# Supplementary material for: High resolution DNA barcode library for European butterflies reveals continental patterns of mitochondrial genetic diversity
Source: Commun Biol. 2021 Mar 9;4:315. doi: 10.1038/s42003-021-01834-7 (PMC7943782; doi:10.1038/s42003-021-01834-7)
Supplement: Supplementary file 4 — Supplementary Data 1 [file 42003_2021_1834_MOESM4_ESM.xlsx]

## Sheet: Supplementary Data 1
BOLD Project Code	BOLD Process ID	Sample ID	COI-5P Seq. Length	Family	Subfamily	Genus	Species	Country	State/Province	Region	Sector	Exact Site	Elevation (m)	Extra Info
WMB	WMB4742-14	RVcoll.13-T222	658[0n]	Nymphalidae	Nymphalinae	Aglais	Aglais ichnusa	France				Corsica		Corsica
WMB	WMB4743-14	RVcoll.13-T223	658[0n]	Nymphalidae	Nymphalinae	Aglais	Aglais ichnusa	France				Corsica		Corsica
WMB	WMB4744-14	RVcoll.13-T229	658[0n]	Nymphalidae	Nymphalinae	Aglais	Aglais ichnusa	France				Corsica		Corsica
WMB	WMB2452-13	RVcoll.11-E500.1	658[0n]	Nymphalidae	Nymphalinae	Aglais	Aglais ichnusa	Italy	Sardinia	Nuoro, Sardinia		E Foni, Sardinia Island		Sardinia
WMB	WMB679-12	RVcoll.11-E480	658[0n]	Nymphalidae	Nymphalinae	Aglais	Aglais ichnusa	Italy	Sardinia	Nuoro		S Foni		Sardinia
WMB	WMB1577-13	RVcoll.12-O525	658[0n]	Nymphalidae	Nymphalinae	Aglais	Aglais ichnusa	Italy	Sardinia	Cagliari		Seulo, Sardinia Island		Sardinia
WMB	WMB1578-13	RVcoll.12-O526	658[0n]	Nymphalidae	Nymphalinae	Aglais	Aglais ichnusa	Italy	Sardinia	Cagliari		Seulo, Sardinia Island		Sardinia
WMB	WMB318-11	RVcoll.11-E522	658[0n]	Nymphalidae	Nymphalinae	Aglais	Aglais ichnusa	Italy	Sardinia	Nuoro		W Desulo		Sardinia
EULEP	EULEP3383-16	RVcoll15I422	658[0n]	Nymphalidae	Nymphalinae	Aglais	Aglais io	Austria		Spittal an der Drau		above Kohlmaier Huette
ABOLD	ABOLD087-16	TLMF Lep 21165	658[0n]	Nymphalidae	Nymphalinae	Aglais	Aglais io	Austria				Katzelsdorf a.L., Au und Schulpark	300
PHLAW	PHLAW023-13	TLMF Lep 09820	658[0n]	Nymphalidae	Nymphalinae	Aglais	Aglais io	Austria	Vorarlberg	Rheintal		Koblach/ Duerne Riet	428
ABOLA	ABOLA874-15	TLMF Lep 16834	658[0n]	Nymphalidae	Nymphalinae	Aglais	Aglais io	Austria	Tirol	Nordtirol	Zillertal	Mayrhofen NE: Brandberg: Brandberger Kolmhaus, Umgebung	1900
LEASS	LEASS476-17	TLMF Lep 22124	658[0n]	Nymphalidae	Nymphalinae	Aglais	Aglais io	Austria		Steiermark		Mureck	237
ABOLB	ABOLB008-15	TLMF Lep 17013	658[0n]	Nymphalidae	Nymphalinae	Aglais	Aglais io	Austria	Tirol	Nordtirol		Vill/ Seeweg	900
EULEP	EULEP3384-16	RVcoll15I750	658[0n]	Nymphalidae	Nymphalinae	Aglais	Aglais io	Austria				Vordertal (Gosau)
LEATI	LEATI064-15	TLMF Lep 17449	658[0n]	Nymphalidae	Nymphalinae	Aglais	Aglais io	Austria	Tirol	Nordtirol	Unterinntal	Weerberg	900
BELAB	LEFIJ4772-16	ZMBSU-02163	658[0n]	Nymphalidae	Nymphalinae	Aglais	Aglais io	Belarus		Minsk Region		neighborhood vill. Ptich
EULEP	EULEP4097-16	RVcoll15P020	658[0n]	Nymphalidae	Nymphalinae	Aglais	Aglais io	Belarus		Minsk city		Stsiklyova
EULEP	EULEP2416-15	RVcoll.14-V191	658[0n]	Nymphalidae	Nymphalinae	Aglais	Aglais io	Belgium				Heuvelland
LEATJ	LEATJ1277-16	TLMF Lep 19600	658[0n]	Nymphalidae	Nymphalinae	Aglais	Aglais io	Czech Republic		Stredocesky Kraj		Kosor	335
EULEP	EULEP3382-16	RVcoll10A759	658[0n]	Nymphalidae	Nymphalinae	Aglais	Aglais io	Estonia				Vana-Vastseliina, Voru County
LEFIU	LEFIJ527-10	MM17152	658[0n]	Nymphalidae	Nymphalinae	Aglais	Aglais io	Finland		Nylandia		Helsinki
LEFIU	LEFIJ528-10	MM17153	658[0n]	Nymphalidae	Nymphalinae	Aglais	Aglais io	Finland		Ostrobottnia borealis pars australis		Oulu
LEFIU	LEFIB081-10	MM00383	658[0n]	Nymphalidae	Nymphalinae	Aglais	Aglais io	Finland	Northern Ostrobothnia	Ostrobottnia borealis pars australis	Kiiminki
WMB	WMB1508-13	RVcoll.12-O093	658[0n]	Nymphalidae	Nymphalinae	Aglais	Aglais io	France	Corsica	Haute-Corse		Asco, Corsica Island		Corsica
OXB	OXB1323-15	Rvcoll_15-M594	658[0n]	Nymphalidae	Nymphalinae	Aglais	Aglais io	France				Calais, Chemin de Dunes
OXB	OXB1337-15	Rvcoll_15-M682	658[0n]	Nymphalidae	Nymphalinae	Aglais	Aglais io	France				Cernay-la Villa	130
OXB	OXB1543-16	OXB-TGS-1261	658[0n]	Nymphalidae	Nymphalinae	Aglais	Aglais io	France		Ariege		Col de Chioula	1430
OXB	OXB1416-15	Rvcoll_15-M794	658[0n]	Nymphalidae	Nymphalinae	Aglais	Aglais io	France				L`Huis Chatelain	570
WMB	WMB728-12	RVcoll.11-I641	658[0n]	Nymphalidae	Nymphalinae	Aglais	Aglais io	France	Provence-Alpes-Cote d'Azur	Vaucluse		Mont Ventoux
LENOA	LENOA1354-11	LN-BD1354	658[0n]	Nymphalidae	Nymphalinae	Aglais	Aglais io	France	Normandie	Haute Normandie	Seine Maritime	Nolleval
WMB	WMB738-12	RVcoll.11-J161	632[0n]	Nymphalidae	Nymphalinae	Aglais	Aglais io	France	Auvergne-Rhones-Alpes	Rhone-Alpes	Savoie	Piste Sky Aillons-Margeriaz, Aillon-le-Jeune
WMB	WMB5329-14	RVcoll.14-J141	658[0n]	Nymphalidae	Nymphalinae	Aglais	Aglais io	France		Haute-Corse		Ponte Leccia		Corsica
WMB	WMB1519-13	RVcoll.12-O150	658[0n]	Nymphalidae	Nymphalinae	Aglais	Aglais io	France	Corsica	Corse-du-Sud		Tavera, Corsica Island		Corsica
OXB	OXB1342-15	Rvcoll_15-M690	658[0n]	Nymphalidae	Nymphalinae	Aglais	Aglais io	France				Villiers Adam, Meriel	100
FBLRH	GBLAA1102-15	BC ZSM Lep 86608	658[0n]	Nymphalidae	Nymphalinae	Aglais	Aglais io	Germany	Schleswig-Holstein			Duvenstedter Moor	9.1
FBLRH	GBLAA1351-15	BC ZSM Lep 87047	658[0n]	Nymphalidae	Nymphalinae	Aglais	Aglais io	Germany	Bavaria	Unterfranken		Karlstadt Maingestellgraben, Felsen/Trochengebuesch	251
EULEP	EULEP4946-16	RVcoll16I163	637[0n]	Nymphalidae	Nymphalinae	Aglais	Aglais io	Germany		Mecklenburg-Vorpommern		Malliss
FBLRH	GBLAB330-13	BC ZSM Lep 72631	658[0n]	Nymphalidae	Nymphalinae	Aglais	Aglais io	Germany	Saarland		St. Wendel	Oberthal, Oberthal, Transsekt TMD	312
FBLRH	GBLAC959-13	BC ZSM Lep 76490	658[0n]	Nymphalidae	Nymphalinae	Aglais	Aglais io	Germany	Thuringia			Rudolstadt/Schwarza, Wohngebiet
FBLRH	FBLMU443-09	BC ZSM Lep 27093	658[0n]	Nymphalidae	Nymphalinae	Aglais	Aglais io	Germany	Bavaria	Oberbayern	Fuerstenfeldbruck	Schoengeising, Jaegereinfang b. Jexhof	570
EULEP	EULEP859-15	RVcoll.14-C187	658[0n]	Nymphalidae	Nymphalinae	Aglais	Aglais io	Greece		Drama		Oros Falakro
EULEP	EULEP1237-15	RVcoll.14-F553	658[0n]	Nymphalidae	Nymphalinae	Aglais	Aglais io	Greece				Orvilos Mt.
WMB	WMB4932-14	RVcoll.14-I479	658[0n]	Nymphalidae	Nymphalinae	Aglais	Aglais io	Italy	Lazio			Campo Staffi
WMB	WMB917-13	RVcoll.09-X926	658[0n]	Nymphalidae	Nymphalinae	Aglais	Aglais io	Italy	Emilia-Romagna	Modena		Fiumalbo
OXB	OXB1012-15	15-A962	658[0n]	Nymphalidae	Nymphalinae	Aglais	Aglais io	Italy	Sardinia			Fluminimaggiore		Sardinia
WMB	WMB1592-13	RVcoll.12-O595	658[0n]	Nymphalidae	Nymphalinae	Aglais	Aglais io	Italy	Sardinia	Nuoro		Fonni, Sardinia Island		Sardinia
BIBSA	BIBSA1289-15	13-U512	658[0n]	Nymphalidae	Nymphalinae	Aglais	Aglais io	Italy		Sardinia, Ogliastra		Gairo Vecchio		Sardinia
BIBSA	BIBSA1108-15	15-L809	658[0n]	Nymphalidae	Nymphalinae	Aglais	Aglais io	Italy				Laghi di Fusine	1200
WMB	WMB4727-14	RVcoll.LD-3107	658[0n]	Nymphalidae	Nymphalinae	Aglais	Aglais io	Italy	Tuscany	Tuscany		Marina di Vecchiano
BIBSA	BIBSA1216-15	15-M350	658[0n]	Nymphalidae	Nymphalinae	Aglais	Aglais io	Italy				Monte Cavallo
OXB	OXB734-15	13-U236	658[0n]	Nymphalidae	Nymphalinae	Aglais	Aglais io	Italy	Veneto			Monte Dolada	1565
WMB	WMB4995-14	RVcoll. 14-I542	658[0n]	Nymphalidae	Nymphalinae	Aglais	Aglais io	Italy	Emilia-Romagna			Monte Penna
WMB	WMB4250-14	RVcoll.13-U063	658[0n]	Nymphalidae	Nymphalinae	Aglais	Aglais io	Italy	Lazio	Rieti, Lazio		Monte Terminillo
WMB	WMB1971-13	RVcoll.11-I200	658[0n]	Nymphalidae	Nymphalinae	Aglais	Aglais io	Italy	Calabria	Reggio Calabria		Pollino, Piano Ruggio
WMB	WMB650-11	RVcoll.11-I199	658[0n]	Nymphalidae	Nymphalinae	Aglais	Aglais io	Italy	Calabria	Reggio Calabria		Pollino, Piano Ruggio
BIBSA	BIBSA487-15	LEP-SS-00107	627[0n]	Nymphalidae	Nymphalinae	Aglais	Aglais io	Italy	Calabria			Rogliano-Balzate
WMB	WMB4653-14	RVcoll.LD-2501	658[0n]	Nymphalidae	Nymphalinae	Aglais	Aglais io	Italy	Sardinia	Nuoro		Sardegna, Gennargentu, dint. Broncu Spina		Sardinia
OXB	OXB301-15	RVcoll.14-N015	658[0n]	Nymphalidae	Nymphalinae	Aglais	Aglais io	Italy				Tortorici, Messina		Sicily E
OXB	OXB302-15	RVcoll.14-N016	658[0n]	Nymphalidae	Nymphalinae	Aglais	Aglais io	Italy				Tortorici, Messina		Sicily E
LEATG	LEATG440-14	TLMF Lep 14227	658[0n]	Nymphalidae	Nymphalinae	Aglais	Aglais io	Italy	Trentino-Alto Adige/Sudtirol	Suedtirol	Aufhofen		849
LEATA	PHLAI556-13	TLMF Lep 09118	635[0n]	Nymphalidae	Nymphalinae	Aglais	Aglais io	Italy	Trentino-Alto Adige/Sudtirol	Suedtirol	Bozen		265
EULEP	EULEP315-14	MM23800	658[0n]	Nymphalidae	Nymphalinae	Aglais	Aglais io	Latvia		Krs.	Svatovo
LON	LON053-08	NHMO-06053	657[0n]	Nymphalidae	Nymphalinae	Aglais	Aglais io	Norway	Hedmark	Valer		Gravberget gard
LON	LON197-08	NHMO-06205	608[0n]	Nymphalidae	Nymphalinae	Aglais	Aglais io	Norway	Akershus	As		Sorasveien
EULEP	EULEP2021-15	RVcoll.14-I855	658[0n]	Nymphalidae	Nymphalinae	Aglais	Aglais io	Poland				Jozefow, Warsaw
EULEP	EULEP4941-16	RVcoll16I092	635[0n]	Nymphalidae	Nymphalinae	Aglais	Aglais io	Poland		Greater Poland		Wiorek
EZROM	EZROM217-08	RV-06-K655	658[0n]	Nymphalidae	Nymphalinae	Aglais	Aglais io	Romania	Cluj	Transylvania		Baciu forest (Cluj-Napoca)
EZROM	EZROM218-08	RV-06-K659	658[0n]	Nymphalidae	Nymphalinae	Aglais	Aglais io	Romania	Cluj	Transylvania		Baciu forest (Cluj-Napoca)
EZROM	EZROM330-08	RV-08-A008	609[0n]	Nymphalidae	Nymphalinae	Aglais	Aglais io	Romania	Cluj	Transylvania		Cluj-Napoca, Borhanci
EZROM	EZROM1025-08	RVcoll.08-M493	658[0n]	Nymphalidae	Nymphalinae	Aglais	Aglais io	Romania	Prahova	Muntenia		Cota 2000 m (Bucegi Mts.), cabana Miorita
EZROM	EZROM1027-08	RVcoll.08-M640	658[0n]	Nymphalidae	Nymphalinae	Aglais	Aglais io	Romania	Hunedoara	Transylvania		Scorota (Retezat Mts.)
EZROM	EZROM1026-08	RVcoll.08-M530	658[0n]	Nymphalidae	Nymphalinae	Aglais	Aglais io	Romania	Gorj	Oltenia		Tismana monastery
LOWA	LOWA783-06	2005-LOWA-783	658[0n]	Nymphalidae	Nymphalinae	Aglais	Aglais io	Russia	Pskovskaya Oblast		Sebezh distr.	Osyno	150
LOWA	LOWA167-06	2005-LOWA-167	658[0n]	Nymphalidae	Nymphalinae	Aglais	Aglais io	Russia	Pskovskaya Oblast		Sebezh distr	Osyno vill.	150
EULEP	EULEP1046-15	RVcoll.14-E914	614[0n]	Nymphalidae	Nymphalinae	Aglais	Aglais io	Serbia				Povlen Mt., near Pasna Ravan
EULEP	EULEP5012-16	RVcoll16I895	658[0n]	Nymphalidae	Nymphalinae	Aglais	Aglais io	Slovakia		Zilina		Vysna Boca
EZSPN	EZSPN918-09	RVcoll.08-L862	658[0n]	Nymphalidae	Nymphalinae	Aglais	Aglais io	Spain	Castilla y Leon	Soria		Abejar
EZSPN	EZSPN994-09	RVcoll.08-M063	658[0n]	Nymphalidae	Nymphalinae	Aglais	Aglais io	Spain	Castilla-La Mancha	Guadalajara		Budia, La Alcarria
EZSPN	EZSPN848-09	RVcoll.08-L692	658[0n]	Nymphalidae	Nymphalinae	Aglais	Aglais io	Spain	Castilla y Leon	Salamanca		Candelario
EZSPN	EZSPC446-09	RVcoll.08-L515	658[0n]	Nymphalidae	Nymphalinae	Aglais	Aglais io	Spain	Catalonia	Barcelona		El Cafe, pla de la Calma, El Brull, Osona
EZSPN	EZSPC448-09	RVcoll.08-R287	658[0n]	Nymphalidae	Nymphalinae	Aglais	Aglais io	Spain	Catalonia	Barcelona		Masia del Plans, Vidra, La Garrotxa
EZSPM	EZSPM574-12	RVcoll.08-L836	658[0n]	Nymphalidae	Nymphalinae	Aglais	Aglais io	Spain	Comunidad de Madrid			Oteruelo del Valle, Rascafria
EZSPM	EZSPM241-09	RVcoll.08-R448	658[0n]	Nymphalidae	Nymphalinae	Aglais	Aglais io	Spain	Galicia	A Coruna		Padron, Picarana-Rio Tinto
EZSPN	EZSPN911-09	RVcoll.08-L848	658[0n]	Nymphalidae	Nymphalinae	Aglais	Aglais io	Spain	Comunidad de Madrid			Pinilla del Valle
EZSPC	EZSPC1096-10	RVcoll.08-L935	658[0n]	Nymphalidae	Nymphalinae	Aglais	Aglais io	Spain	Comunidad de Madrid			Puerto de La Morcuera
EZSPC	EZSPC447-09	RVcoll.08-R146	658[0n]	Nymphalidae	Nymphalinae	Aglais	Aglais io	Spain	Catalonia	Barcelona		Turo de L`Home, Montseny
EZSPM	EZSPM571-12	RVcoll.08-H222	634[0n]	Nymphalidae	Nymphalinae	Aglais	Aglais io	Spain	Catalonia	Barcelona		Vallforners, Canoves, Valles Oriental
EZSPM	EZSPM572-12	RVcoll.08-H225	658[0n]	Nymphalidae	Nymphalinae	Aglais	Aglais io	Spain	Catalonia	Barcelona		Vallforners, Canoves, Valles Oriental
EULEP	EULEP4731-16	RVcoll16G431	658[0n]	Nymphalidae	Nymphalinae	Aglais	Aglais io	Sweden		Vaestra Goetaland		Beateberg
EULEP	EULEP842-15	RVcoll.14-C023	658[0n]	Nymphalidae	Nymphalinae	Aglais	Aglais io	Sweden				Campus Roslagen, Norrtaelje
EULEP	EULEP2158-15	RVcoll.14-K070	658[0n]	Nymphalidae	Nymphalinae	Aglais	Aglais io	Switzerland				Euseigne, Cambioula, Herens distr.
EULEP	EULEP4839-16	RVcoll16H745	632[0n]	Nymphalidae	Nymphalinae	Aglais	Aglais io	Ukraine		Kharkov		Zhikhar
OXB	OXB252-15	OXB-TGS-816	658[0n]	Nymphalidae	Nymphalinae	Aglais	Aglais io	United Kingdom				Cumbria
OXB	OXB257-15	OXB-TGS-834	658[0n]	Nymphalidae	Nymphalinae	Aglais	Aglais io	United Kingdom				Cumbria
OXB	OXB274-15	OXB-TGS-957	658[0n]	Nymphalidae	Nymphalinae	Aglais	Aglais io	United Kingdom
PHLAW	PHLAH744-12	TLMF Lep 08563	658[0n]	Nymphalidae	Nymphalinae	Aglais	Aglais urticae	Austria	Vorarlberg			Bludesch, Bludescher Magerrasen E, Umg. Jordan	610
EULEP	EULEP3389-16	RVcoll15I153	658[0n]	Nymphalidae	Nymphalinae	Aglais	Aglais urticae	Austria				Grossglockner, Lucknerhutte
LEATG	LEATG239-14	TLMF Lep 14026	658[0n]	Nymphalidae	Nymphalinae	Aglais	Aglais urticae	Austria	Tirol	Nordtirol		Pillberg	1200
ABOLD	ABOLD054-16	TLMF Lep 21132	658[0n]	Nymphalidae	Nymphalinae	Aglais	Aglais urticae	Austria				Schwarzau am Steinfeld: Foehrenwald noerdlich davon	330
LEATG	LEATG001-14	TLMF Lep 13788	658[0n]	Nymphalidae	Nymphalinae	Aglais	Aglais urticae	Austria	Tirol	Nordtirol		Solsteinhaus	1805
EULEP	EULEP3390-16	RVcoll15I603	632[0n]	Nymphalidae	Nymphalinae	Aglais	Aglais urticae	Austria				Southern side of Dachstein (Gletschbahn Ramsau to Suedwandhuette)
BELAB	LEFIJ4722-16	ZMBSU-02165	658[0n]	Nymphalidae	Nymphalinae	Aglais	Aglais urticae	Belarus		Minsk Region		neighborhood vill. Schemyislitsa
EULEP	EULEP2417-15	RVcoll.14-V192	658[0n]	Nymphalidae	Nymphalinae	Aglais	Aglais urticae	Belgium				Schaapbalie - Kattestraat
EULEP	EULEP905-15	RVcoll.14-C746	658[0n]	Nymphalidae	Nymphalinae	Aglais	Aglais urticae	Bulgaria				Pirin, above Vihren chalet
LEFIU	LEFIJ529-10	MM17154	658[0n]	Nymphalidae	Nymphalinae	Aglais	Aglais urticae	Finland		Ostrobottnia borealis pars australis		Oulu
LEFIU	LEFIB079-10	MM00381	634[0n]	Nymphalidae	Nymphalinae	Aglais	Aglais urticae	Finland	Northern Ostrobothnia	Ostrobottnia borealis pars australis	Kiiminki
LEFIU	LEFIB080-10	MM00382	658[0n]	Nymphalidae	Nymphalinae	Aglais	Aglais urticae	Finland	Northern Ostrobothnia	Ostrobottnia borealis pars australis	Kiiminki
EULEP	EULEP2120-15	RVcoll.14-J890	658[0n]	Nymphalidae	Nymphalinae	Aglais	Aglais urticae	France		Cantal		Col de Serre
EULEP	EULEP3392-16	RVcoll15G307	619[0n]	Nymphalidae	Nymphalinae	Aglais	Aglais urticae	France		Doubs		Houtaud
OXB	OXB1196-15	Rvcoll_15-M611	658[0n]	Nymphalidae	Nymphalinae	Aglais	Aglais urticae	France				Licques
LENOA	LENOA1356-11	LN-BD1356	644[0n]	Nymphalidae	Nymphalinae	Aglais	Aglais urticae	France	Normandie	Haute Normandie	Seine Maritime	Nolleval
WMB	WMB737-12	RVcoll.11-I985	658[0n]	Nymphalidae	Nymphalinae	Aglais	Aglais urticae	France	Auvergne-Rhones-Alpes	Rhone-Alpes	Savoie	Piste Sky Le Bettex
WMB	WMB874-13	RVcoll.09-X249	658[0n]	Nymphalidae	Nymphalinae	Aglais	Aglais urticae	France	Provence-Alpes-Cote d'Azur	Vaucluse		Sault
EULEP	EULEP3391-16	RVcoll15G181	618[0n]	Nymphalidae	Nymphalinae	Aglais	Aglais urticae	France		Jura		Septmoncel
OXB	OXB1343-15	Rvcoll_15-M691	658[0n]	Nymphalidae	Nymphalinae	Aglais	Aglais urticae	France				Villiers Adam, Meriel	100
OXB	OXB1314-15	Rvcoll_15-M579	658[0n]	Nymphalidae	Nymphalinae	Aglais	Aglais urticae	France				Wizernes
EULEP	EULEP616-15	RVcoll.11-H147	658[0n]	Nymphalidae	Nymphalinae	Aglais	Aglais urticae	Germany		Thuringia		Altremda
FBLRH	GBLAB329-13	BC ZSM Lep 72630	658[0n]	Nymphalidae	Nymphalinae	Aglais	Aglais urticae	Germany	Rhineland-Palatinate		Birkenfeld	Baumholder, Schneeberg (TUeP)	445
EULEP	EULEP4954-16	RVcoll16I208	658[0n]	Nymphalidae	Nymphalinae	Aglais	Aglais urticae	Germany		Mecklenburg-Vorpommern		Buetow
FBLRH	GBLAA1413-15	BC ZSM Lep 87109	637[0n]	Nymphalidae	Nymphalinae	Aglais	Aglais urticae	Germany	Bavaria	Unterfranken		Karlstadt, Mangestellgraben, Felsen/Trockengebuesch	251
FBLRH	GBLAA1057-15	BC ZSM Lep 86563	658[0n]	Nymphalidae	Nymphalinae	Aglais	Aglais urticae	Germany	Schleswig-Holstein			Rehr Hof / Amelinghausen	71
EULEP	EULEP1284-15	RVcoll.14-F697	658[0n]	Nymphalidae	Nymphalinae	Aglais	Aglais urticae	Greece				Chelmos Mt., Gaidurrorachi
EULEP	EULEP1418-15	RVcoll.14-G088	658[0n]	Nymphalidae	Nymphalinae	Aglais	Aglais urticae	Greece		Peloponnese		Katafigio - Profitis Ilias, Oros Taygetos
EULEP	EULEP858-15	RVcoll.14-C177	658[0n]	Nymphalidae	Nymphalinae	Aglais	Aglais urticae	Greece		Drama		Oros Falakro
WMB	WMB2223-13	RVcoll.11-Y051	658[0n]	Nymphalidae	Nymphalinae	Aglais	Aglais urticae	Italy	Liguria	Savona		Alpicella
BIBSA	BIBSA1368-15	15-M911	658[0n]	Nymphalidae	Nymphalinae	Aglais	Aglais urticae	Italy		Molise		Campitello Matese
OXB	OXB613-15	14-O002	658[2n]	Nymphalidae	Nymphalinae	Aglais	Aglais urticae	Italy	Trentino-Alto Adige/Sudtirol			Campo Carlo Magno
WMB	WMB4940-14	RVcoll.14-I487	639[0n]	Nymphalidae	Nymphalinae	Aglais	Aglais urticae	Italy	Lazio			Campo Staffi
WMB	WMB4243-14	RVcoll.13-U011	658[0n]	Nymphalidae	Nymphalinae	Aglais	Aglais urticae	Italy		Pistoia, Tuscany		Cutigliano-Doganaccia
EULEP	EULEP3386-16	RVcoll15H084	658[0n]	Nymphalidae	Nymphalinae	Aglais	Aglais urticae	Italy		Aosta		Epinel
WMB	WMB2023-13	RVcoll.12-Q692	658[0n]	Nymphalidae	Nymphalinae	Aglais	Aglais urticae	Italy	Abruzzi	L`Aquila		Gran Sasso, Campo Imperatore, C Appennines
WMB	WMB5210-14	RVcoll.13-T949	658[0n]	Nymphalidae	Nymphalinae	Aglais	Aglais urticae	Italy		Chieti		La Maielletta
EULEP	EULEP3388-16	RVcoll15I021	658[0n]	Nymphalidae	Nymphalinae	Aglais	Aglais urticae	Italy		Udine		Lof di Montasio
EULEP	EULEP3387-16	RVcoll15H912	658[0n]	Nymphalidae	Nymphalinae	Aglais	Aglais urticae	Italy		Trentino		Monte Baldo
BIBSA	BIBSA746-15	LEP-SS-00247	658[0n]	Nymphalidae	Nymphalinae	Aglais	Aglais urticae	Italy	Calabria			Monte Bottedonato
OXB	OXB744-15	13-U317	658[0n]	Nymphalidae	Nymphalinae	Aglais	Aglais urticae	Italy	Veneto			Monte Chiadenis	1817
WMB	WMB4849-14	RVcoll.14-I396	658[0n]	Nymphalidae	Nymphalinae	Aglais	Aglais urticae	Italy	Tuscany			Monte Matanna
WMB	WMB4992-14	RVcoll. 14-I539	658[0n]	Nymphalidae	Nymphalinae	Aglais	Aglais urticae	Italy	Emilia-Romagna			Monte Penna
BIBSA	BIBSA499-15	LEP-SS-00119	658[0n]	Nymphalidae	Nymphalinae	Aglais	Aglais urticae	Italy	Calabria			Monte Scuro
WMB	WMB719-12	RVcoll.11-I095	658[0n]	Nymphalidae	Nymphalinae	Aglais	Aglais urticae	Italy	Sicily	Messina		Nebrodi, Floresta, Sicily		Sicily
BIBSA	BIBSA1080-15	15-K543	658[0n]	Nymphalidae	Nymphalinae	Aglais	Aglais urticae	Italy				Ortisei, Forcella Pana	2400
OXB	OXB337-15	RVcoll.14-N051	658[0n]	Nymphalidae	Nymphalinae	Aglais	Aglais urticae	Italy	Piedmont			Parco Veglia Devero
BIBSA	BIBSA1826-17	RVcoll16C700	658[0n]	Nymphalidae	Nymphalinae	Aglais	Aglais urticae	Italy	Tuscany	Arezzo		Passo della Calla
BIBSA	BIBSA328-15	RVcoll.14-E133	658[0n]	Nymphalidae	Nymphalinae	Aglais	Aglais urticae	Italy	Piedmont			Passo della Gardetta
WMB	WMB609-11	RVcoll.11-I009	658[0n]	Nymphalidae	Nymphalinae	Aglais	Aglais urticae	Italy	Sicily	Palermo		Piano Battaglia-Pizzo Carbonara		Sicily
WMB	WMB1953-13	RVcoll.11-I010	658[0n]	Nymphalidae	Nymphalinae	Aglais	Aglais urticae	Italy	Sicily	Palermo		Piano Battaglia-Pizzo Carbonara, Sicily		Sicily
BIBSA	BIBSA168-15	RVcoll.14-D956	658[0n]	Nymphalidae	Nymphalinae	Aglais	Aglais urticae	Italy	Piedmont			Piano della Casa
BIBSA	BIBSA690-15	RVcoll. 12-Q815	658[0n]	Nymphalidae	Nymphalinae	Aglais	Aglais urticae	Italy	Basilicata			PIANO DI RUGGIO
WMB	WMB4749-14	RVcoll.12-Q814.1	658[0n]	Nymphalidae	Nymphalinae	Aglais	Aglais urticae	Italy	Basilicata	Potenza		Pollino, Piano Ruggio, S Appennines
WMB	WMB4536-14	RVcoll.LD-2535	658[0n]	Nymphalidae	Nymphalinae	Aglais	Aglais urticae	Italy		Aspromonte		Prima di Gambarie (2km west)
WMB	WMB1959-13	RVcoll.11-I082	656[0n]	Nymphalidae	Nymphalinae	Aglais	Aglais urticae	Italy	Sicily	Catania		Randazzo, Sicily		Sicily
WMB	WMB718-12	RVcoll.11-I085	658[0n]	Nymphalidae	Nymphalinae	Aglais	Aglais urticae	Italy	Sicily	Catania		Randazzo, Sicily		Sicily
WMB	WMB561-11	RVcoll.11-H755	658[0n]	Nymphalidae	Nymphalinae	Aglais	Aglais urticae	Italy	Sicily	Messina		San Teodoro		Sicily
WMB	WMB4715-14	RVcoll.LD-2956	658[0n]	Nymphalidae	Nymphalinae	Aglais	Aglais urticae	Italy		Palermo		Sicilia,Ficuzza, Passo sotto Busumbra		Sicily
LEATA	LEATA047-13	TLMF Lep 09464	658[0n]	Nymphalidae	Nymphalinae	Aglais	Aglais urticae	Italy	Trentino-Alto Adige/Sudtirol	South Tyrol	Suedtirol	Taufers/ Waalweg	1250
LEATG	LEATG441-14	TLMF Lep 14228	658[0n]	Nymphalidae	Nymphalinae	Aglais	Aglais urticae	Italy	Trentino-Alto Adige/Sudtirol	Suedtirol	Aufhofen		849
EULEP	EULEP313-14	MM23798	658[0n]	Nymphalidae	Nymphalinae	Aglais	Aglais urticae	Latvia		Rig.	Carnikava
EULEP	EULEP4768-16	RVcoll16H162	658[0n]	Nymphalidae	Nymphalinae	Aglais	Aglais urticae	Norway		Finnmark		Kafjord
EULEP	EULEP4804-16	RVcoll16H690	658[0n]	Nymphalidae	Nymphalinae	Aglais	Aglais urticae	Norway		Telemark		south of Lauvdalen
EULEP	EULEP4975-16	RVcoll16I467	658[0n]	Nymphalidae	Nymphalinae	Aglais	Aglais urticae	Poland		Lesser Poland		Czatoza
EULEP	EULEP045-14	RVcoll.08-H029	658[0n]	Nymphalidae	Nymphalinae	Aglais	Aglais urticae	Romania	Bistrita-Nasaud	Transylvania		Caldarea Lala (M-tii. Rodnei)
EZROM	EZROM001-08	RV-06-M855	658[0n]	Nymphalidae	Nymphalinae	Aglais	Aglais urticae	Romania	Cluj	Transylvania		Cluj-Napoca dealul Feleacului colonia Borhanci
EZROM	EZROM754-08	RVcoll.08-M491	658[0n]	Nymphalidae	Nymphalinae	Aglais	Aglais urticae	Romania	Prahova	Muntenia		Cota 2000 m (Bucegi Mts.), cabana Miorita		Genit. examined
EZROM	EZROM283-08	RV-07-E645	658[0n]	Nymphalidae	Nymphalinae	Aglais	Aglais urticae	Romania	Buzau	Muntenia		Dealul Istrita, Breaza
EULEP	EULEP134-14	RVcoll.10-C378	658[0n]	Nymphalidae	Nymphalinae	Aglais	Aglais urticae	Romania	Harghita	Transylvania		Filpea-Galautas
EZROM	EZROM597-08	RV-07-D352	658[0n]	Nymphalidae	Nymphalinae	Aglais	Aglais urticae	Romania	Brasov	Transylvania		Racos
EZROM	EZROM002-08	RV-07-D548	658[0n]	Nymphalidae	Nymphalinae	Aglais	Aglais urticae	Romania	Maramures	Maramures		Rohia
EZROM	EZROM003-08	RV-07-C204	658[0n]	Nymphalidae	Nymphalinae	Aglais	Aglais urticae	Romania	Valcea	Oltenia		Varful Vanturarita Mare (Buila-Vanturarita)		Genit. examined
EULEP	EULEP1148-15	RVcoll.14-F323	658[0n]	Nymphalidae	Nymphalinae	Aglais	Aglais urticae	Serbia				Crni Vrh
EULEP	EULEP1062-15	RVcoll.14-E964	613[0n]	Nymphalidae	Nymphalinae	Aglais	Aglais urticae	Serbia				Povlen Mt., near Taor
EULEP	EULEP2003-15	RVcoll.14-I782	658[0n]	Nymphalidae	Nymphalinae	Aglais	Aglais urticae	Slovakia				Bielovodska Dolina, Tatra Mt.
EULEP	EULEP5013-16	RVcoll16I898	658[0n]	Nymphalidae	Nymphalinae	Aglais	Aglais urticae	Slovakia		Zilina		Vysna Boca
EZSPM	EZSPM783-12	Rvcoll. 070211PL18	658[0n]	Nymphalidae	Nymphalinae	Aglais	Aglais urticae	Spain	Aragon	Teruel		Acceso Javalambre, Puebla de Valverde
EZSPM	EZSPM784-12	Rvcoll. 070211PL40	658[0n]	Nymphalidae	Nymphalinae	Aglais	Aglais urticae	Spain	Aragon	Teruel		Acceso Javalambre, Puebla de Valverde
EZSPC	EZSPC958-10	RVcoll.100608DS47	658[0n]	Nymphalidae	Nymphalinae	Aglais	Aglais urticae	Spain	Andalusia	Granada		Acceso Veleta, Monachil
EZSPM	EZSPM820-12	Rvcoll. 140410KV21	658[0n]	Nymphalidae	Nymphalinae	Aglais	Aglais urticae	Spain	Aragon	Teruel		Ascenso a Penarroya, Alcala de la Selva
EZSPM	EZSPM822-12	Rvcoll. 140410KV47	658[0n]	Nymphalidae	Nymphalinae	Aglais	Aglais urticae	Spain	Aragon	Teruel		Ascenso a Penarroya, Alcala de la Selva
EZSPN	EZSPN098-09	RVcoll.06-A037	658[0n]	Nymphalidae	Nymphalinae	Aglais	Aglais urticae	Spain	Andalusia	Granada		Barranco de los Lagartos, Cadiar		Genit. examined
EZSPN	EZSPC079-09	RVcoll.08-L484	658[0n]	Nymphalidae	Nymphalinae	Aglais	Aglais urticae	Spain	Catalonia	Lleida		Bassa d`Arres, Vall d`Aran
EZSPM	EZSPM615-12	RVcoll.11-D824	658[0n]	Nymphalidae	Nymphalinae	Aglais	Aglais urticae	Spain	Andalusia	Granada		Canada Real de la Zubia, Monachil
EZSPN	EZSPC092-09	RVcoll.07-E603.1	658[0n]	Nymphalidae	Nymphalinae	Aglais	Aglais urticae	Spain	Catalonia	Barcelona		Castellar de n`Hug, Bergueda
EZSPM	EZSPM260-09	RVcoll.08-R474	658[0n]	Nymphalidae	Nymphalinae	Aglais	Aglais urticae	Spain	Galicia	Lugo		Folgoso do Caurel, Estr. Ferramulin-Visuna Km. 18-20		Genit. examined
EZSPM	EZSPM761-12	Rvcoll. 030111FB20	658[0n]	Nymphalidae	Nymphalinae	Aglais	Aglais urticae	Spain	Aragon	Teruel		Fuente del Pinarico, Valdelinares
EZSPM	EZSPM806-12	Rvcoll. 090611SZ73	658[0n]	Nymphalidae	Nymphalinae	Aglais	Aglais urticae	Spain	Aragon	Teruel		Fuente del Pinarico, Valdelinares
EZSPN	EZSPC076-09	RVcoll.08-P217	657[0n]	Nymphalidae	Nymphalinae	Aglais	Aglais urticae	Spain	Catalonia	Barcelona		La Molina
EZSPC	EZSPC964-10	RVcoll.190608FT45	658[0n]	Nymphalidae	Nymphalinae	Aglais	Aglais urticae	Spain	Comunidad Valenciana	Castellon		La Vega, Vilafranca
EZSPC	EZSPC750-10	RVcoll.08-L143	658[0n]	Nymphalidae	Nymphalinae	Aglais	Aglais urticae	Spain	Andalusia	Granada		Laguna Seca, Hueneja		Genit. examined
EZSPN	EZSPN727-09	RVcoll.08-L134	658[0n]	Nymphalidae	Nymphalinae	Aglais	Aglais urticae	Spain	Andalusia	Granada		Laguna Seca, Hueneja		Genit. examined
EZSPC	EZSPC769-10	RVcoll.08-L703	658[0n]	Nymphalidae	Nymphalinae	Aglais	Aglais urticae	Spain	Comunidad de Madrid			Manzanares el Real		Genit. examined
EZSPN	EZSPN091-09	RVcoll.06-A020	635[0n]	Nymphalidae	Nymphalinae	Aglais	Aglais urticae	Spain	Andalusia	Granada		Mecina Bombaron, Alpujarras		Genit. examined
EZSPC	EZSPC077-09	RVcoll.07-C631	658[0n]	Nymphalidae	Nymphalinae	Aglais	Aglais urticae	Spain	Catalonia	Girona		Meranges		Genit. examined
EZSPN	EZSPN967-09	RVcoll.08-L981	658[0n]	Nymphalidae	Nymphalinae	Aglais	Aglais urticae	Spain	Castilla y Leon	Segovia		Navafria, El Nevero		Genit. examined
EZSPC	EZSPC784-10	RVcoll.08-L982	658[0n]	Nymphalidae	Nymphalinae	Aglais	Aglais urticae	Spain	Castilla y Leon	Segovia		Navafria, Los Reajos		Genit. examined
EZSPN	EZSPN360-09	RVcoll.08-H339	658[0n]	Nymphalidae	Nymphalinae	Aglais	Aglais urticae	Spain	Comunidad de Madrid			Puerto de Morcuera, Miraflores		Genit. examined
EZSPM	EZSPM651-12	RVcoll.11-I470	658[0n]	Nymphalidae	Nymphalinae	Aglais	Aglais urticae	Spain	Andalusia	Granada		Road to Veleta (Sierra Nevada)
EZSPM	EZSPM652-12	RVcoll.11-I472	658[0n]	Nymphalidae	Nymphalinae	Aglais	Aglais urticae	Spain	Andalusia	Granada		Road to Veleta (Sierra Nevada)
EZSPM	EZSPM653-12	RVcoll.11-I473	658[0n]	Nymphalidae	Nymphalinae	Aglais	Aglais urticae	Spain	Andalusia	Granada		Road to Veleta (Sierra Nevada)
EZSPM	EZSPM654-12	RVcoll.11-I474	658[0n]	Nymphalidae	Nymphalinae	Aglais	Aglais urticae	Spain	Andalusia	Granada		Road to Veleta (Sierra Nevada)
EZSPC	EZSPC1309-10	RVcoll.130209KL69	658[0n]	Nymphalidae	Nymphalinae	Aglais	Aglais urticae	Spain	Andalusia	Granada		Ruta del Veleta,
EZSPN	EZSPN835-09	RVcoll.08-L657	658[0n]	Nymphalidae	Nymphalinae	Aglais	Aglais urticae	Spain	Castilla y Leon	Avila		San Martin del Pimpollar, Piscifactoria Rasquilla		Genit. examined
EZSPM	EZSPM139-09	RVcoll.08-P651	658[0n]	Nymphalidae	Nymphalinae	Aglais	Aglais urticae	Spain	Asturias			Valle (Valle-Zurea), Lena		Genit. examined
EZSPN	EZSPC078-09	RVcoll.08-R180	658[0n]	Nymphalidae	Nymphalinae	Aglais	Aglais urticae	Spain	Catalonia	Girona		Vallter 2000, Setcases, Ripolles
EZSPN	EZSPN184-09	RVcoll.08-J882	658[0n]	Nymphalidae	Nymphalinae	Aglais	Aglais urticae	Spain	Castilla y Leon	Leon		Villaobispo de las Regueras
EULEP	EULEP638-15	RVcoll.11-J106	658[0n]	Nymphalidae	Nymphalinae	Aglais	Aglais urticae	Switzerland		Valais		Belvedere, Furka Pass
EULEP	EULEP2150-15	RVcoll.14-K040	658[0n]	Nymphalidae	Nymphalinae	Aglais	Aglais urticae	Switzerland				Leuk, Susten, Leuk distr.
EULEP	EULEP3385-16	RVcoll15G859	658[0n]	Nymphalidae	Nymphalinae	Aglais	Aglais urticae	Switzerland		Vallemaggia		Passo Campolungo (higher part)
EULEP	EULEP3393-16	RVcoll15Q177	637[0n]	Nymphalidae	Nymphalinae	Aglais	Aglais urticae	Ukraine		Crimea		Chatyr-Dag massif
OXB	OXB232-15	OXB-TGS-505	658[0n]	Nymphalidae	Nymphalinae	Aglais	Aglais urticae	United Kingdom				Buckinghamshire
OXB	OXB263-15	OXB-TGS-946	658[0n]	Nymphalidae	Nymphalinae	Aglais	Aglais urticae	United Kingdom				Devon
WMB	WMB4346-14	RVcoll.14-A847	658[0n]	Nymphalidae	Nymphalinae	Aglais	Aglais urticae	United Kingdom		England		Oxford (Thames)
OXB	OXB208-15	OXB-TGS-190	632[1n]	Nymphalidae	Nymphalinae	Aglais	Aglais urticae	United Kingdom				Wiltshire
LEFIU	DIFIA665-12	MM22816	641[0n]	Lycaenidae	Polyommatinae	Agriades	Agriades aquilo	Finland		Lapponia enontekiensis	Enontekioe	Saana
LEFIU	FIDIP3610-12	MM22817	621[0n]	Lycaenidae	Polyommatinae	Agriades	Agriades aquilo	Finland		Lapponia enontekiensis	Enontekioe	Saana
LON	LON178-08	NHMO-06179	608[0n]	Lycaenidae	Polyommatinae	Agriades	Agriades aquilo	Norway	Finnmark	porsanger		Garadak
EULEP	EULEP4769-16	RVcoll16H164	658[0n]	Lycaenidae	Polyommatinae	Agriades	Agriades aquilo	Norway		Finnmark		Kafjord
EULEP	EULEP4770-16	RVcoll16H167	658[0n]	Lycaenidae	Polyommatinae	Agriades	Agriades aquilo	Norway		Finnmark		Kafjord
EULEP	EULEP4772-16	RVcoll16H183	658[0n]	Lycaenidae	Polyommatinae	Agriades	Agriades aquilo	Norway		Finnmark		Kafjord
LEFIU	LEFIJ3157-15	MM24727	658[0n]	Lycaenidae	Polyommatinae	Agriades	Agriades aquilo	Norway		Troms	Storfjord	Lavkajohka
LEFIU	LEFIJ3158-15	MM24728	658[0n]	Lycaenidae	Polyommatinae	Agriades	Agriades aquilo	Norway		Troms	Storfjord	Lavkajohka
LEFIU	LEFIJ3159-15	MM24729	658[0n]	Lycaenidae	Polyommatinae	Agriades	Agriades aquilo	Norway		Troms	Storfjord	Lavkajohka
EULEP	EULEP2635-15	RVcoll.14-N575	658[0n]	Lycaenidae	Polyommatinae	Agriades	Agriades dardanus	Bosnia and Herzegovina		Jablanica		Cvrsnica Planina
EULEP	EULEP2636-15	RVcoll.14-N576	658[0n]	Lycaenidae	Polyommatinae	Agriades	Agriades dardanus	Bosnia and Herzegovina		Jablanica		Cvrsnica Planina
EULEP	EULEP2633-15	RVcoll.14-N573	658[0n]	Lycaenidae	Polyommatinae	Agriades	Agriades dardanus	Bulgaria		Slavyanka Mts.		Ali Botush Mt.
EULEP	EULEP2634-15	RVcoll.14-N574	658[0n]	Lycaenidae	Polyommatinae	Agriades	Agriades dardanus	Bulgaria		Slavyanka Mts.		Ali Botush Mt.
EULEP	EULEP3401-16	RVcoll14A963	658[0n]	Lycaenidae	Polyommatinae	Agriades	Agriades dardanus	Bulgaria				Pirin, Dobro Pole
EULEP	EULEP3402-16	RVcoll14A964	658[0n]	Lycaenidae	Polyommatinae	Agriades	Agriades dardanus	Bulgaria				Pirin, Dobro Pole
EULEP	EULEP3403-16	RVcoll14A965	658[0n]	Lycaenidae	Polyommatinae	Agriades	Agriades dardanus	Bulgaria				Pirin, Dobro Pole
EULEP	EULEP3404-16	RVcoll14A966	658[0n]	Lycaenidae	Polyommatinae	Agriades	Agriades dardanus	Bulgaria				Pirin, Dobro Pole
EULEP	EULEP2287-15	RVcoll.14-N513	658[0n]	Lycaenidae	Polyommatinae	Agriades	Agriades dardanus	Greece				Mt. Orvilos, N Greece
EULEP	EULEP2637-15	RVcoll.14-N577	658[0n]	Lycaenidae	Polyommatinae	Agriades	Agriades dardanus	Greece		Drama		Mt.Orvilos
EULEP	EULEP2638-15	RVcoll.14-N578	658[0n]	Lycaenidae	Polyommatinae	Agriades	Agriades dardanus	Greece		Drama		Mt.Orvilos
EULEP	EULEP2639-15	RVcoll.14-N579	658[0n]	Lycaenidae	Polyommatinae	Agriades	Agriades dardanus	Greece		Drama		Mt.Orvilos
EULEP	EULEP2031-15	RVcoll.14-J509	617[0n]	Lycaenidae	Polyommatinae	Agriades	Agriades dardanus	Ukraine		Vovchansk district, Kharkiv region		Bochkove
EULEP	EULEP2345-15	RVcoll.14-V031	658[0n]	Lycaenidae	Polyommatinae	Agriades	Agriades dardanus	Ukraine		Kharkov		Zybino, Volchansk
EULEP	EULEP2346-15	RVcoll.14-V032	658[0n]	Lycaenidae	Polyommatinae	Agriades	Agriades dardanus	Ukraine		Kharkov		Zybino, Volchansk
EULEP	EULEP2347-15	RVcoll.14-V033	658[0n]	Lycaenidae	Polyommatinae	Agriades	Agriades dardanus	Ukraine		Kharkov		Zybino, Volchansk
EULEP	EULEP2348-15	RVcoll.14-V034	626[0n]	Lycaenidae	Polyommatinae	Agriades	Agriades dardanus	Ukraine		Kharkov		Zybino, Volchansk
EZSPM	EZSPM550-10	RVcoll.08-P083.1	652[0n]	Lycaenidae	Polyommatinae	Agriades	Agriades glandon	Andorra				Estany Rodo, Pessons
LEATG	LEATG231-14	TLMF Lep 14018	658[0n]	Lycaenidae	Polyommatinae	Agriades	Agriades glandon	Austria	Tirol	Nordtirol		Fimbertal/ Ischgl S	2450
EULEP	EULEP3397-16	RVcoll15I306	658[0n]	Lycaenidae	Polyommatinae	Agriades	Agriades glandon	Austria				Grossglockner, Lucknerhutte
LEATG	LEATG232-14	TLMF Lep 14019	658[0n]	Lycaenidae	Polyommatinae	Agriades	Agriades glandon	Austria	Tirol	Nordtirol	Zentralalpen	Langesthei, Paznaun
WMB	WMB1633-13	RVcoll.12-O844	658[0n]	Lycaenidae	Polyommatinae	Agriades	Agriades glandon	France	Provence-Alpes-Cote d'Azur	Alpes-Maritimes		Col de la Lombarde
WMB	WMB1634-13	RVcoll.12-O845	658[0n]	Lycaenidae	Polyommatinae	Agriades	Agriades glandon	France	Provence-Alpes-Cote d'Azur	Alpes-Maritimes		Col de la Lombarde
EULEP	EULEP3399-16	RVcoll15J552	602[1n]	Lycaenidae	Polyommatinae	Agriades	Agriades glandon	France				Col du Granon
GWOTI	GWOTI464-12	BC ZSM Lep 66730	658[0n]	Lycaenidae	Polyommatinae	Agriades	Agriades glandon	Germany	Bavaria	Schwaben		Allgaeu, Nebelhorn Edmund Probst H.	2000
GWOTI	GWOTI467-12	BC ZSM Lep 66733	658[0n]	Lycaenidae	Polyommatinae	Agriades	Agriades glandon	Germany	Bavaria	Schwaben		Allgaeu, Nebelhorn Edmund Probst H.	2000
FBLMY	ODOPE758-11	BC ZSM Lep 50399	658[0n]	Lycaenidae	Polyommatinae	Agriades	Agriades glandon	Germany	Bavaria	Schwaben	Oberallgaeu	Oberstdorf, Nebelhorn/Koblat	2000
PHAAL	PHLAA368-09	TLMF Lep 00408	600[3n]	Lycaenidae	Polyommatinae	Agriades	Agriades glandon	Italy		Cuneo		Colle Fauniera Umgebung/ Demonte NW	2450
PHAAL	PHLAB1024-10	TLMF Lep 01824	658[0n]	Lycaenidae	Polyommatinae	Agriades	Agriades glandon	Italy		Cuneo		Colle Fauniera Umgebung/ Demonte NW	2450
PHAAL	PHLAB1025-10	TLMF Lep 01825	658[0n]	Lycaenidae	Polyommatinae	Agriades	Agriades glandon	Italy		Cuneo		Colle Fauniera Umgebung/ Demonte NW	2450
EULEP	EULEP3395-16	RVcoll15H130	658[0n]	Lycaenidae	Polyommatinae	Agriades	Agriades glandon	Italy		Aosta		Epinel
LEATC	LEATC093-13	TLMF Lep 11220	658[0n]	Lycaenidae	Polyommatinae	Agriades	Agriades glandon	Italy	Trentino-Alto Adige/Sudtirol	Suedtirol		Obere Tartscher Alm	2271
LEATC	LEATC094-13	TLMF Lep 11221	658[0n]	Lycaenidae	Polyommatinae	Agriades	Agriades glandon	Italy	Trentino-Alto Adige/Sudtirol	Suedtirol		Obere Tartscher Alm	2271
BIBSA	BIBSA330-15	RVcoll.14-E135	612[0n]	Lycaenidae	Polyommatinae	Agriades	Agriades glandon	Italy	Piedmont			Passo della Gardetta
EULEP	EULEP5872-18	RVcoll15O508	658[0n]	Lycaenidae	Polyommatinae	Agriades	Agriades glandon	Spain		Huesca, Aragon		Anso
EZSPM	EZSPM548-10	RVcoll.07-W204	623[0n]	Lycaenidae	Polyommatinae	Agriades	Agriades glandon	Spain	Catalonia	Lleida		Col de Vilac, Vall d`Aran
EZSPC	EZSPC845-10	RVcoll.08-R217	658[0n]	Lycaenidae	Polyommatinae	Agriades	Agriades glandon	Spain	Catalonia	Lleida		Port de la Bonaigua, Pallars Sobira
EZSPM	EZSPM537-10	RVcoll.08-R214.1	616[0n]	Lycaenidae	Polyommatinae	Agriades	Agriades glandon	Spain	Catalonia	Lleida		Port de la Bonaigua, Pallars Sobira
EZSPM	EZSPM538-10	RVcoll.08-R215.1	648[0n]	Lycaenidae	Polyommatinae	Agriades	Agriades glandon	Spain	Catalonia	Lleida		Port de la Bonaigua, Pallars Sobira
EZSPM	EZSPM539-10	RVcoll.08-R216.1	658[0n]	Lycaenidae	Polyommatinae	Agriades	Agriades glandon	Spain	Catalonia	Lleida		Port de la Bonaigua, Pallars Sobira
EZSPM	EZSPM634-12	RVcoll.11-H025	658[0n]	Lycaenidae	Polyommatinae	Agriades	Agriades glandon	Spain	Catalonia	Lleida		Port de la Bonaigua, Tuc de la Cigalera
EZSPM	EZSPM636-12	RVcoll.11-H027	658[0n]	Lycaenidae	Polyommatinae	Agriades	Agriades glandon	Spain	Catalonia	Lleida		Port de la Bonaigua, Tuc de la Cigalera
EZSPN	EZSPN247-09	RVcoll.07-W123	658[0n]	Lycaenidae	Polyommatinae	Agriades	Agriades glandon	Spain	Catalonia	Lleida		Tuc de la Cigalera, Vall d`Aran
EULEP	EULEP3396-16	RVcoll15H280	658[0n]	Lycaenidae	Polyommatinae	Agriades	Agriades glandon	Switzerland		Interlaken		Bachalp
EULEP	EULEP3398-16	RVcoll15J100	658[0n]	Lycaenidae	Polyommatinae	Agriades	Agriades glandon	Switzerland				Passo del Fuorn (Ofenpass) to Alp Mora
EULEP	EULEP3400-16	RVcoll15G348	637[0n]	Lycaenidae	Polyommatinae	Agriades	Agriades glandon	Switzerland		Visp		Taeschalp
GWOTI	GWOTI468-12	BC ZSM Lep 66734	658[0n]	Lycaenidae	Polyommatinae	Agriades	Agriades glandon	Switzerland	Graubunden			Umbrail	2400
GWOTI	GWOTI471-12	BC ZSM Lep 66737	658[0n]	Lycaenidae	Polyommatinae	Agriades	Agriades glandon	Switzerland	Graubunden			Umbrail	2400
GWOTI	GWOTI472-12	BC ZSM Lep 66738	658[0n]	Lycaenidae	Polyommatinae	Agriades	Agriades glandon	Switzerland	Graubunden			Umbrail	2400
PHAAL	PHLAB1022-10	TLMF Lep 01822	658[0n]	Lycaenidae	Polyommatinae	Agriades	Agriades glandon	Switzerland	Graubunden			Val Bever, Alp Suvretta	2100
PHAAL	PHLAB1023-10	TLMF Lep 01823	658[0n]	Lycaenidae	Polyommatinae	Agriades	Agriades glandon	Switzerland	Graubunden			Val Bever, Alp Suvretta	2100
LEASS	LEASS571-17	TLMF Lep 22219	625[0n]	Lycaenidae	Polyommatinae	Agriades	Agriades optilete	Austria		Vorarlberg	Umg.Gaschurn	Bielerhoehe	2000
LEATF	LEATF468-14	TLMF Lep 13780	658[0n]	Lycaenidae	Polyommatinae	Agriades	Agriades optilete	Austria	Tirol	Nordtirol		Gleirschalm	1600
EULEP	EULEP3407-16	RVcoll15I313	658[0n]	Lycaenidae	Polyommatinae	Agriades	Agriades optilete	Austria				Grossglockner, Lucknerhutte
ABOLD	ABOLD020-16	TLMF Lep 21098	658[0n]	Lycaenidae	Polyommatinae	Agriades	Agriades optilete	Austria				Karlstift	880
ABOLD	ABOLD619-17	TLMF Lep 21695	658[0n]	Lycaenidae	Polyommatinae	Agriades	Agriades optilete	Austria		Niederoesterreich		Karlstift	880
PHLAW	PHLAW042-13	TLMF Lep 09839	658[0n]	Lycaenidae	Polyommatinae	Agriades	Agriades optilete	Austria	Vorarlberg	Umg.Gaschurn		Kops-Stausee	1850
LYCAE	LYCAE002-15	SS121000	676[0n]	Lycaenidae	Polyommatinae	Agriades	Agriades optilete	Denmark	Hovedstaden				17
LYCAE	LYCAE003-15	SS121001	676[0n]	Lycaenidae	Polyommatinae	Agriades	Agriades optilete	Denmark	Hovedstaden				16
LYCAE	LYCAE004-15	SS121002	676[0n]	Lycaenidae	Polyommatinae	Agriades	Agriades optilete	Denmark	Hovedstaden				22
LYCAE	LYCAE005-15	SS12989	676[0n]	Lycaenidae	Polyommatinae	Agriades	Agriades optilete	Denmark	Hovedstaden
LYCAE	LYCAE006-15	SS12990	676[0n]	Lycaenidae	Polyommatinae	Agriades	Agriades optilete	Denmark	Hovedstaden				30
LYCAE	LYCAE007-15	SS12991	676[0n]	Lycaenidae	Polyommatinae	Agriades	Agriades optilete	Denmark	Hovedstaden				27
LYCAE	LYCAE008-15	SS12993	676[0n]	Lycaenidae	Polyommatinae	Agriades	Agriades optilete	Denmark	Hovedstaden				24
LYCAE	LYCAE009-15	SS12996	676[0n]	Lycaenidae	Polyommatinae	Agriades	Agriades optilete	Denmark	Hovedstaden				24
LYCAE	LYCAE010-15	SS12999	676[0n]	Lycaenidae	Polyommatinae	Agriades	Agriades optilete	Denmark	Hovedstaden				25
LYCAE	LYCAE011-15	SS12941	676[0n]	Lycaenidae	Polyommatinae	Agriades	Agriades optilete	Denmark	Syddanmark				61
LYCAE	LYCAE012-15	SS12946	676[0n]	Lycaenidae	Polyommatinae	Agriades	Agriades optilete	Denmark	Syddanmark				63
LYCAE	LYCAE013-15	SS12950	676[0n]	Lycaenidae	Polyommatinae	Agriades	Agriades optilete	Denmark	Syddanmark				55
LYCAE	LYCAE014-15	SS12954	676[0n]	Lycaenidae	Polyommatinae	Agriades	Agriades optilete	Denmark	Syddanmark				52
LYCAE	LYCAE015-15	SS12961	640[0n]	Lycaenidae	Polyommatinae	Agriades	Agriades optilete	Denmark	Syddanmark				58
LYCAE	LYCAE016-15	SS12966	668[1n]	Lycaenidae	Polyommatinae	Agriades	Agriades optilete	Denmark	Syddanmark				48
LYCAE	LYCAE017-15	SS12967	676[0n]	Lycaenidae	Polyommatinae	Agriades	Agriades optilete	Denmark	Syddanmark				48
LYCAE	LYCAE018-15	SS12968	676[0n]	Lycaenidae	Polyommatinae	Agriades	Agriades optilete	Denmark	Syddanmark				50
LYCAE	LYCAE019-15	SS12969	644[0n]	Lycaenidae	Polyommatinae	Agriades	Agriades optilete	Denmark	Syddanmark				48
LYCAE	LYCAE020-15	SS12740	676[0n]	Lycaenidae	Polyommatinae	Agriades	Agriades optilete	Denmark	Nordjylland
LYCAE	LYCAE021-15	SS12741	676[0n]	Lycaenidae	Polyommatinae	Agriades	Agriades optilete	Denmark	Nordjylland
LYCAE	LYCAE022-15	SS12742	676[0n]	Lycaenidae	Polyommatinae	Agriades	Agriades optilete	Denmark	Nordjylland
LYCAE	LYCAE023-15	SS12743	676[0n]	Lycaenidae	Polyommatinae	Agriades	Agriades optilete	Denmark	Nordjylland
LYCAE	LYCAE024-15	SS12744	676[0n]	Lycaenidae	Polyommatinae	Agriades	Agriades optilete	Denmark	Nordjylland
LYCAE	LYCAE025-15	SS12745	676[0n]	Lycaenidae	Polyommatinae	Agriades	Agriades optilete	Denmark	Nordjylland
LYCAE	LYCAE026-15	SS12836	676[0n]	Lycaenidae	Polyommatinae	Agriades	Agriades optilete	Denmark	Midtjylland
LYCAE	LYCAE027-15	SS12837	676[0n]	Lycaenidae	Polyommatinae	Agriades	Agriades optilete	Denmark	Midtjylland
LYCAE	LYCAE028-15	SS12840	676[0n]	Lycaenidae	Polyommatinae	Agriades	Agriades optilete	Denmark	Midtjylland
LYCAE	LYCAE029-15	SS12841	676[0n]	Lycaenidae	Polyommatinae	Agriades	Agriades optilete	Denmark	Midtjylland
LYCAE	LYCAE030-15	SS12842	676[0n]	Lycaenidae	Polyommatinae	Agriades	Agriades optilete	Denmark	Midtjylland
LYCAE	LYCAE031-15	SS12878	676[0n]	Lycaenidae	Polyommatinae	Agriades	Agriades optilete	Denmark	Midtjylland				47
LYCAE	LYCAE032-15	SS12879	676[0n]	Lycaenidae	Polyommatinae	Agriades	Agriades optilete	Denmark	Midtjylland				47
LYCAE	LYCAE033-15	SS12839	676[0n]	Lycaenidae	Polyommatinae	Agriades	Agriades optilete	Denmark	Midtjylland
LYCAE	LYCAE034-15	SS12886	676[0n]	Lycaenidae	Polyommatinae	Agriades	Agriades optilete	Denmark	Midtjylland				50
LYCAE	LYCAE035-15	SS12901	676[0n]	Lycaenidae	Polyommatinae	Agriades	Agriades optilete	Denmark	Midtjylland				89
LYCAE	LYCAE036-15	SS12904	676[0n]	Lycaenidae	Polyommatinae	Agriades	Agriades optilete	Denmark	Midtjylland				87
LYCAE	LYCAE037-15	SS12908	676[0n]	Lycaenidae	Polyommatinae	Agriades	Agriades optilete	Denmark	Midtjylland				86
LYCAE	LYCAE038-15	SS12909	676[0n]	Lycaenidae	Polyommatinae	Agriades	Agriades optilete	Denmark	Midtjylland				86
LYCAE	LYCAE039-15	SS12910	676[0n]	Lycaenidae	Polyommatinae	Agriades	Agriades optilete	Denmark	Midtjylland				86
LYCAE	LYCAE040-15	SS12912	676[0n]	Lycaenidae	Polyommatinae	Agriades	Agriades optilete	Denmark	Midtjylland				91
LYCAE	LYCAE041-15	SS12913	676[0n]	Lycaenidae	Polyommatinae	Agriades	Agriades optilete	Denmark	Midtjylland				86
LYCAE	LYCAE042-15	SS12917	676[0n]	Lycaenidae	Polyommatinae	Agriades	Agriades optilete	Denmark	Midtjylland				87
LYCAE	LYCAE043-15	SS12915	676[0n]	Lycaenidae	Polyommatinae	Agriades	Agriades optilete	Denmark	Midtjylland				82
LYCAE	LYCAE044-15	SS12754	676[0n]	Lycaenidae	Polyommatinae	Agriades	Agriades optilete	Denmark	Nordjylland
LYCAE	LYCAE045-15	SS12758	676[0n]	Lycaenidae	Polyommatinae	Agriades	Agriades optilete	Denmark	Nordjylland
LYCAE	LYCAE046-15	SS12762	676[0n]	Lycaenidae	Polyommatinae	Agriades	Agriades optilete	Denmark	Nordjylland
LYCAE	LYCAE047-15	SS12763	676[0n]	Lycaenidae	Polyommatinae	Agriades	Agriades optilete	Denmark	Nordjylland
LYCAE	LYCAE048-15	SS12766	676[0n]	Lycaenidae	Polyommatinae	Agriades	Agriades optilete	Denmark	Nordjylland
LYCAE	LYCAE049-15	SS12770	676[0n]	Lycaenidae	Polyommatinae	Agriades	Agriades optilete	Denmark	Nordjylland
LYCAE	LYCAE050-15	SS12772	676[0n]	Lycaenidae	Polyommatinae	Agriades	Agriades optilete	Denmark	Nordjylland
LYCAE	LYCAE051-15	SS12783	676[0n]	Lycaenidae	Polyommatinae	Agriades	Agriades optilete	Denmark	Nordjylland
LYCAE	LYCAE053-15	SS12746	676[0n]	Lycaenidae	Polyommatinae	Agriades	Agriades optilete	Denmark	Nordjylland
LYCAE	LYCAE054-15	SS12747	676[0n]	Lycaenidae	Polyommatinae	Agriades	Agriades optilete	Denmark	Nordjylland
LYCAE	LYCAE055-15	SS12748	676[0n]	Lycaenidae	Polyommatinae	Agriades	Agriades optilete	Denmark	Nordjylland
LYCAE	LYCAE056-15	SS12750	676[0n]	Lycaenidae	Polyommatinae	Agriades	Agriades optilete	Denmark	Nordjylland
LYCAE	LYCAE057-15	SS12751	676[0n]	Lycaenidae	Polyommatinae	Agriades	Agriades optilete	Denmark	Nordjylland
LYCAE	LYCAE058-15	SS12752	676[0n]	Lycaenidae	Polyommatinae	Agriades	Agriades optilete	Denmark	Nordjylland
LYCAE	LYCAE059-15	SS12753	676[0n]	Lycaenidae	Polyommatinae	Agriades	Agriades optilete	Denmark	Nordjylland
LYCAE	LYCAE060-15	SS11164	676[0n]	Lycaenidae	Polyommatinae	Agriades	Agriades optilete	Denmark	Midtjylland
LYCAE	LYCAE061-15	SS11167	676[0n]	Lycaenidae	Polyommatinae	Agriades	Agriades optilete	Denmark	Midtjylland
LYCAE	LYCAE062-15	SS11168	676[0n]	Lycaenidae	Polyommatinae	Agriades	Agriades optilete	Denmark	Midtjylland
LYCAE	LYCAE063-15	SS11169	676[0n]	Lycaenidae	Polyommatinae	Agriades	Agriades optilete	Denmark	Midtjylland
LYCAE	LYCAE064-15	SS11170	676[0n]	Lycaenidae	Polyommatinae	Agriades	Agriades optilete	Denmark	Midtjylland
LYCAE	LYCAE065-15	SS11171	676[0n]	Lycaenidae	Polyommatinae	Agriades	Agriades optilete	Denmark	Midtjylland
LYCAE	LYCAE066-15	SS12854	676[0n]	Lycaenidae	Polyommatinae	Agriades	Agriades optilete	Denmark	Midtjylland				35
LYCAE	LYCAE067-15	SS12862	676[0n]	Lycaenidae	Polyommatinae	Agriades	Agriades optilete	Denmark	Midtjylland				41
LYCAE	LYCAE068-15	SS12798	676[0n]	Lycaenidae	Polyommatinae	Agriades	Agriades optilete	Denmark	Nordjylland
LYCAE	LYCAE069-15	SS12799	676[0n]	Lycaenidae	Polyommatinae	Agriades	Agriades optilete	Denmark	Nordjylland
LYCAE	LYCAE070-15	SS12805	676[0n]	Lycaenidae	Polyommatinae	Agriades	Agriades optilete	Denmark	Nordjylland
LYCAE	LYCAE071-15	SS12808	676[0n]	Lycaenidae	Polyommatinae	Agriades	Agriades optilete	Denmark	Nordjylland
LYCAE	LYCAE072-15	SS12810	676[0n]	Lycaenidae	Polyommatinae	Agriades	Agriades optilete	Denmark	Nordjylland
LYCAE	LYCAE073-15	SS12816	676[0n]	Lycaenidae	Polyommatinae	Agriades	Agriades optilete	Denmark	Nordjylland
LYCAE	LYCAE074-15	SS12807	676[0n]	Lycaenidae	Polyommatinae	Agriades	Agriades optilete	Denmark	Nordjylland
LYCAE	LYCAE075-15	SS12809	676[0n]	Lycaenidae	Polyommatinae	Agriades	Agriades optilete	Denmark	Nordjylland
LYCAE	LYCAE076-15	SS12970	676[0n]	Lycaenidae	Polyommatinae	Agriades	Agriades optilete	Denmark	Syddanmark				48
LYCAE	LYCAE077-15	SS12971	676[0n]	Lycaenidae	Polyommatinae	Agriades	Agriades optilete	Denmark	Syddanmark				48
LYCAE	LYCAE078-15	SS12974	676[0n]	Lycaenidae	Polyommatinae	Agriades	Agriades optilete	Denmark	Syddanmark				46
LYCAE	LYCAE079-15	SS12975	676[0n]	Lycaenidae	Polyommatinae	Agriades	Agriades optilete	Denmark	Syddanmark				54
LYCAE	LYCAE080-15	SS12976	676[0n]	Lycaenidae	Polyommatinae	Agriades	Agriades optilete	Denmark	Syddanmark				48
LYCAE	LYCAE081-15	SS12977	676[0n]	Lycaenidae	Polyommatinae	Agriades	Agriades optilete	Denmark	Syddanmark				53
LYCAE	LYCAE082-15	SS12978	676[0n]	Lycaenidae	Polyommatinae	Agriades	Agriades optilete	Denmark	Syddanmark				51
LYCAE	LYCAE083-15	SS12979	676[0n]	Lycaenidae	Polyommatinae	Agriades	Agriades optilete	Denmark	Syddanmark				48
EULEP	EULEP590-15	RVcoll.10-A722	658[0n]	Lycaenidae	Polyommatinae	Agriades	Agriades optilete	Estonia				Piusa, Polva County
EULEP	EULEP379-14	MM23864	658[0n]	Lycaenidae	Polyommatinae	Agriades	Agriades optilete	Finland		V	Lohja	Kalkkimaeki
LEFIU	LEFIC060-10	MM03344	658[0n]	Lycaenidae	Polyommatinae	Agriades	Agriades optilete	Finland	Northern Ostrobothnia	Ostrobottnia borealis pars australis		Kiiminki
LEFIU	LEFIC061-10	MM03345	658[0n]	Lycaenidae	Polyommatinae	Agriades	Agriades optilete	Finland	Northern Ostrobothnia	Ostrobottnia borealis pars australis		Kiiminki
LEFIU	LEFIJ517-10	MM17142	655[0n]	Lycaenidae	Polyommatinae	Agriades	Agriades optilete	Finland		Kuusamo		Kuusamo
EULEP	EULEP380-14	MM23865	658[0n]	Lycaenidae	Polyommatinae	Agriades	Agriades optilete	Finland		PPe	Kiiminki
FBLMY	ODOPE757-11	BC ZSM Lep 50398	658[0n]	Lycaenidae	Polyommatinae	Agriades	Agriades optilete	Germany	Bavaria	Oberbayern	Traunstein	Petting, Schoenramer Filz	440
FBLRH	GWORO798-09	BC ZSM Lep 30490	658[0n]	Lycaenidae	Polyommatinae	Agriades	Agriades optilete	Germany	Bavaria			Zellwies Koenigsdorf / TOEL
LEATD	LEATD143-13	TLMF Lep 12790	658[0n]	Lycaenidae	Polyommatinae	Agriades	Agriades optilete	Italy	Trentino-Alto Adige/Sudtirol	Suedtirol	Nationalpark Stilfser Joch	Franzenshoehe N/ Stilfserjoch Strasse	2350
LEATG	LEATG483-14	TLMF Lep 14270	658[0n]	Lycaenidae	Polyommatinae	Agriades	Agriades optilete	Italy	Trentino-Alto Adige/Sudtirol	South Tyrol	Suedtirol	Muehlbachtal, Winterstallalm	1700
WMB	WMB5123-14	RVcoll. 14-L254	658[0n]	Lycaenidae	Polyommatinae	Agriades	Agriades optilete	Italy	Piedmont			Parco Veglia Devero
EULEP	EULEP361-14	MM23846	658[0n]	Lycaenidae	Polyommatinae	Agriades	Agriades optilete	Lithuania		Siauliai	Rekyvos pelke
EULEP	EULEP5117-17	RVcoll16J872	658[0n]	Lycaenidae	Polyommatinae	Agriades	Agriades optilete	Macedonia				Shar Mt.
EULEP	EULEP5118-17	RVcoll16J873	621[0n]	Lycaenidae	Polyommatinae	Agriades	Agriades optilete	Macedonia				Shar Mt.
EULEP	EULEP4779-16	RVcoll16H338	658[0n]	Lycaenidae	Polyommatinae	Agriades	Agriades optilete	Norway		Nordland		Molnvatnet lake near the short tunnel Storatunnelen
LON	LON088-08	NHMO-06088	657[0n]	Lycaenidae	Polyommatinae	Agriades	Agriades optilete	Norway	Oppland	Lillehammer		Saksumdal
LON	LON177-08	NHMO-06178	657[0n]	Lycaenidae	Polyommatinae	Agriades	Agriades optilete	Norway	Finnmark	Porsanger		Stabburselva
EULEP	EULEP3409-16	RVcoll15Q134	636[0n]	Lycaenidae	Polyommatinae	Agriades	Agriades optilete	Russia		Moscow reg.		Odintsovo distr., 5 km SE Zvenigorod, Biological station of Moscow State University
LOWA	LOWA296-06	2005-LOWA-296	658[0n]	Lycaenidae	Polyommatinae	Agriades	Agriades optilete	Russia	Saint Petersburg	St. Petersburg Region		Tamengont
LOWA	LOWA297-06	2005-LOWA-297	658[0n]	Lycaenidae	Polyommatinae	Agriades	Agriades optilete	Russia	Saint Petersburg	St. Petersburg Region		Tamengont
LOWA	LOWA757-06	2005-LOWA-757	658[0n]	Lycaenidae	Polyommatinae	Agriades	Agriades optilete	Russia	Saint Petersburg	St. Petersburg Region	Oranienbaum distr.	Tamengont
LYCAE	LYCAE084-15	VL01B426	676[0n]	Lycaenidae	Polyommatinae	Agriades	Agriades optilete	Russia	Leningradskaya Oblast
LYCAE	LYCAE085-15	VL01B427	676[0n]	Lycaenidae	Polyommatinae	Agriades	Agriades optilete	Russia	Leningradskaya Oblast
LYCAE	LYCAE086-15	VL01B428	676[0n]	Lycaenidae	Polyommatinae	Agriades	Agriades optilete	Russia	Leningradskaya Oblast
LYCAE	LYCAE087-15	VL01B431	676[0n]	Lycaenidae	Polyommatinae	Agriades	Agriades optilete	Russia	Leningradskaya Oblast
LYCAE	LYCAE088-15	VL01B433	676[0n]	Lycaenidae	Polyommatinae	Agriades	Agriades optilete	Russia	Leningradskaya Oblast
LYCAE	LYCAE089-15	VL01B432	676[0n]	Lycaenidae	Polyommatinae	Agriades	Agriades optilete	Russia	Leningradskaya Oblast
LYCAE	LYCAE090-15	VL01B425	676[1n]	Lycaenidae	Polyommatinae	Agriades	Agriades optilete	Russia	Leningradskaya Oblast
LYCAE	LYCAE091-15	VL01B430	676[0n]	Lycaenidae	Polyommatinae	Agriades	Agriades optilete	Russia	Leningradskaya Oblast
EULEP	EULEP527-15	RVcoll.08-H828	658[0n]	Lycaenidae	Polyommatinae	Agriades	Agriades optilete	Sweden		Uppland		Skutskaer
EULEP	EULEP798-15	RVcoll.12-Z315	634[0n]	Lycaenidae	Polyommatinae	Agriades	Agriades optilete	Sweden				Stora Vika, Nynaeshamn municipality
EULEP	EULEP2470-15	RVcoll.14-V297	658[0n]	Lycaenidae	Polyommatinae	Agriades	Agriades optilete	Switzerland				Bever, Graubuenden, Oberengadin
EULEP	EULEP2026-15	RVcoll.14-J501	658[0n]	Lycaenidae	Polyommatinae	Agriades	Agriades optilete	Switzerland		Val d`Herens, Valais		Eison
EULEP	EULEP2027-15	RVcoll.14-J502	658[0n]	Lycaenidae	Polyommatinae	Agriades	Agriades optilete	Switzerland		Val d`Herens, Valais		Eison
EULEP	EULEP3405-16	RVcoll15G753	658[0n]	Lycaenidae	Polyommatinae	Agriades	Agriades optilete	Switzerland		Entremont		Pont de Nudry
EULEP	EULEP3406-16	RVcoll15H627	658[0n]	Lycaenidae	Polyommatinae	Agriades	Agriades optilete	Switzerland		Maloja		Schafberg (Alp Languard)
EULEP	EULEP3408-16	RVcoll15G277	635[0n]	Lycaenidae	Polyommatinae	Agriades	Agriades optilete	Switzerland		Visp		Taeschalp
PHAAL	PHLAB1026-10	TLMF Lep 01826	658[0n]	Lycaenidae	Polyommatinae	Agriades	Agriades optilete	Switzerland	Graubunden			Val Bever, Alp Suvretta	2100
EULEP	EULEP2280-15	RVcoll.14-N466	658[0n]	Lycaenidae	Polyommatinae	Agriades	Agriades optilete	Ukraine		Rokytne district, Rivne region		Bilsk, 5 km N, Koziy Brod
EULEP	EULEP2281-15	RVcoll.14-N467	658[0n]	Lycaenidae	Polyommatinae	Agriades	Agriades optilete	Ukraine		Rokytne district, Rivne region		Bilsk, 5 km N, Koziy Brod
EULEP	EULEP3415-16	RVcoll15I236	658[0n]	Lycaenidae	Polyommatinae	Agriades	Agriades orbitulus	Austria				Grossglockner, Lucknerhutte
LEATG	LEATG093-14	TLMF Lep 13880	658[0n]	Lycaenidae	Polyommatinae	Agriades	Agriades orbitulus	Austria	Tirol	Nordtirol	Geigenkamm	Hochzeiger	2000
LEATG	LEATG098-14	TLMF Lep 13885	658[0n]	Lycaenidae	Polyommatinae	Agriades	Agriades orbitulus	Austria	Tirol	Nordtirol	Geigenkamm	Hochzeiger	2000
PHLAV	PHLSA728-11	TLMF Lep 06183	658[0n]	Lycaenidae	Polyommatinae	Agriades	Agriades orbitulus	Austria	Vorarlberg			Partenen, N Vermuntstausee, In der Hoelle	1730
EULEP	EULEP3416-16	RVcoll15I629	658[0n]	Lycaenidae	Polyommatinae	Agriades	Agriades orbitulus	Austria				Southern side of Dachstein (Gletschbahn Ramsau to Suedwandhuette)
WMB	WMB2690-13	RVcoll.10-B998	658[0n]	Lycaenidae	Polyommatinae	Agriades	Agriades orbitulus	France	Provence-Alpes-Cote d'Azur	Hautes-Alpes		Col de l`Isoard
EULEP	EULEP3417-16	RVcoll15J401	658[0n]	Lycaenidae	Polyommatinae	Agriades	Agriades orbitulus	France				Col du Galibier
GWOSA	GWOSA773-10	BC ZSM Lep 36639	658[0n]	Lycaenidae	Polyommatinae	Agriades	Agriades orbitulus	Germany	Bavaria	Oberbayern		Karwendelgebirge, Hirzeneck	1800
GWOTF	GWOTF675-12	BC ZSM Lep 62381	658[0n]	Lycaenidae	Polyommatinae	Agriades	Agriades orbitulus	Germany	Bavaria		Mittenwald	Karwendelspitze	2250
FBLMY	ODOPE760-11	BC ZSM Lep 50401	658[0n]	Lycaenidae	Polyommatinae	Agriades	Agriades orbitulus	Germany	Bavaria	Schwaben	Oberallgaeu	Oberstdorf, Oytal	1025
FBLRH	GBLAC373-13	BC ZSM Lep 75239	658[0n]	Lycaenidae	Polyommatinae	Agriades	Agriades orbitulus	Germany	Bavaria	Oberbayern	Oberstdorf	Schochen
EULEP	EULEP3411-16	RVcoll15G820	658[0n]	Lycaenidae	Polyommatinae	Agriades	Agriades orbitulus	Italy		Verbano-Cusio-Ossola		Lago di Agaro
BIBSA	BIBSA354-15	RVcoll.14-I022	658[0n]	Lycaenidae	Polyommatinae	Agriades	Agriades orbitulus	Italy	Aosta Valley			M.te Corquet , Vallee Saint-Marcel
EULEP	EULEP1867-15	RVcoll.13-U334	658[0n]	Lycaenidae	Polyommatinae	Agriades	Agriades orbitulus	Italy		Udine, Friuli-Venezia Giulia		Monte Chiadenis
BIBSA	BIBSA1078-15	15-K529	658[0n]	Lycaenidae	Polyommatinae	Agriades	Agriades orbitulus	Italy				Ortisei, Forcella Pana	2400
EULEP	EULEP3410-16	RVcoll14W468	658[0n]	Lycaenidae	Polyommatinae	Agriades	Agriades orbitulus	Italy		Verbano-Cusio-Ossola		Parco Veglia Devero
EULEP	EULEP3414-16	RVcoll15H817	658[0n]	Lycaenidae	Polyommatinae	Agriades	Agriades orbitulus	Italy		Trentino		Passo Groste
BIBSA	BIBSA284-15	RVcoll.14-E084	658[0n]	Lycaenidae	Polyommatinae	Agriades	Agriades orbitulus	Italy	Piedmont			Prato Ciorliero
PHLAA	PHLAA136-09	TLMF Lep 00176	658[0n]	Lycaenidae	Polyommatinae	Agriades	Agriades orbitulus	Italy	Trentino-Alto Adige/Sudtirol	Suedtirol	Schlern, Jungschlern, alpine Kalkrasen- Voels am Schlern		2300
EULEP	EULEP4800-16	RVcoll16H631	658[0n]	Lycaenidae	Polyommatinae	Agriades	Agriades orbitulus	Sweden		Jamtland		Ramundberget
EULEP	EULEP4801-16	RVcoll16H632	658[0n]	Lycaenidae	Polyommatinae	Agriades	Agriades orbitulus	Sweden		Jamtland		Ramundberget
EULEP	EULEP3413-16	RVcoll15H469	658[0n]	Lycaenidae	Polyommatinae	Agriades	Agriades orbitulus	Switzerland		Albula		Albula Ospiz
EULEP	EULEP3412-16	RVcoll15H283	658[0n]	Lycaenidae	Polyommatinae	Agriades	Agriades orbitulus	Switzerland		Interlaken		Bachalp
EULEP	EULEP2448-15	RVcoll.14-V264	658[0n]	Lycaenidae	Polyommatinae	Agriades	Agriades orbitulus	Switzerland		Graubuenden		Bever, Graubuenden, Oberengadin
EULEP	EULEP2028-15	RVcoll.14-J503	658[0n]	Lycaenidae	Polyommatinae	Agriades	Agriades orbitulus	Switzerland		Saastal, Valais		Saas-Almagell
EULEP	EULEP3418-16	RVcoll15G251	642[0n]	Lycaenidae	Polyommatinae	Agriades	Agriades orbitulus	Switzerland		Visp		Taeschalp
PHLAD	PHLAC715-10	TLMF Lep 02750	658[0n]	Lycaenidae	Polyommatinae	Agriades	Agriades orbitulus	Switzerland	Graubunden			Vals, Horn, Rufenen	2100
EZSPN	EZSPN268-09	RVcoll.07-W185	658[0n]	Lycaenidae	Polyommatinae	Agriades	Agriades pyrenaicus	Spain	Castilla y Leon	Leon		Camino de Wamba, Puerto de San Isidro
EZSPN	EZSPN269-09	RVcoll.07-W186	658[0n]	Lycaenidae	Polyommatinae	Agriades	Agriades pyrenaicus	Spain	Castilla y Leon	Leon		Camino de Wamba, Puerto de San Isidro
EZSPN	EZSPN237-09	RVcoll.08-J811	658[0n]	Lycaenidae	Polyommatinae	Agriades	Agriades pyrenaicus	Spain	Asturias			Lagos de Covadonga
EZSPN	EZSPN1083-11	Rvcoll.09-X297	658[0n]	Lycaenidae	Polyommatinae	Agriades	Agriades pyrenaicus	Spain	Castilla y Leon	Leon		Puerto de San Isidro
EZSPN	EZSPN1084-11	Rvcoll.09-X298	658[0n]	Lycaenidae	Polyommatinae	Agriades	Agriades pyrenaicus	Spain	Castilla y Leon	Leon		Puerto de San Isidro
EZSPC	EZSPC882-10	RVcoll.09-T143	658[0n]	Lycaenidae	Polyommatinae	Agriades	Agriades pyrenaicus	Spain	Castilla y Leon	Leon		Subida a la Laguna de las Verdes, Cabrillanes
EZSPN	EZSPN659-09	RVcoll.08-J957	658[0n]	Lycaenidae	Polyommatinae	Agriades	Agriades zullichi	Spain	Andalusia	Granada		Acceso Veleta, Monachil
EZSPN	EZSPN677-09	RVcoll.08-J989	626[0n]	Lycaenidae	Polyommatinae	Agriades	Agriades zullichi	Spain	Andalusia	Granada		Acceso Veleta, Monachil
EZSPN	EZSPN678-09	RVcoll.08-J990	658[0n]	Lycaenidae	Polyommatinae	Agriades	Agriades zullichi	Spain	Andalusia	Granada		Observatorio Veleta, Dilar
EZSPC	EZSPC892-10	RVcoll.09-V415	658[0n]	Lycaenidae	Polyommatinae	Agriades	Agriades zullichi	Spain	Andalusia	Granada		San Juan (Sierra Nevada)
EZSPC	EZSPC893-10	RVcoll.09-V417	658[0n]	Lycaenidae	Polyommatinae	Agriades	Agriades zullichi	Spain	Andalusia	Granada		San Juan (Sierra Nevada)
EZSPM	EZSPM471-09	Rvcoll.09-V416	658[0n]	Lycaenidae	Polyommatinae	Agriades	Agriades zullichi	Spain	Andalusia	Granada		San Juan (Sierra Nevada)
EZSPM	EZSPM472-09	Rvcoll.09-V418	658[0n]	Lycaenidae	Polyommatinae	Agriades	Agriades zullichi	Spain	Andalusia	Granada		San Juan (Sierra Nevada)
EZSPM	EZSPM473-09	Rvcoll.09-V414	658[0n]	Lycaenidae	Polyommatinae	Agriades	Agriades zullichi	Spain	Andalusia	Granada		San Juan (Sierra Nevada)
PHLAW	PHLAW009-13	TLMF Lep 09806	658[0n]	Pieridae	Pierinae	Anthocharis	Anthocharis cardamines	Austria	Vorarlberg			Bludesch, Bludescher Magerrasen E, Umg. Jordan	610
LEATG	LEATG006-14	TLMF Lep 13793	658[0n]	Pieridae	Pierinae	Anthocharis	Anthocharis cardamines	Austria	Tirol	Nordtirol	Stubaital	Falbeson/ Doadlalm	1250
ABOLD	ABOLD073-16	TLMF Lep 21151	658[0n]	Pieridae	Pierinae	Anthocharis	Anthocharis cardamines	Austria				Schwarzau am Steinfeld: Foehrenwald noerdlich davon	330
LEASS	LEASS457-17	TLMF Lep 21915	658[0n]	Pieridae	Pierinae	Anthocharis	Anthocharis cardamines	Austria		Steiermark	Salzkammergut	Seewiese/ Altaussee NE	715
EULEP	EULEP3423-16	RVcoll15I655	658[0n]	Pieridae	Pierinae	Anthocharis	Anthocharis cardamines	Austria				Southern side of Dachstein (Gletschbahn Ramsau to Suedwandhuette)
LEATF	LEATF471-14	TLMF Lep 13783	623[0n]	Pieridae	Pierinae	Anthocharis	Anthocharis cardamines	Austria	Tirol	Nordtirol		Vill S	850
BELAB	LEFIJ4743-16	ZMBSU-02103	658[0n]	Pieridae	Pierinae	Anthocharis	Anthocharis cardamines	Belarus		Minsk Region		neighborhood vill. Schemyislitsa
EULEP	EULEP2418-15	RVcoll.14-V195	658[0n]	Pieridae	Pierinae	Anthocharis	Anthocharis cardamines	Belgium				Heuvelland
EULEP	EULEP4885-16	RVcoll16H997	634[0n]	Pieridae	Pierinae	Anthocharis	Anthocharis cardamines	Denmark		Nordjylland		Kongshoj Skov
LEFIU	LEFIJ491-10	MM17116	658[0n]	Pieridae	Pierinae	Anthocharis	Anthocharis cardamines	Finland		Ostrobottnia borealis pars australis		Kiiminki
LEFIU	LEFIB129-10	MM00495	658[0n]	Pieridae	Pierinae	Anthocharis	Anthocharis cardamines	Finland	Northern Ostrobothnia	Ostrobottnia borealis pars australis	Kiiminki
LEFIU	LEFIB131-10	MM00500	658[0n]	Pieridae	Pierinae	Anthocharis	Anthocharis cardamines	Finland	Northern Ostrobothnia	Ostrobottnia borealis pars australis	Kiiminki
WMB	WMB936-13	RVcoll.10-A599	658[0n]	Pieridae	Pierinae	Anthocharis	Anthocharis cardamines	France	Provence-Alpes-Cote d'Azur	Hautes-Alpes		Digne les Bains
WMB	WMB252-11	RVcoll.09-V268	658[0n]	Pieridae	Pierinae	Anthocharis	Anthocharis cardamines	France	Provence-Alpes-Cote d'Azur	Var		Domaine de la chasse de Puits de Rians
WMB	WMB348-11	RVcoll.11-E754	638[0n]	Pieridae	Pierinae	Anthocharis	Anthocharis cardamines	France	Corsica	South Corsica		E Zonza
WMB	WMB3372-14	RVcoll.09-T267	658[0n]	Pieridae	Pierinae	Anthocharis	Anthocharis cardamines	France	Provence-Alpes-Cote d'Azur			Flassan
WMB	WMB1172-13	RVcoll.11-E775	658[0n]	Pieridae	Pierinae	Anthocharis	Anthocharis cardamines	France	Corsica	Corse-du-Sud		Fozzaninco, Corsica Island		Corsica
WMB	WMB1175-13	RVcoll.11-E836	657[0n]	Pieridae	Pierinae	Anthocharis	Anthocharis cardamines	France	Corsica	Corse-du-Sud		NE Palneca, Corsica Island		Corsica
WMB	WMB2610-13	RVcoll.11-E839	658[0n]	Pieridae	Pierinae	Anthocharis	Anthocharis cardamines	France	Corsica	Corse-du-Sud, Corsica		NE Palneca, Corsica Island		Corsica
WMB	WMB931-13	RVcoll.10-A518	658[0n]	Pieridae	Pierinae	Anthocharis	Anthocharis cardamines	France	Provence-Alpes-Cote d'Azur	Bouches-du-Rhone		St. Jean de Baume
FBLRH	GWORA2444-09	BC ZSM Lep 30656	658[0n]	Pieridae	Pierinae	Anthocharis	Anthocharis cardamines	Germany	Bavaria	Niederbayern	Straubing-Bogen	Auenzell near Saulburg	440
FBLRH	GBLAB313-13	BC ZSM Lep 72614	658[0n]	Pieridae	Pierinae	Anthocharis	Anthocharis cardamines	Germany	Saarland		Saarpfalz-Kreis	Bexbach, Rothmuehle	246
FBLRH	FBLMU458-09	BC ZSM Lep 27108	658[0n]	Pieridae	Pierinae	Anthocharis	Anthocharis cardamines	Germany	Bavaria	Oberpfalz	Regensburg	Duggendorf, Girnitztal	375
FBLRH	GBLAA1297-15	BC ZSM Lep 87183	658[0n]	Pieridae	Pierinae	Anthocharis	Anthocharis cardamines	Germany	Bavaria	Unterfranken		Eussenheim-Aschfeld, Ammerfeld, Trockenrasen	280
FBLRH	GWORO780-09	BC ZSM Lep 30472	639[0n]	Pieridae	Pierinae	Anthocharis	Anthocharis cardamines	Germany	Bavaria			Fischerhaeuser Isarauen / MUC	482
FBLRH	GWORA2443-09	BC ZSM Lep 30655	658[0n]	Pieridae	Pierinae	Anthocharis	Anthocharis cardamines	Germany	Bavaria	Oberbayern	Rosenheim	Sudelfeld, Arzmoos	1200
EULEP	EULEP1673-15	RVcoll.14-G924	658[0n]	Pieridae	Pierinae	Anthocharis	Anthocharis cardamines	Greece		Dytiki Makedonia		Skiti
WMB	WMB4025-14	RVcoll.12-Z114	658[0n]	Pieridae	Pierinae	Anthocharis	Anthocharis cardamines	Ireland		Cork		Craig Upper
WMB	WMB4125-14	RVcoll.13-S597	658[0n]	Pieridae	Pierinae	Anthocharis	Anthocharis cardamines	Italy		Lucca, Tuscany		Alpi Apuane, Orto di Donna
WMB	WMB2859-14	RVcoll.09-X823	658[0n]	Pieridae	Pierinae	Anthocharis	Anthocharis cardamines	Italy		Grosseto		Argentario		Argentario
WMB	WMB891-13	RVcoll.09-X822	658[0n]	Pieridae	Pierinae	Anthocharis	Anthocharis cardamines	Italy	Tuscany	Grosseto		Argentario
OXB	OXB926-15	15-A570	658[0n]	Pieridae	Pierinae	Anthocharis	Anthocharis cardamines	Italy	Liguria			Beverino
WMB	WMB2891-14	RVcoll.11-D231	658[0n]	Pieridae	Pierinae	Anthocharis	Anthocharis cardamines	Italy		Palermo, Sicily		Bosco de la Ficuzza		Sicily
WMB	WMB189-11	RVcoll.11-D499	658[0n]	Pieridae	Pierinae	Anthocharis	Anthocharis cardamines	Italy	Calabria	Vibo Valentia		Briatico
WMB	WMB4786-14	RVcoll. 14-I333	658[0n]	Pieridae	Pierinae	Anthocharis	Anthocharis cardamines	Italy	Apulia			Cagnano Varano
WMB	WMB1110-13	RVcoll.11-D059	621[0n]	Pieridae	Pierinae	Anthocharis	Anthocharis cardamines	Italy	Sicily	Palermo, Sicily		Cinisi, Sicily Island		Sicily
BIBSA	BIBSA1008-15	15-C117	623[0n]	Pieridae	Pierinae	Anthocharis	Anthocharis cardamines	Italy		Potenza		close to Rionero	800
WMB	WMB5204-14	RVcoll.13-T933	658[0n]	Pieridae	Pierinae	Anthocharis	Anthocharis cardamines	Italy	Umbria			Colfiorito
WMB	WMB4747-14	RVcoll.12-M280.1	658[0n]	Pieridae	Pierinae	Anthocharis	Anthocharis cardamines	Italy	Calabria			Diga del Menta, Aspromonte
WMB	WMB1157-13	RVcoll.11-E510	614[0n]	Pieridae	Pierinae	Anthocharis	Anthocharis cardamines	Italy	Sardinia	Nuoro		E Foni, Sardinia Island		Sardinia
BIBSA	BIBSA1794-16	16-A540	658[0n]	Pieridae	Pierinae	Anthocharis	Anthocharis cardamines	Italy	Sicily			FIUMARA, MODICA
OXB	OXB1133-15	15-A666	658[0n]	Pieridae	Pierinae	Anthocharis	Anthocharis cardamines	Italy		Emilia		Fornovo val di Taro
WMB	WMB2211-13	RVcoll.11-Y022	658[0n]	Pieridae	Pierinae	Anthocharis	Anthocharis cardamines	Italy	Tuscany	Livorno		Fosso dell`Acquadine, Elba Island		Elba
WMB	WMB304-11	RVcoll.11-E348	658[0n]	Pieridae	Pierinae	Anthocharis	Anthocharis cardamines	Italy	Sardinia	Ogliastra		Gairo
LEATG	LEATG530-14	TLMF Lep 14317	658[0n]	Pieridae	Pierinae	Anthocharis	Anthocharis cardamines	Italy	Trentino-Alto Adige/Sudtirol	Suedtirol		Gais, Muehlbach	1300
BIBSA	BIBSA705-15	RVcoll. 12-R433	658[0n]	Pieridae	Pierinae	Anthocharis	Anthocharis cardamines	Italy	Calabria			GAMBARIE
LEATD	LEATD019-13	TLMF Lep 12666	658[0n]	Pieridae	Pierinae	Anthocharis	Anthocharis cardamines	Italy	Trentino-Alto Adige/Sudtirol	Suedtirol	Vinschgau	Kaschlin, Stilfs N	1380
EULEP	EULEP3421-16	RVcoll15G794	627[0n]	Pieridae	Pierinae	Anthocharis	Anthocharis cardamines	Italy		Verbano-Cusio-Ossola		Lago di Agaro
OXB	OXB360-15	RVcoll.14-N074	658[0n]	Pieridae	Pierinae	Anthocharis	Anthocharis cardamines	Italy				Lanzada	1320
WMB	WMB172-11	RVcoll.11-D416	658[0n]	Pieridae	Pierinae	Anthocharis	Anthocharis cardamines	Italy	Sicily	Messina		Larderia		Sicily
BIBSA	BIBSA031-14	LEP-SS-00031	658[0n]	Pieridae	Pierinae	Anthocharis	Anthocharis cardamines	Italy	Calabria			LONGOBUCCO	885
WMB	WMB2443-13	RVcoll.11-D335	658[0n]	Pieridae	Pierinae	Anthocharis	Anthocharis cardamines	Italy	Sicily	Sicily		Melilli, Siracusa, Sicily Island		Sicily
WMB	WMB2257-13	RVcoll.12-R416	658[0n]	Pieridae	Pierinae	Anthocharis	Anthocharis cardamines	Italy	Tuscany	Livorno		Monserrato, Elba Island		Elba
WMB	WMB2713-13	RVcoll.10-C512	658[0n]	Pieridae	Pierinae	Anthocharis	Anthocharis cardamines	Italy	Tuscany	Livorno		Monte Calamita, Elba Island		Elba
WMB	WMB4236-14	RVcoll.13-T836	658[0n]	Pieridae	Pierinae	Anthocharis	Anthocharis cardamines	Italy		Livorno		Monte Calvi
OXB	OXB917-15	15-A561	658[0n]	Pieridae	Pierinae	Anthocharis	Anthocharis cardamines	Italy	Marches			Monte Nerone	1200
OXB	OXB700-15	13-T873	658[0n]	Pieridae	Pierinae	Anthocharis	Anthocharis cardamines	Italy				Monte Subasio, Collepino	950
WMB	WMB4254-14	RVcoll.13-U079	658[0n]	Pieridae	Pierinae	Anthocharis	Anthocharis cardamines	Italy		Rieti, Lazio		Monte Terminillo
WMB	WMB4490-14	RVcoll.14-E165	658[0n]	Pieridae	Pierinae	Anthocharis	Anthocharis cardamines	Italy		Latium		Monti Aurunci, Appia antica
OXB	OXB1054-15	15-A599	658[0n]	Pieridae	Pierinae	Anthocharis	Anthocharis cardamines	Italy	Tuscany			Pisa, San Giuliano
WMB	WMB647-11	RVcoll.11-I189	658[0n]	Pieridae	Pierinae	Anthocharis	Anthocharis cardamines	Italy	Calabria	Reggio Calabria		Pollino, Piano Ruggio
WMB	WMB152-11	RVcoll.11-D277	658[0n]	Pieridae	Pierinae	Anthocharis	Anthocharis cardamines	Italy	Sicily	Catania		Ragalna		Sicily
BIBSA	BIBSA032-14	LEP-SS-00032	658[0n]	Pieridae	Pierinae	Anthocharis	Anthocharis cardamines	Italy	Calabria			RIGHIO	1355
WMB	WMB4231-14	RVcoll.13-T817	658[0n]	Pieridae	Pierinae	Anthocharis	Anthocharis cardamines	Italy		Grosseto		Roccastrada
WMB	WMB314-11	RVcoll.11-E495	658[0n]	Pieridae	Pierinae	Anthocharis	Anthocharis cardamines	Italy	Sardinia	Nuoro		S Foni
WMB	WMB2451-13	RVcoll.11-E478	658[0n]	Pieridae	Pierinae	Anthocharis	Anthocharis cardamines	Italy	Sardinia	Nuoro, Sardinia		S Foni, Sardinia Island		Sardinia
WMB	WMB4750-14	RVcoll.12-R410.1	658[0n]	Pieridae	Pierinae	Anthocharis	Anthocharis cardamines	Italy	Liguria	Savona		San Martino, Stella
WMB	WMB4713-14	RVcoll.LD-2943	658[0n]	Pieridae	Pierinae	Anthocharis	Anthocharis cardamines	Italy		Sassari		Sanza
BIBSA	BIBSA579-15	LEP-SS-00199	658[0n]	Pieridae	Pierinae	Anthocharis	Anthocharis cardamines	Italy				SERRA AMBRUNA
BIBSA	BIBSA1646-16	15-C625	658[0n]	Pieridae	Pierinae	Anthocharis	Anthocharis cardamines	Italy	Calabria			Serra del Prete, Monte Pollino
BIBSA	BIBSA1552-16	11-D393	658[0n]	Pieridae	Pierinae	Anthocharis	Anthocharis cardamines	Italy	Sicily			Sortino, Siracusa
WMB	WMB2446-13	RVcoll.11-D394	658[0n]	Pieridae	Pierinae	Anthocharis	Anthocharis cardamines	Italy	Sicily	Sicily		Sortino, Siracusa, Sicily Island		Sicily
WMB	WMB4812-14	RVcoll. 14-I359	658[0n]	Pieridae	Pierinae	Anthocharis	Anthocharis cardamines	Italy	Tuscany			Talamone
GWOSU	GWOSU1029-11	BC Back 0079	658[0n]	Pieridae	Pierinae	Anthocharis	Anthocharis cardamines	Italy	Sicily			Taormina	600
WMB	WMB2894-14	RVcoll.11-D466	658[0n]	Pieridae	Pierinae	Anthocharis	Anthocharis cardamines	Italy		Sicily		Trivio (Messina)		Sicily
BIBSA	BIBSA129-15	RVcoll.14-I144	610[0n]	Pieridae	Pierinae	Anthocharis	Anthocharis cardamines	Italy	Piedmont			Vallone del Valasco
WMB	WMB4796-14	RVcoll. 14-I343	610[0n]	Pieridae	Pierinae	Anthocharis	Anthocharis cardamines	Italy	Tuscany			Vetulonia
LON	LON868-11	NHMO Lep09066	658[0n]	Pieridae	Pierinae	Anthocharis	Anthocharis cardamines	Norway		Nordre-Land		Sogn, Daelibygda
EULEP	EULEP4865-16	RVcoll16H878	627[0n]	Pieridae	Pierinae	Anthocharis	Anthocharis cardamines	Poland				Biebrza National Park
EZROM	EZROM757-08	RVcoll.08-M213	658[0n]	Pieridae	Pierinae	Anthocharis	Anthocharis cardamines	Romania	Arges	Muntenia		3 Km SW of Lunca Corbului
EZROM	EZROM004-08	RV-06-K525	658[0n]	Pieridae	Pierinae	Anthocharis	Anthocharis cardamines	Romania	Cluj	Transylvania		Badeni
EZROM	EZROM005-08	RV-06-K531	658[0n]	Pieridae	Pierinae	Anthocharis	Anthocharis cardamines	Romania	Cluj	Transylvania		Badeni
EZROM	EZROM006-08	RV-07-D096	658[0n]	Pieridae	Pierinae	Anthocharis	Anthocharis cardamines	Romania	Buzau	Muntenia		Dealul Istrita, Breaza
EZROM	EZROM007-08	RV-07-D203	658[0n]	Pieridae	Pierinae	Anthocharis	Anthocharis cardamines	Romania	Buzau	Muntenia		Dealul Istrita, Breaza
EZROM	EZROM755-08	RVcoll.07-D157	658[0n]	Pieridae	Pierinae	Anthocharis	Anthocharis cardamines	Romania	Constanta	Dobrogea		Dumbraveni forest
EZROM	EZROM756-08	RVcoll.07-D315	658[0n]	Pieridae	Pierinae	Anthocharis	Anthocharis cardamines	Romania	Brasov	Transylvania		Racos
EZROM	EZROM758-08	RVcoll.08-M355	658[0n]	Pieridae	Pierinae	Anthocharis	Anthocharis cardamines	Romania	Harghita	Transylvania		Valea Belchia (Gheorgheni)
EZROM	EZROM008-08	RV-07-D924	658[0n]	Pieridae	Pierinae	Anthocharis	Anthocharis cardamines	Romania	Valcea	Oltenia		valea Otasaului, Barzesti, Buila-Vanturarita
WMB	WMB3185-14	RVcoll.08-J004	658[0n]	Pieridae	Pierinae	Anthocharis	Anthocharis cardamines	Spain		Valencia, Com. Valenciana		Ayora, Palomera
EZSPN	EZSPC085-09	RVcoll.08-M900	658[0n]	Pieridae	Pierinae	Anthocharis	Anthocharis cardamines	Spain	Catalonia	Lleida		Bassa d`Arres, Vall d`Aran
EZSPN	EZSPN381-09	RVcoll.08-H428	658[0n]	Pieridae	Pierinae	Anthocharis	Anthocharis cardamines	Spain	Comunidad de Madrid			Campo Real
EZSPN	EZSPC083-09	RVcoll.08-J351	658[0n]	Pieridae	Pierinae	Anthocharis	Anthocharis cardamines	Spain	Catalonia	Girona		Cantallops, Alt Emporda
EZSPN	EZSPN694-09	RVcoll.08-L026	658[0n]	Pieridae	Pierinae	Anthocharis	Anthocharis cardamines	Spain	Andalusia	Granada		Casillas de Rojas, Gueejar Sierra
EZSPN	EZSPN346-09	RVcoll.08-H311	658[0n]	Pieridae	Pierinae	Anthocharis	Anthocharis cardamines	Spain	Castilla y Leon	Avila		Casillas, Casillas
EZSPN	EZSPN1040-11	Rvcoll.08-H549	658[0n]	Pieridae	Pierinae	Anthocharis	Anthocharis cardamines	Spain	Castilla-La Mancha	Guadalajara		Chillaron del Rey, La Alcarria
EZSPN	EZSPN492-09	RVcoll.08-H929	658[0n]	Pieridae	Pierinae	Anthocharis	Anthocharis cardamines	Spain	Extremadura	Caceres		Hervas, Carretera Hervas-La Garganta
EZSPN	EZSPN630-09	RVcoll.08-J728	658[0n]	Pieridae	Pierinae	Anthocharis	Anthocharis cardamines	Spain	Comunidad Valenciana	Valencia		Rincon del Sardo, Castielfabib
EZSPN	EZSPC084-09	RVcoll.08-L420	641[0n]	Pieridae	Pierinae	Anthocharis	Anthocharis cardamines	Spain	Catalonia	Lleida		Rius de Cerdanya
EZSPM	EZSPM230-09	RVcoll.08-R425	658[0n]	Pieridae	Pierinae	Anthocharis	Anthocharis cardamines	Spain	Galicia	A Coruna		Santiso, Embalse Portodemouros
GWOSU	GWOSU1024-11	BC Back 0074	658[0n]	Pieridae	Pierinae	Anthocharis	Anthocharis cardamines	Spain	Andalusia	Granada		Sr. Nevada	1200
EZSPM	EZSPM231-09	RVcoll.08-R426	658[0n]	Pieridae	Pierinae	Anthocharis	Anthocharis cardamines	Spain	Galicia	A Coruna		Touro, Lana
EZSPN	EZSPC082-09	RVcoll.08-H229	658[0n]	Pieridae	Pierinae	Anthocharis	Anthocharis cardamines	Spain	Catalonia	Barcelona		Vallforners, Canoves
EZSPN	EZSPC081-09	RVcoll.06-H861	658[0n]	Pieridae	Pierinae	Anthocharis	Anthocharis cardamines	Spain	Catalonia	Barcelona		Vallforners, Canoves, Valles Oriental
EZSPN	EZSPN369-09	RVcoll.08-J895	658[0n]	Pieridae	Pierinae	Anthocharis	Anthocharis cardamines	Spain	Castilla y Leon	Leon		Vega de Espinareda
EULEP	EULEP837-15	RVcoll.14-C012	658[0n]	Pieridae	Pierinae	Anthocharis	Anthocharis cardamines	Sweden				Campus Roslagen, Norrtaelje
EULEP	EULEP4752-16	RVcoll16G888	658[0n]	Pieridae	Pierinae	Anthocharis	Anthocharis cardamines	Sweden		Jamtland		Klaeppe
EULEP	EULEP3422-16	RVcoll15H177	658[0n]	Pieridae	Pierinae	Anthocharis	Anthocharis cardamines	Switzerland		Interlaken		Bort
EULEP	EULEP2139-15	RVcoll.14-J990	658[0n]	Pieridae	Pierinae	Anthocharis	Anthocharis cardamines	Switzerland				Fully, Les Follateres
EULEP	EULEP2357-15	RVcoll.14-V048	630[0n]	Pieridae	Pierinae	Anthocharis	Anthocharis cardamines	Ukraine		Kharkov		Zhovtnevoe, Kharkov distr.
OXB	OXB1458-16	OXB-TGS-1232	658[0n]	Pieridae	Pierinae	Anthocharis	Anthocharis cardamines	United Kingdom	England	Buckinghamshire		Grangelands Nature Reserve, Cadsden	167
OXB	OXB1463-16	OXB-TGS-1237	658[0n]	Pieridae	Pierinae	Anthocharis	Anthocharis cardamines	United Kingdom	England	Oxfordshire		Lye Valley, Oxford	95
OXB	OXB1464-16	OXB-TGS-1238	658[0n]	Pieridae	Pierinae	Anthocharis	Anthocharis cardamines	United Kingdom	England	Oxfordshire		Lye Valley, Oxford	95
OXB	OXB1460-16	OXB-TGS-1234	658[0n]	Pieridae	Pierinae	Anthocharis	Anthocharis cardamines	United Kingdom	England	Oxfordshire		North Leigh Common, North Leigh	121
OXB	OXB1461-16	OXB-TGS-1235	658[0n]	Pieridae	Pierinae	Anthocharis	Anthocharis cardamines	United Kingdom	England	Oxfordshire		North Leigh Common, North Leigh	121
OXB	OXB1457-16	OXB-TGS-1231	658[0n]	Pieridae	Pierinae	Anthocharis	Anthocharis cardamines	United Kingdom	England	Oxfordshire		Oxford Brookes University, Headington	102
OXB	OXB1459-16	OXB-TGS-1233	658[0n]	Pieridae	Pierinae	Anthocharis	Anthocharis cardamines	United Kingdom	England	Oxfordshire		Oxford Brookes University, Headington	102
OXB	OXB276-15	OXB-TGS-959	658[0n]	Pieridae	Pierinae	Anthocharis	Anthocharis cardamines	United Kingdom				Portsmouth
OXB	OXB1462-16	OXB-TGS-1236	658[0n]	Pieridae	Pierinae	Anthocharis	Anthocharis cardamines	United Kingdom	England	Oxfordshire		Shotover Country Park, Oxford	140
OXB	OXB275-15	OXB-TGS-958	658[0n]	Pieridae	Pierinae	Anthocharis	Anthocharis cardamines	United Kingdom
EULEP	EULEP2596-15	RVcoll.14-N536	658[0n]	Pieridae	Pierinae	Anthocharis	Anthocharis damone	Greece		Fokida		2-3 km. south of Vounihora
EULEP	EULEP2597-15	RVcoll.14-N537	658[0n]	Pieridae	Pierinae	Anthocharis	Anthocharis damone	Greece		Fokida		2-3 km. south of Vounihora
EULEP	EULEP2598-15	RVcoll.14-N538	658[0n]	Pieridae	Pierinae	Anthocharis	Anthocharis damone	Greece		Distomo-Arachova-Antikyra		Arachova to Mt. Parnassos ski centre
EULEP	EULEP2599-15	RVcoll.14-N539	645[0n]	Pieridae	Pierinae	Anthocharis	Anthocharis damone	Greece		Distomo-Arachova-Antikyra		Arachova to Mt. Parnassos ski centre
EULEP	EULEP716-15	RVcoll.12-M552.1	658[0n]	Pieridae	Pierinae	Anthocharis	Anthocharis damone	Italy		Reggio Calabria		Aspromonte, Bagaladi
BIBSA	BIBSA691-15	RVcoll. 12-M554	620[0n]	Pieridae	Pierinae	Anthocharis	Anthocharis damone	Italy	Calabria			BAGALADI
WMB	WMB1292-13	RVcoll.12-M551	630[0n]	Pieridae	Pierinae	Anthocharis	Anthocharis damone	Italy	Calabria	Reggio Calabria		Bagaladi
BIBSA	BIBSA034-14	LEP-SS-00034	632[0n]	Pieridae	Pierinae	Anthocharis	Anthocharis damone	Italy	Calabria			BALZATE	552
BIBSA	BIBSA581-15	LEP-SS-00201	658[0n]	Pieridae	Pierinae	Anthocharis	Anthocharis damone	Italy	Calabria			BALZATE
BIBSA	BIBSA592-15	LEP-SS-00212	631[0n]	Pieridae	Pierinae	Anthocharis	Anthocharis damone	Italy	Calabria			BALZATE
BIBSA	BIBSA593-15	LEP-SS-00213	658[0n]	Pieridae	Pierinae	Anthocharis	Anthocharis damone	Italy	Calabria			BALZATE
BIBSA	BIBSA582-15	LEP-SS-00202	657[0n]	Pieridae	Pierinae	Anthocharis	Anthocharis damone	Italy	Calabria			FONDO LIPPI
WMB	WMB2810-13	RVcoll.12-M463	658[0n]	Pieridae	Pierinae	Anthocharis	Anthocharis damone	Italy	Sicily	Catania		Nort Etna, Sicily Island		Sicily
WMB	WMB1125-13	RVcoll.11-D280	658[0n]	Pieridae	Pierinae	Anthocharis	Anthocharis damone	Italy	Sicily	Catania		Ragalna, Catania, Sicily Island		Sicily
WMB	WMB160-11	RVcoll.11-D325	658[0n]	Pieridae	Pierinae	Anthocharis	Anthocharis damone	Italy	Sicily	Catania		Zafferana		Sicily
WMB	WMB1126-13	RVcoll.11-D326	658[0n]	Pieridae	Pierinae	Anthocharis	Anthocharis damone	Italy	Sicily	Catania		Zafferana, Catania, Sicily Island		Sicily
EULEP	EULEP5131-17	RVcoll16J887	658[0n]	Pieridae	Pierinae	Anthocharis	Anthocharis damone	Macedonia		Skopje		Matka
EULEP	EULEP5132-17	RVcoll16J888	658[0n]	Pieridae	Pierinae	Anthocharis	Anthocharis damone	Macedonia		Skopje		Matka
EULEP	EULEP5133-17	RVcoll16J889	658[0n]	Pieridae	Pierinae	Anthocharis	Anthocharis damone	Macedonia		Skopje		Matka
EULEP	EULEP3424-16	RVcoll15Q039	658[0n]	Pieridae	Pierinae	Anthocharis	Anthocharis damone	Serbia				Sjenica, Trijebine
EZSPM	EZSPM026-09	RVcoll.08-P202	658[0n]	Pieridae	Pierinae	Anthocharis	Anthocharis euphenoides	France		Languedoc-Roussillon		Courbassil
WMB	WMB935-13	RVcoll.10-A595	658[0n]	Pieridae	Pierinae	Anthocharis	Anthocharis euphenoides	France	Provence-Alpes-Cote d'Azur	Hautes-Alpes		Digne les Bains
WMB	WMB3371-14	RVcoll.09-T254	658[0n]	Pieridae	Pierinae	Anthocharis	Anthocharis euphenoides	France	Provence-Alpes-Cote d'Azur			Flassan
WMB	WMB3142-14	RVcoll.07-C036	658[0n]	Pieridae	Pierinae	Anthocharis	Anthocharis euphenoides	France		Languedoc-Roussillon		Road Sta. Leocadie-Puigmal
WMB	WMB275-11	RVcoll.10-A517	658[0n]	Pieridae	Pierinae	Anthocharis	Anthocharis euphenoides	France	Provence-Alpes-Cote d'Azur	Bouches-du-Rhone		St. Jean de Baume
WMB	WMB861-13	RVcoll.09-T297	658[0n]	Pieridae	Pierinae	Anthocharis	Anthocharis euphenoides	France	Provence-Alpes-Cote d'Azur	Vaucluse		St. Saturnin des Apt
BIBSA	BIBSA869-15	LD-3481	658[0n]	Pieridae	Pierinae	Anthocharis	Anthocharis euphenoides	France		Var		Toulon
BIBSA	BIBSA870-15	LD-3482	658[0n]	Pieridae	Pierinae	Anthocharis	Anthocharis euphenoides	France		Var		Toulon
BIBSA	BIBSA867-15	LD-3479	658[0n]	Pieridae	Pierinae	Anthocharis	Anthocharis euphenoides	Italy		Piemonte		Oulx
BIBSA	BIBSA868-15	LD-3480	658[0n]	Pieridae	Pierinae	Anthocharis	Anthocharis euphenoides	Italy		Piemonte		Oulx
EULEP	EULEP5528-17	RVcoll14A902	643[0n]	Pieridae	Pierinae	Anthocharis	Anthocharis euphenoides	Italy		Ascoli Piceno		Piano Grande AP
EZSPN	EZSPN090-09	RVcoll.06-A019	658[0n]	Pieridae	Pierinae	Anthocharis	Anthocharis euphenoides	Spain	Andalusia	Granada		Barranco de los Lagartos, Cadiar
EZSPN	EZSPN605-09	RVcoll.08-J312	658[0n]	Pieridae	Pierinae	Anthocharis	Anthocharis euphenoides	Spain	Aragon	Huesca		Barranco de Valcuerna, Candasnos
EZSPN	EZSPN441-09	RVcoll.08-H625	658[0n]	Pieridae	Pierinae	Anthocharis	Anthocharis euphenoides	Spain	Andalusia	Malaga		Benadalid
EZSPN	EZSPN696-09	RVcoll.08-L029	658[0n]	Pieridae	Pierinae	Anthocharis	Anthocharis euphenoides	Spain	Andalusia	Granada		Casillas de Rojas, Gueejar Sierra
EZSPN	EZSPN350-09	RVcoll.08-H321	658[0n]	Pieridae	Pierinae	Anthocharis	Anthocharis euphenoides	Spain	Castilla y Leon	Avila		Cebreros, Cebreros
EZSPN	EZSPN144-09	RVcoll.06-G514	658[0n]	Pieridae	Pierinae	Anthocharis	Anthocharis euphenoides	Spain	Catalonia	Lleida		Coll de Comiols, Pallars Jussa
EZSPN	EZSPN643-09	RVcoll.08-J779	658[0n]	Pieridae	Pierinae	Anthocharis	Anthocharis euphenoides	Spain	Aragon	Teruel		El Masegar, Moscardon
EZSPM	EZSPM262-09	RVcoll.08-R477	658[0n]	Pieridae	Pierinae	Anthocharis	Anthocharis euphenoides	Spain	Galicia	Lugo		Folgoso do Caurel, Alto de Visuna
WMB	WMB3539-14	RVcoll.11-D628	658[0n]	Pieridae	Pierinae	Anthocharis	Anthocharis euphenoides	Spain		Alicante, Com. Valenciana		Font de l`Arbre, Serra d`Aitana
WMB	WMB3542-14	RVcoll.11-D666	658[0n]	Pieridae	Pierinae	Anthocharis	Anthocharis euphenoides	Spain		Alicante, Com. Valenciana		Font de l`Arbre, Serra d`Aitana
EZSPN	EZSPN415-09	RVcoll.08-H533	658[0n]	Pieridae	Pierinae	Anthocharis	Anthocharis euphenoides	Spain	Castilla-La Mancha	Guadalajara		Gualda, La Alcarria
WMB	WMB3124-14	RVcoll.06-G473	658[0n]	Pieridae	Pierinae	Anthocharis	Anthocharis euphenoides	Spain		Barcelona, Catalunya		La Trinitat, El Brull, Osona
EZSPN	EZSPN1075-11	Rvcoll.09-V695	658[0n]	Pieridae	Pierinae	Anthocharis	Anthocharis euphenoides	Spain	Catalonia	Girona		Meranges, La Cerdanya
WMB	WMB3554-14	RVcoll.11-D896	658[0n]	Pieridae	Pierinae	Anthocharis	Anthocharis euphenoides	Spain		Malaga, Andalucia		Puerto del Leon
WMB	WMB3239-14	RVcoll.08-L068	617[0n]	Pieridae	Pierinae	Anthocharis	Anthocharis euphenoides	Spain		Castellon, Com. Valenciana		Rambla de las Truchas, Vilafranca
EZSPN	EZSPN625-09	RVcoll.08-J715	658[0n]	Pieridae	Pierinae	Anthocharis	Anthocharis euphenoides	Spain	Comunidad Valenciana	Valencia		Rincon del Sardo, Castielfabib
EZSPN	EZSPN1034-11	Rvcoll.06-G464	658[0n]	Pieridae	Pierinae	Anthocharis	Anthocharis euphenoides	Spain	Catalonia	Barcelona		Sallent, Bages
EZSPN	EZSPN455-09	RVcoll.08-J880	658[0n]	Pieridae	Pierinae	Anthocharis	Anthocharis euphenoides	Spain	Castilla y Leon	Leon		San Esteban de Valdueza
WMB	WMB3201-14	RVcoll.08-J202	658[0n]	Pieridae	Pierinae	Anthocharis	Anthocharis euphenoides	Spain		Granada, Andalucia		Sierra Pelada, Parapanda, Illora
EULEP	EULEP2593-15	RVcoll.14-N533	658[0n]	Pieridae	Pierinae	Anthocharis	Anthocharis gruneri	Albania		Berat		Mt. Tomor
EULEP	EULEP1797-15	RVcoll.14-H674	658[0n]	Pieridae	Pierinae	Anthocharis	Anthocharis gruneri	Greece		Peloponnesos		Chelmos Mt., below Gaidurrorachi (near Peristera)
EULEP	EULEP4920-16	RVcoll16J626	658[0n]	Pieridae	Pierinae	Anthocharis	Anthocharis gruneri	Greece		Sterea Ellada		Delphi, N of Moni Profiti Ilia
EULEP	EULEP1712-15	RVcoll.14-H169	658[0n]	Pieridae	Pierinae	Anthocharis	Anthocharis gruneri	Greece		Dytiki Makedonia		north of Palaiokastro
EULEP	EULEP1678-15	RVcoll.14-G979	658[0n]	Pieridae	Pierinae	Anthocharis	Anthocharis gruneri	Greece		Dytiki Makedonia		Skiti
EULEP	EULEP1695-15	RVcoll.14-H054	658[0n]	Pieridae	Pierinae	Anthocharis	Anthocharis gruneri	Greece		Dytiki Makedonia		Skiti
LEASS	LEASS997-17	TLMF Lep 22550	658[0n]	Nymphalidae	Apaturinae	Apatura	Apatura ilia	Austria	Styria			Diepersdorf, Murauen	228
PHLAW	PHLAW056-13	TLMF Lep 09853	658[0n]	Nymphalidae	Apaturinae	Apatura	Apatura ilia	Austria	Vorarlberg			Duerne	430
ABOLD	ABOLD012-16	TLMF Lep 21090	658[0n]	Nymphalidae	Apaturinae	Apatura	Apatura ilia	Austria				Katzelsdorf a.L., Au und Schulpark	300
ABOLD	ABOLD579-17	TLMF Lep 21655	658[0n]	Nymphalidae	Apaturinae	Apatura	Apatura ilia	Austria		Niederoesterreich		Utzenlaa	181
ABOLD	ABOLD664-17	TLMF Lep 21740	658[0n]	Nymphalidae	Apaturinae	Apatura	Apatura ilia	Austria		Niederoesterreich		Utzenlaa, Schotterteich	180
LEASS	LEASS897-17	KLM Lep 08402	658[0n]	Nymphalidae	Apaturinae	Apatura	Apatura ilia	Austria		Kaernten		Witternitz, Rueckhaltebecken 4	440
BELAB	LEFIJ4766-16	ZMBSU-02135	621[0n]	Nymphalidae	Apaturinae	Apatura	Apatura ilia	Belarus		Minsk Region		neighborhood vill. Schemyislitsa
EULEP	EULEP3426-16	RVcoll15P012	641[0n]	Nymphalidae	Apaturinae	Apatura	Apatura ilia	Belarus		Minsk city		Stsiklyova
BELAB	LEFIJ4715-16	ZMBSU-02134	658[0n]	Nymphalidae	Apaturinae	Apatura	Apatura ilia	Belarus		Minsk Region
EULEP	EULEP939-15	RVcoll.14-C920	658[0n]	Nymphalidae	Apaturinae	Apatura	Apatura ilia	Bulgaria		Blagoevgrad		Scaptopara 3, Blagoevgrad
EULEP	EULEP2603-15	RVcoll.14-N543	658[0n]	Nymphalidae	Apaturinae	Apatura	Apatura ilia	Estonia		Tartu		Laeva Woods
LEFIU	LEFID153-10	MM05916	658[0n]	Nymphalidae	Apaturinae	Apatura	Apatura ilia	Finland		Nylandia		Hanko
LEFIU	LEFIJ760-10	MM17385	658[0n]	Nymphalidae	Apaturinae	Apatura	Apatura ilia	Finland		Nylandia		Hanko
LEFIU	LEFIJ535-10	MM17160	658[0n]	Nymphalidae	Apaturinae	Apatura	Apatura ilia	Finland		Nylandia		Raasepori
EULEP	EULEP2604-15	RVcoll.14-N544	644[0n]	Nymphalidae	Apaturinae	Apatura	Apatura ilia	France		Meuse		Bois de Merles
FBLRH	FBLMU109-09	BC ZSM Lep 25619	658[0n]	Nymphalidae	Apaturinae	Apatura	Apatura ilia	Germany	Bavaria	Niederbayern	Landshut	Eching, Obere Isarau	400
FBLRH	GWORA2515-09	BC ZSM Lep 30727	658[0n]	Nymphalidae	Apaturinae	Apatura	Apatura ilia	Germany	Bavaria	Niederbayern	Passau	Fuerstenzell, Altenmarkt	460
FBLRH	FBLMU463-09	BC ZSM Lep 27113	658[0n]	Nymphalidae	Apaturinae	Apatura	Apatura ilia	Germany	Bavaria	Oberbayern	Traunstein	Grassau, Kendlmuehlfilzn	535
FBLRH	GBLAC571-13	BC ZSM Lep 78192	658[0n]	Nymphalidae	Apaturinae	Apatura	Apatura ilia	Germany	Bavaria	Oberbayern		Oberschleissheim	481
FBLRH	GWOSA731-10	BC ZSM Lep 35742	658[0n]	Nymphalidae	Apaturinae	Apatura	Apatura ilia	Germany	Bavaria	Niederbayern	Deggendorf	Ruselgebiet, Vord. Bay. Wald, Dattinger Berg N-Seite	800
FBLRH	FBLMU464-09	BC ZSM Lep 27114	658[0n]	Nymphalidae	Apaturinae	Apatura	Apatura ilia	Germany	Bavaria	Unterfranken	Schweinfurt	Schweinfurt	285
BIBSA	BIBSA947-15	16-A038	658[0n]	Nymphalidae	Apaturinae	Apatura	Apatura ilia	Italy		Lombardia		Bosco Vedro
BIBSA	BIBSA739-15	LEP-SS-00266	658[0n]	Nymphalidae	Apaturinae	Apatura	Apatura ilia	Italy	Abruzzi			Farindola
BIBSA	BIBSA738-15	LEP-SS-00265	658[0n]	Nymphalidae	Apaturinae	Apatura	Apatura ilia	Italy	Abruzzi			Fiume Orta di Caramanico
OXB	OXB847-15	14-U810	658[0n]	Nymphalidae	Apaturinae	Apatura	Apatura ilia	Italy	Friuli-Venezia Giulia			Lago di Doberdo
BIBSA	BIBSA337-15	RVcoll.14-I005	658[0n]	Nymphalidae	Apaturinae	Apatura	Apatura ilia	Italy	Piedmont			Molino dei Torti
BIBSA	BIBSA744-15	LEP-SS-00271	658[0n]	Nymphalidae	Apaturinae	Apatura	Apatura ilia	Italy	Abruzzi			Popoli
WMB	WMB5126-14	RVcoll. 14-L257	658[0n]	Nymphalidae	Apaturinae	Apatura	Apatura ilia	Italy	Lombardy			Torre di Santa Maria
BIBSA	BIBSA743-15	LEP-SS-00270	658[0n]	Nymphalidae	Apaturinae	Apatura	Apatura ilia	Italy	Aosta Valley			Trosciano Basso
EULEP	EULEP1017-15	RVcoll.14-E680	658[0n]	Nymphalidae	Apaturinae	Apatura	Apatura ilia	Romania		Arad		Capalnas
EULEP	EULEP994-15	RVcoll.14-E156	658[0n]	Nymphalidae	Apaturinae	Apatura	Apatura ilia	Romania		Covasna		Cheile Varghisului
EZROM	EZROM009-08	RV-06-M872	658[1n]	Nymphalidae	Apaturinae	Apatura	Apatura ilia	Romania	Cluj	Transylvania		Cluj-Napoca, dealul Feleacului, Gheorgheni forest		Genit. examined
EZROM	EZROM010-08	RV-06-M898	658[0n]	Nymphalidae	Apaturinae	Apatura	Apatura ilia	Romania	Cluj	Transylvania		Cluj-Napoca, dealul Feleacului, Gheorgheni forest
EZROM	EZROM759-08	RVcoll.06-M893	658[0n]	Nymphalidae	Apaturinae	Apatura	Apatura ilia	Romania	Cluj	Transylvania		Cluj-Napoca, dealul Feleacului, Gheorgheni forest
EZROM	EZROM760-08	RVcoll.08-M661	658[0n]	Nymphalidae	Apaturinae	Apatura	Apatura ilia	Romania	Cluj	Transylvania		Gheorgheni forest, Cluj-Napoca
EZROM	EZRMN371-08	RVcoll.08-M101	658[0n]	Nymphalidae	Apaturinae	Apatura	Apatura ilia	Romania	Botosani	Moldavia		Oraseni Vale (forest)		Genit. examined
EULEP	EULEP186-14	RVcoll.11-J883	658[0n]	Nymphalidae	Apaturinae	Apatura	Apatura ilia	Romania	Cluj	Transylvania		Padurea Hoia
EULEP	EULEP142-14	RVcoll.10-C420	658[0n]	Nymphalidae	Apaturinae	Apatura	Apatura ilia	Romania	Maramures	Maramures		Prislop village
LOWA	LOWA861-06	2005-LOWA-861	658[0n]	Nymphalidae	Apaturinae	Apatura	Apatura ilia	Russia	Belgorodskaya Oblast	Belgorodskaya obl. Borisovka			150
LOWA	LOWA862-06	2005-LOWA-862	658[0n]	Nymphalidae	Apaturinae	Apatura	Apatura ilia	Russia	Belgorodskaya Oblast	Belgorodskaya obl. Borisovka			150
EULEP	EULEP1123-15	RVcoll.14-F224	658[0n]	Nymphalidae	Apaturinae	Apatura	Apatura ilia	Serbia				Ceganica
EULEP	EULEP1026-15	RVcoll.14-E824	658[0n]	Nymphalidae	Apaturinae	Apatura	Apatura ilia	Serbia				Majdanpek, Debeli Lug
EZSPN	EZSPN279-09	RVcoll.07-W211	658[0n]	Nymphalidae	Apaturinae	Apatura	Apatura ilia	Spain	Aragon	Huesca		Bisaurri, Bisaurri
EZSPN	EZSPN027-09	RVcoll.09-T050	658[3n]	Nymphalidae	Apaturinae	Apatura	Apatura ilia	Spain	Catalonia	Lleida		Garos, Val d`Aran
EULEP	EULEP5890-18	RVcoll15O595	658[0n]	Nymphalidae	Apaturinae	Apatura	Apatura ilia	Spain		Alava, Basque Country		Korres, P.N.Izki
EZSPN	EZSPC086-09	RVcoll.08-L449	658[0n]	Nymphalidae	Apaturinae	Apatura	Apatura ilia	Spain	Catalonia	Barcelona		La Llavina, Montseny, Valles Oriental
EZSPC	EZSPC874-10	RVcoll.09-T125	658[0n]	Nymphalidae	Apaturinae	Apatura	Apatura ilia	Spain	Asturias			Onon, Cangas del Narcea
EZSPN	EZSPC087-09	RVcoll.08-R194	658[0n]	Nymphalidae	Apaturinae	Apatura	Apatura ilia	Spain	Catalonia	Girona		Setcases
EZSPC	EZSPC872-10	RVcoll.09-T123	658[0n]	Nymphalidae	Apaturinae	Apatura	Apatura ilia	Spain	Asturias			Torayo, Tineo
EZSPN	EZSPC640-09	RVcoll.08-L381	658[0n]	Nymphalidae	Apaturinae	Apatura	Apatura ilia	Spain	Catalonia	Barcelona		Vallforners, Canoves, Valles Oriental
EZSPM	EZSPM587-12	RVcoll.08-P960	658[0n]	Nymphalidae	Apaturinae	Apatura	Apatura ilia	Spain	Catalonia	Barcelona		Vallforners, Canoves, Valles Oriental
EULEP	EULEP2264-15	RVcoll.14-N449	658[0n]	Nymphalidae	Apaturinae	Apatura	Apatura ilia	Ukraine		Kulykivka district, Chernihiv region		Budyshche
EULEP	EULEP4838-16	RVcoll16H744	658[0n]	Nymphalidae	Apaturinae	Apatura	Apatura ilia	Ukraine		Kharkov		Kharkov City
PHLAW	LEATA414-13	TLMF Lep 10021	658[0n]	Nymphalidae	Apaturinae	Apatura	Apatura iris	Austria	Vorarlberg	Umg.Bludenz		Bludenz-Radin, Raststaette	660
LEASS	LEASS763-17	TLMF Lep 22411	658[0n]	Nymphalidae	Apaturinae	Apatura	Apatura iris	Austria		Niederoesterreich		Oberrohrbach, Goldenes Bruendl	220
LEATG	LEATG220-14	TLMF Lep 14007	658[0n]	Nymphalidae	Apaturinae	Apatura	Apatura iris	Austria	Tirol	Nordtirol		Rieden - Forchach
EULEP	EULEP3427-16	RVcoll15I456	658[0n]	Nymphalidae	Apaturinae	Apatura	Apatura iris	Austria				Tristach
LASTS	LASTS096-14	TLMF Lep 14548	658[0n]	Nymphalidae	Apaturinae	Apatura	Apatura iris	Austria	Tirol	Nordtirol	Talbereich bis 1000 m	Wattenberg
BELAB	LEFIJ4765-16	ZMBSU-02114	658[0n]	Nymphalidae	Apaturinae	Apatura	Apatura iris	Belarus		Minsk Region
LEATJ	LEATJ1200-16	TLMF Lep 19523	658[0n]	Nymphalidae	Apaturinae	Apatura	Apatura iris	Czech Republic		Usti		Chomutov (Komotau) W: Tschernowitz (Cernovice)
LEFIU	LEFID151-10	MM05914	658[0n]	Nymphalidae	Apaturinae	Apatura	Apatura iris	Finland		Nylandia		Hanko
LEFIU	LEFIJ759-10	MM17384	658[0n]	Nymphalidae	Apaturinae	Apatura	Apatura iris	Finland		Nylandia		Hanko
LEFIU	LEFIB065-10	MM00353	658[0n]	Nymphalidae	Apaturinae	Apatura	Apatura iris	Finland	Uusimaa	Nylandia		Inkoo
EULEP	EULEP3428-16	RVcoll15G065	658[0n]	Nymphalidae	Apaturinae	Apatura	Apatura iris	France		Lorraine		Bitche
FBLRH	GWORA2513-09	BC ZSM Lep 30725	658[0n]	Nymphalidae	Apaturinae	Apatura	Apatura iris	Germany	Bavaria	Niederbayern	Passau	Fuerstenzell, Altenmarkt	460
FBLRH	GWOTL175-13	BC ZSM Lep 67106	658[0n]	Nymphalidae	Apaturinae	Apatura	Apatura iris	Germany	Saarland			Herbitzheim	210
FBLRH	GWOTL176-13	BC ZSM Lep 67107	658[0n]	Nymphalidae	Apaturinae	Apatura	Apatura iris	Germany	Saarland			Herbitzheim	210
FBLRH	GWORA2512-09	BC ZSM Lep 30724	658[0n]	Nymphalidae	Apaturinae	Apatura	Apatura iris	Germany	Bavaria	Oberpfalz	Regensburg	Leak near Regensburg, Thiergarten	330
GWOSI	GWOSI560-10	BC ZSM Lep 44406	658[0n]	Nymphalidae	Apaturinae	Apatura	Apatura iris	Germany	Bavaria	Niederbayern	Altoetting	Marktl `Dachwand`	360
FBLRH	GWOSA729-10	BC ZSM Lep 35740	658[0n]	Nymphalidae	Apaturinae	Apatura	Apatura iris	Germany	Bavaria	Niederbayern	Deggendorf	Ruselgebiet, Leopoldshochwald	700
FBLRH	FBLMX206-11	BC ZSM Lep 50417	658[0n]	Nymphalidae	Apaturinae	Apatura	Apatura iris	Germany	Bavaria	Oberbayern	Berchtesgadener Land	Teisendorf	520
EULEP	EULEP877-15	RVcoll.14-C408	658[0n]	Nymphalidae	Apaturinae	Apatura	Apatura iris	Greece		Drama		Rhodopi, Frakto Forest
LEATA	LEATA079-13	TLMF Lep 09496	658[0n]	Nymphalidae	Apaturinae	Apatura	Apatura iris	Italy	Trentino-Alto Adige/Sudtirol	Suedtirol		Feldthurns/ Schnauders	1100
EULEP	EULEP809-15	RVcoll.13-U448	658[0n]	Nymphalidae	Apaturinae	Apatura	Apatura iris	Italy		Udine, Friuli-Venezia Giulia		Sigilletto
LEATG	LEATG396-14	TLMF Lep 14183	658[0n]	Nymphalidae	Apaturinae	Apatura	Apatura iris	Italy	Trentino-Alto Adige/Sudtirol	South Tyrol	Suedtirol	Uttenheim	838
EZROM	EZROM762-08	RVcoll.08-M553	658[0n]	Nymphalidae	Apaturinae	Apatura	Apatura iris	Romania	Mehedinti	Oltenia		4 Km NW of Podeni
EZROM	EZROM011-08	RV-06-M869	658[0n]	Nymphalidae	Apaturinae	Apatura	Apatura iris	Romania	Cluj	Transylvania		Cluj-Napoca, dealul Feleacului, Gheorgheni forest
EZROM	EZROM012-08	RV-06-M870	632[0n]	Nymphalidae	Apaturinae	Apatura	Apatura iris	Romania	Cluj	Transylvania		Cluj-Napoca, dealul Feleacului, Gheorgheni forest
EZROM	EZROM761-08	RVcoll.06-M871	658[0n]	Nymphalidae	Apaturinae	Apatura	Apatura iris	Romania	Cluj	Transylvania		Cluj-Napoca, dealul Feleacului, Gheorgheni forest
EZROM	EZROM763-08	RVcoll.08-M591	658[0n]	Nymphalidae	Apaturinae	Apatura	Apatura iris	Romania	Harghita	Transylvania		Gheorgheni, Valea Belchia
EZROM	EZROM764-08	RVcoll.08-M595	658[0n]	Nymphalidae	Apaturinae	Apatura	Apatura iris	Romania	Harghita	Transylvania		Gheorgheni, Valea Belchia
EZROM	EZROM765-08	RVcoll.08-M606	658[0n]	Nymphalidae	Apaturinae	Apatura	Apatura iris	Romania	Arges	Muntenia		Vidraru Lake, pensiunea Vidraru
EULEP	EULEP1027-15	RVcoll.14-E831	658[0n]	Nymphalidae	Apaturinae	Apatura	Apatura iris	Serbia				Majdanpek, Debeli Lug
EZSPC	EZSPC919-10	RVcoll.09-V892	658[0n]	Nymphalidae	Apaturinae	Apatura	Apatura iris	Spain	Catalonia	Lleida		Arros, Vall d`Aran
EZSPN	EZSPC088-09	RVcoll.08-L533	658[0n]	Nymphalidae	Apaturinae	Apatura	Apatura iris	Spain	Catalonia	Lleida		Barranc de Riu Major, Gerri de la Sal, Pallars Sobira
EULEP	EULEP079-14	RVcoll.08-P964	658[0n]	Nymphalidae	Apaturinae	Apatura	Apatura iris	Spain	Catalonia	Lleida		Cami Reiau, Arties, Vall d`Aran
EULEP	EULEP199-14	RVcoll.12-L010	658[0n]	Nymphalidae	Apaturinae	Apatura	Apatura iris	Spain		Asturias		Puente a Argul, Pesoz
EZSPM	EZSPM844-12	Rvcoll. 150111HJ81	658[0n]	Nymphalidae	Apaturinae	Apatura	Apatura iris	Spain	Comunidad de Madrid			Rascafria
EZSPM	EZSPM854-12	Rvcoll. 300511SB98	658[0n]	Nymphalidae	Apaturinae	Apatura	Apatura iris	Spain	Comunidad de Madrid			Rascafria
EZSPM	EZSPM855-12	Rvcoll. 300511SB99	658[0n]	Nymphalidae	Apaturinae	Apatura	Apatura iris	Spain	Comunidad de Madrid			Rascafria
EULEP	EULEP214-14	RVcoll.12-L037	658[0n]	Nymphalidae	Apaturinae	Apatura	Apatura iris	Spain	Catalonia	Lleida		Salt deth Pitx, Vall dAran
EZSPN	EZSPN031-09	RVcoll.09-T066	658[0n]	Nymphalidae	Apaturinae	Apatura	Apatura iris	Spain	Catalonia	Lleida		Sant Joan de Toran, Vall d`Aran
EZSPM	EZSPM666-12	Rvcoll. 12-L279	658[0n]	Nymphalidae	Apaturinae	Apatura	Apatura iris	Spain	Galicia	Lugo		Serra do Courel, Alto do Couto
EZSPC	EZSPC873-10	RVcoll.09-T124	658[0n]	Nymphalidae	Apaturinae	Apatura	Apatura iris	Spain	Asturias			Viboli, Ponga
EULEP	EULEP198-14	RVcoll.12-L009	658[0n]	Nymphalidae	Apaturinae	Apatura	Apatura iris	Spain		Asturias		Viegas, Somiedo
EZSPN	EZSPN063-09	RVcoll.09-V716	658[0n]	Nymphalidae	Apaturinae	Apatura	Apatura iris	Spain	Aragon	Huesca		Yesero
EULEP	EULEP2606-15	RVcoll.14-N546	658[0n]	Nymphalidae	Apaturinae	Apatura	Apatura metis	Albania		Shkoder		Lake Scutari
EULEP	EULEP1824-15	RVcoll.14-J944	658[0n]	Nymphalidae	Apaturinae	Apatura	Apatura metis	Bulgaria		Haskovo		Madzharovo
EULEP	EULEP1582-15	RVcoll.14-G609	649[0n]	Nymphalidae	Apaturinae	Apatura	Apatura metis	Greece				Romia
EULEP	EULEP1592-15	RVcoll.14-G631	658[0n]	Nymphalidae	Apaturinae	Apatura	Apatura metis	Greece				Romia
EULEP	EULEP1594-15	RVcoll.14-G637	658[1n]	Nymphalidae	Apaturinae	Apatura	Apatura metis	Greece				Romia
EULEP	EULEP2534-15	RVcoll.14-V421	620[0n]	Nymphalidae	Apaturinae	Apatura	Apatura metis	Greece				Strymonas river, N Greece
EULEP	EULEP2609-15	RVcoll.14-N549	658[0n]	Nymphalidae	Apaturinae	Apatura	Apatura metis	Hungary		Baks-Kiskun		Cserta shore. Baja
EULEP	EULEP2610-15	RVcoll.14-N550	647[0n]	Nymphalidae	Apaturinae	Apatura	Apatura metis	Hungary		Baks-Kiskun		Cserta shore. Baja
EULEP	EULEP2605-15	RVcoll.14-N545	658[0n]	Nymphalidae	Apaturinae	Apatura	Apatura metis	Montenegro		Podgorica		Lake Scutari
EZROM	EZRMN376-08	RVcoll.08-M779	658[0n]	Nymphalidae	Apaturinae	Apatura	Apatura metis	Romania	Tulcea	Dobrogea		2 km E of Smardan
EZROM	EZROM014-08	RV-07-E441	658[0n]	Nymphalidae	Apaturinae	Apatura	Apatura metis	Romania	Tulcea	Dobrogea		2 km E of Smardan
EZROM	EZROM701-08	RV-07-F565	658[0n]	Nymphalidae	Apaturinae	Apatura	Apatura metis	Romania	Tulcea	Dobrogea		2 km E of Smardan
EZROM	EZROM702-08	RV-07-F566	658[0n]	Nymphalidae	Apaturinae	Apatura	Apatura metis	Romania	Tulcea	Dobrogea		2 km E of Smardan		Genit. examined
EZROM	EZROM013-08	RV-07-D010	658[0n]	Nymphalidae	Apaturinae	Apatura	Apatura metis	Romania	Constanta	Dobrogea		Canaraua Fetei (Baneasa)		Genit. examined
EULEP	EULEP1965-15	RVcoll.14-G828	658[0n]	Nymphalidae	Apaturinae	Apatura	Apatura metis	Romania		Dobrogea		Rasova, Constanta
EULEP	EULEP2607-15	RVcoll.14-N547	658[0n]	Nymphalidae	Apaturinae	Apatura	Apatura metis	Serbia		Odzaci		Bodojevo
EULEP	EULEP2608-15	RVcoll.14-N548	658[0n]	Nymphalidae	Apaturinae	Apatura	Apatura metis	Serbia		Odzaci		Bodojevo
LEATG	LEATG010-14	TLMF Lep 13797	658[0n]	Nymphalidae	Satyrinae	Aphantopus	Aphantopus hyperantus	Austria	Tirol	Nordtirol		Aschau im Zillertal/ Riedaste	1300
ABOLD	ABOLD009-16	TLMF Lep 21087	658[0n]	Nymphalidae	Satyrinae	Aphantopus	Aphantopus hyperantus	Austria				Bad Fischau Trockenhang	300
EULEP	EULEP3431-16	RVcoll15I354	658[0n]	Nymphalidae	Satyrinae	Aphantopus	Aphantopus hyperantus	Austria		Spittal an der Drau		Lendorf
ABOLD	ABOLD423-16	TLMF Lep 21575	658[0n]	Nymphalidae	Satyrinae	Aphantopus	Aphantopus hyperantus	Austria		Steiermark	U.Nestelbach/Graz	Nestelbach	450
LEATG	LEATG063-14	TLMF Lep 13850	600[0n]	Nymphalidae	Satyrinae	Aphantopus	Aphantopus hyperantus	Austria	Tirol	Nordtirol		Pill
PHLAV	PHLAF651-11	TLMF Lep 05821	658[0n]	Nymphalidae	Satyrinae	Aphantopus	Aphantopus hyperantus	Austria	Vorarlberg			Plattenhof/ Schnifis	820
LEASS	LEASS493-17	TLMF Lep 22141	658[0n]	Nymphalidae	Satyrinae	Aphantopus	Aphantopus hyperantus	Austria		Steiermark		Soboth, Unterhalb Staumauer	1000
EULEP	EULEP3436-16	RVcoll15P005	658[0n]	Nymphalidae	Satyrinae	Aphantopus	Aphantopus hyperantus	Belarus		Minsk city		Stsiklyova
EULEP	EULEP2419-15	RVcoll.14-V198	633[0n]	Nymphalidae	Satyrinae	Aphantopus	Aphantopus hyperantus	Belgium				Houthulst
EULEP	EULEP3429-16	RVcoll10A955	658[0n]	Nymphalidae	Satyrinae	Aphantopus	Aphantopus hyperantus	Bulgaria		Asenovgrad		Kosovo village
EULEP	EULEP5072-16	RVcoll16J196	658[0n]	Nymphalidae	Satyrinae	Aphantopus	Aphantopus hyperantus	Czech Republic		Liberec		Rokytnice nad Jizerou
EULEP	EULEP2330-15	RVcoll.14-V011	658[0n]	Nymphalidae	Satyrinae	Aphantopus	Aphantopus hyperantus	Denmark		Hovedstaden		Ekkodalem and surr., Almidingen, Bornholm
EULEP	EULEP516-15	RVcoll.07-F527	658[0n]	Nymphalidae	Satyrinae	Aphantopus	Aphantopus hyperantus	Estonia		Polva		Karilatsi
LEFIU	LEFIJ559-10	MM17184	658[0n]	Nymphalidae	Satyrinae	Aphantopus	Aphantopus hyperantus	Finland		Tavastia australis		Heinola
LEFIU	LEFIC025-10	MM03238	658[0n]	Nymphalidae	Satyrinae	Aphantopus	Aphantopus hyperantus	Finland	Northern Ostrobothnia	Ostrobottnia borealis pars australis		Kiiminki
EULEP	EULEP3432-16	RVcoll15G051	658[0n]	Nymphalidae	Satyrinae	Aphantopus	Aphantopus hyperantus	France		Lorraine		Bitche
OXB	OXB1260-15	Rvcoll_15-M116	658[0n]	Nymphalidae	Satyrinae	Aphantopus	Aphantopus hyperantus	France				Bonneville-Saint Etienne	640
OXB	OXB1333-15	Rvcoll_15-M676	658[0n]	Nymphalidae	Satyrinae	Aphantopus	Aphantopus hyperantus	France				Cernay-la Villa	130
EULEP	EULEP2117-15	RVcoll.14-J874	624[0n]	Nymphalidae	Satyrinae	Aphantopus	Aphantopus hyperantus	France		Cantal		Col de Serre
EULEP	EULEP3433-16	RVcoll15G088	658[0n]	Nymphalidae	Satyrinae	Aphantopus	Aphantopus hyperantus	France		Doubs		Houtaud
OXB	OXB1407-15	Rvcoll_15-M778	658[0n]	Nymphalidae	Satyrinae	Aphantopus	Aphantopus hyperantus	France				L`Huis Chatelain	570
OXB	OXB1298-15	Rvcoll_15-M165	658[0n]	Nymphalidae	Satyrinae	Aphantopus	Aphantopus hyperantus	France				Les Granges du Poizat	950
OXB	OXB1201-15	Rvcoll_15-M617	658[0n]	Nymphalidae	Satyrinae	Aphantopus	Aphantopus hyperantus	France				Licques
OXB	OXB1226-15	Rvcoll_15-M659	613[0n]	Nymphalidae	Satyrinae	Aphantopus	Aphantopus hyperantus	France				Saint Lambert de Bois	160
EULEP	EULEP3434-16	RVcoll15G182	658[0n]	Nymphalidae	Satyrinae	Aphantopus	Aphantopus hyperantus	France		Jura		Septmoncel
OXB	OXB1310-15	Rvcoll_15-M574	612[0n]	Nymphalidae	Satyrinae	Aphantopus	Aphantopus hyperantus	France				Wizernes
GETXN	FBLMT907-09	BC ZSM Lep 25467	658[0n]	Nymphalidae	Satyrinae	Aphantopus	Aphantopus hyperantus	Germany	Bavaria	Oberbayern	Weilheim-Schongau	Diessen am Ammersee, Alte Ammer	535
FBLCR	GWORA2477-09	BC ZSM Lep 30689	658[0n]	Nymphalidae	Satyrinae	Aphantopus	Aphantopus hyperantus	Germany	Bavaria	Niederbayern	Straubing	Hausmetting	370
FBLRH	GBLAA1340-15	BC ZSM Lep 87036	632[2n]	Nymphalidae	Satyrinae	Aphantopus	Aphantopus hyperantus	Germany	Bavaria	Unterfranken		Karsbach, Hohhafter Berg, Hutewald/Trockenrasen	303
GETXN	GWORA2478-09	BC ZSM Lep 30690	658[0n]	Nymphalidae	Satyrinae	Aphantopus	Aphantopus hyperantus	Germany	Bavaria	Oberpfalz	Regensburg	Leak near Regensburg, Thiergarten	330
EULEP	EULEP4952-16	RVcoll16I186	606[0n]	Nymphalidae	Satyrinae	Aphantopus	Aphantopus hyperantus	Germany		Mecklenburg-Vorpommern		Malliss
EULEP	EULEP618-15	RVcoll.11-H183	658[0n]	Nymphalidae	Satyrinae	Aphantopus	Aphantopus hyperantus	Germany		Thuringia		Remda
FBLRH	GWORA2479-09	BC ZSM Lep 30691	606[0n]	Nymphalidae	Satyrinae	Aphantopus	Aphantopus hyperantus	Germany	Bavaria	Niederbayern	Passau	Ruderting	430
EULEP	EULEP1511-15	RVcoll.14-G429	658[0n]	Nymphalidae	Satyrinae	Aphantopus	Aphantopus hyperantus	Greece				Aposkepos
EULEP	EULEP881-15	RVcoll.14-C464	658[0n]	Nymphalidae	Satyrinae	Aphantopus	Aphantopus hyperantus	Greece		Drama		Oros Orvilos, Katafito
OXB	OXB731-15	13-U212	658[0n]	Nymphalidae	Satyrinae	Aphantopus	Aphantopus hyperantus	Italy				Curago	1023
LEATG	LEATG491-14	TLMF Lep 14278	658[0n]	Nymphalidae	Satyrinae	Aphantopus	Aphantopus hyperantus	Italy	Trentino-Alto Adige/Sudtirol	Suedtirol	Tauferer Tal	Gais/ Ahrauen	840
LEATG	LEATG492-14	TLMF Lep 14279	658[0n]	Nymphalidae	Satyrinae	Aphantopus	Aphantopus hyperantus	Italy	Trentino-Alto Adige/Sudtirol	Suedtirol	Tauferer Tal	Gais/ Ahrauen	840
BIBSA	BIBSA355-15	RVcoll.14-I023	658[0n]	Nymphalidae	Satyrinae	Aphantopus	Aphantopus hyperantus	Italy	Aosta Valley			Loc. Laycher, Vallee Saint-Marcel
BIBSA	BIBSA1163-15	15-M181	658[0n]	Nymphalidae	Satyrinae	Aphantopus	Aphantopus hyperantus	Italy				Molina
BIBSA	BIBSA1121-15	15-L870	658[0n]	Nymphalidae	Satyrinae	Aphantopus	Aphantopus hyperantus	Italy				Montemaggiore	900
OXB	OXB331-15	RVcoll.14-N045	658[0n]	Nymphalidae	Satyrinae	Aphantopus	Aphantopus hyperantus	Italy				Pontetto-roldo
BIBSA	BIBSA171-15	RVcoll.14-D959	658[0n]	Nymphalidae	Satyrinae	Aphantopus	Aphantopus hyperantus	Italy	Piedmont			Rocca S. Giovanni
LEATH	LEATH762-14	TLMF Lep 15974	658[0n]	Nymphalidae	Satyrinae	Aphantopus	Aphantopus hyperantus	Italy	Trentino-Alto Adige/Sudtirol	Suedtirol	Eisacktal	Sprechenstein, Burgfrieden	980
OXB	OXB352-15	RVcoll.14-N066	658[0n]	Nymphalidae	Satyrinae	Aphantopus	Aphantopus hyperantus	Italy				Torre di Santa Maria	750
LON	LON842-11	NHMO Lep09040	658[0n]	Nymphalidae	Satyrinae	Aphantopus	Aphantopus hyperantus	Norway		Sondre-Land		Odnesberga
EULEP	EULEP4930-16	RVcoll16I003	658[0n]	Nymphalidae	Satyrinae	Aphantopus	Aphantopus hyperantus	Poland		West Pomerania		Cedynia
EULEP	EULEP4973-16	RVcoll16I428	658[0n]	Nymphalidae	Satyrinae	Aphantopus	Aphantopus hyperantus	Poland		Holy Cross		Celiny
EULEP	EULEP4968-16	RVcoll16I389	639[0n]	Nymphalidae	Satyrinae	Aphantopus	Aphantopus hyperantus	Poland		Lublin		Nowe Zalucze
EZROM	EZROM335-08	RV-08-A013	658[0n]	Nymphalidae	Satyrinae	Aphantopus	Aphantopus hyperantus	Romania	Alba	Transylvania		Apuseni Mts., Rimetea (Piatra Secuiului)
EZROM	EZROM354-08	RV-08-A032	658[0n]	Nymphalidae	Satyrinae	Aphantopus	Aphantopus hyperantus	Romania	Alba	Transylvania		Apuseni Mts., Rimetea (Piatra Secuiului)
EZROM	EZROM766-08	RVcoll.08-M514	658[0n]	Nymphalidae	Satyrinae	Aphantopus	Aphantopus hyperantus	Romania	Alba	Transylvania		Apuseni Mts., Rimetea (Piatra Secuiului)
EZROM	EZROM015-08	RV-06-M894	609[0n]	Nymphalidae	Satyrinae	Aphantopus	Aphantopus hyperantus	Romania	Cluj	Transylvania		Cluj-Napoca, dealul Feleacului, Gheorgheni forest
EZROM	EZROM333-08	RV-08-A011	658[0n]	Nymphalidae	Satyrinae	Aphantopus	Aphantopus hyperantus	Romania	Cluj	Transylvania		Cluj-Napoca, dealul Feleacului, Gheorgheni forest
EULEP	EULEP043-14	RVcoll.08-H021	658[0n]	Nymphalidae	Satyrinae	Aphantopus	Aphantopus hyperantus	Romania	Cluj	Transylvania		Poiana Santivan, Popesti (jud. Cluj)
EZROM	EZROM016-08	RV-06-M901	658[0n]	Nymphalidae	Satyrinae	Aphantopus	Aphantopus hyperantus	Romania	Salaj	Transylvania		Stana
EZROM	EZROM570-08	RV-07-C351	658[0n]	Nymphalidae	Satyrinae	Aphantopus	Aphantopus hyperantus	Romania	Suceava	Moldavia		Sunatori, valea Colbul
EULEP	EULEP1998-15	RVcoll.14-I774	658[0n]	Nymphalidae	Satyrinae	Aphantopus	Aphantopus hyperantus	Slovakia				Bielovodska Dolina, Tatra Mt.
EZSPC	EZSPC800-10	RVcoll.08-P375	658[0n]	Nymphalidae	Satyrinae	Aphantopus	Aphantopus hyperantus	Spain	Catalonia	Lleida		Arros, Vall d`Aran
EZSPM	EZSPM082-09	RVcoll.08-P402	658[0n]	Nymphalidae	Satyrinae	Aphantopus	Aphantopus hyperantus	Spain	Cantabria			Cotillos
EZSPN	EZSPC090-09	RVcoll.08-R269	658[0n]	Nymphalidae	Satyrinae	Aphantopus	Aphantopus hyperantus	Spain	Catalonia	Barcelona		Masia del Plans, Vidra, La Garrotxa
EZSPC	EZSPC825-10	RVcoll.08-P770	658[0n]	Nymphalidae	Satyrinae	Aphantopus	Aphantopus hyperantus	Spain	Castilla y Leon	Leon		Ocejo de la Pena
EZSPC	EZSPC826-10	RVcoll.08-P774	658[0n]	Nymphalidae	Satyrinae	Aphantopus	Aphantopus hyperantus	Spain	Castilla y Leon	Leon		Ocejo de la Pena
EZSPC	EZSPC741-10	RVcoll.08-J859.1	658[0n]	Nymphalidae	Satyrinae	Aphantopus	Aphantopus hyperantus	Spain	Castilla y Leon	Leon		Posada de Valdeon
EZSPN	EZSPN949-09	RVcoll.08-L939	658[0n]	Nymphalidae	Satyrinae	Aphantopus	Aphantopus hyperantus	Spain	Comunidad de Madrid			Rascafria
EZSPN	EZSPC093-09	RVcoll.08-P094	627[0n]	Nymphalidae	Satyrinae	Aphantopus	Aphantopus hyperantus	Spain	Catalonia	Girona		Sanavastre, Riberes del Segre, Cerdanya
EZSPC	EZSPC792-10	RVcoll.08-P093	658[0n]	Nymphalidae	Satyrinae	Aphantopus	Aphantopus hyperantus	Spain	Catalonia	Girona		Sanavastre, Riberes del Segre, Cerdanya
EZSPN	EZSPC091-09	RVcoll.08-R192	658[0n]	Nymphalidae	Satyrinae	Aphantopus	Aphantopus hyperantus	Spain	Catalonia	Girona		Setcases
EZSPC	EZSPC840-10	RVcoll.08-R193	658[0n]	Nymphalidae	Satyrinae	Aphantopus	Aphantopus hyperantus	Spain	Catalonia	Girona		Setcases, El Ripolles
EZSPC	EZSPC912-10	RVcoll.09-V812	658[0n]	Nymphalidae	Satyrinae	Aphantopus	Aphantopus hyperantus	Spain	Catalonia	Girona		Vilallonga de Ter, Ripolles
EZSPN	EZSPC089-09	RVcoll.08-M931	658[0n]	Nymphalidae	Satyrinae	Aphantopus	Aphantopus hyperantus	Spain	Catalonia	Lleida		Vilamos, Vall d`Aran
EULEP	EULEP4733-16	RVcoll16G469	658[0n]	Nymphalidae	Satyrinae	Aphantopus	Aphantopus hyperantus	Sweden		Vaestra Goetaland		Beateberg
EULEP	EULEP791-15	RVcoll.12-Z226	658[0n]	Nymphalidae	Satyrinae	Aphantopus	Aphantopus hyperantus	Sweden				Campus Roslagen, Norrtaelje
EULEP	EULEP550-15	RVcoll.08-L316	658[0n]	Nymphalidae	Satyrinae	Aphantopus	Aphantopus hyperantus	Sweden				Oernskoeldsvik, Angermanland
EULEP	EULEP601-15	RVcoll.10-C334	658[0n]	Nymphalidae	Satyrinae	Aphantopus	Aphantopus hyperantus	Switzerland		Bern Canton		Adelboden
EULEP	EULEP3430-16	RVcoll15H176	658[0n]	Nymphalidae	Satyrinae	Aphantopus	Aphantopus hyperantus	Switzerland		Interlaken		Bort
EULEP	EULEP3437-16	RVcoll15P031	658[0n]	Nymphalidae	Satyrinae	Aphantopus	Aphantopus hyperantus	Ukraine		Zhytomyr region		Korostyshiv
EULEP	EULEP2385-15	RVcoll.14-V082	611[0n]	Nymphalidae	Satyrinae	Aphantopus	Aphantopus hyperantus	Ukraine		Kharkov		Zhovtnevoe, Kharkov distr.
OXB	OXB198-15	OXB-TGS-151	658[0n]	Nymphalidae	Satyrinae	Aphantopus	Aphantopus hyperantus	United Kingdom				Argyll
OXB	OXB278-15	OXB-TGS-961	658[0n]	Nymphalidae	Satyrinae	Aphantopus	Aphantopus hyperantus	United Kingdom				Argyll
OXB	OXB1436-16	OXB-TGS-1210	658[0n]	Nymphalidae	Satyrinae	Aphantopus	Aphantopus hyperantus	United Kingdom	England	Devon		Bellever Woods	320
OXB	OXB1437-16	OXB-TGS-1211	658[0n]	Nymphalidae	Satyrinae	Aphantopus	Aphantopus hyperantus	United Kingdom	England	Devon		Bellever Woods	320
OXB	OXB1438-16	OXB-TGS-1212	658[0n]	Nymphalidae	Satyrinae	Aphantopus	Aphantopus hyperantus	United Kingdom	England	Devon		Bellever Woods	320
OXB	OXB220-15	OXB-TGS-386	658[0n]	Nymphalidae	Satyrinae	Aphantopus	Aphantopus hyperantus	United Kingdom				Cornwall
OXB	OXB1441-16	OXB-TGS-1215	645[0n]	Nymphalidae	Satyrinae	Aphantopus	Aphantopus hyperantus	United Kingdom	England	Essex		Friday Woods	31
OXB	OXB1525-16	OXB-TGS-1243	658[0n]	Nymphalidae	Satyrinae	Aphantopus	Aphantopus hyperantus	United Kingdom	England	Essex		Friday Woods	31
OXB	OXB1516-16	RVcoll14W444	658[0n]	Nymphalidae	Satyrinae	Aphantopus	Aphantopus hyperantus	United Kingdom	Wales	Conwy		Great Orme	27
OXB	OXB1517-16	RVcoll14W443	658[0n]	Nymphalidae	Satyrinae	Aphantopus	Aphantopus hyperantus	United Kingdom	Wales	Conwy		Great Orme	27
OXB	OXB1439-16	OXB-TGS-1213	658[0n]	Nymphalidae	Satyrinae	Aphantopus	Aphantopus hyperantus	United Kingdom	England	Essex		Lexden Gathering Grounds Nature Reserve	30
OXB	OXB1440-16	OXB-TGS-1214	658[0n]	Nymphalidae	Satyrinae	Aphantopus	Aphantopus hyperantus	United Kingdom	England	Essex		Lexden Gathering Grounds Nature Reserve	30
OXB	OXB1518-16	RVcoll14W433	658[0n]	Nymphalidae	Satyrinae	Aphantopus	Aphantopus hyperantus	United Kingdom	England	Cumbria		Penrith	459
OXB	OXB1519-16	RVcoll14W432	658[0n]	Nymphalidae	Satyrinae	Aphantopus	Aphantopus hyperantus	United Kingdom	England	Cumbria		Penrith	459
OXB	OXB1520-16	RVcoll14W431	658[0n]	Nymphalidae	Satyrinae	Aphantopus	Aphantopus hyperantus	United Kingdom	England	Cumbria		Penrith	459
LEATA	PHLAI535-13	TLMF Lep 09097	658[0n]	Pieridae	Pierinae	Aporia	Aporia crataegi	Austria	Tirol	Nordtirol		Eben am Achensee - Astenau-Alm	1100
PHLAW	PHLAI536-13	TLMF Lep 09098	658[0n]	Pieridae	Pierinae	Aporia	Aporia crataegi	Austria	Vorarlberg			Gafreu, Boeden
ABOLC	LEATJ1316-16	TLMF Lep 19639	658[0n]	Pieridae	Pierinae	Aporia	Aporia crataegi	Austria				Niederstuttern, Ennsaltarme	645
LEATA	PHLAI534-13	TLMF Lep 09096	658[0n]	Pieridae	Pierinae	Aporia	Aporia crataegi	Austria	Tirol	Nordtirol		Patsch/ Foehrenweg	1200
ABOLD	ABOLD067-16	TLMF Lep 21145	658[0n]	Pieridae	Pierinae	Aporia	Aporia crataegi	Austria				Schwarzau am Steinfeld: Foehrenwald noerdlich davon	330
BELAB	LEFIJ4744-16	ZMBSU-02155	658[0n]	Pieridae	Pierinae	Aporia	Aporia crataegi	Belarus		Minsk Region		SE Minsk
EULEP	EULEP4817-16	RVcoll16H712	653[0n]	Pieridae	Pierinae	Aporia	Aporia crataegi	Belgium				Doische (entite)
EULEP	EULEP1914-15	RVcoll.14-B815	658[0n]	Pieridae	Pierinae	Aporia	Aporia crataegi	Bosnia and Herzegovina				Veliki Vran
EULEP	EULEP962-15	RVcoll.14-D024	658[0n]	Pieridae	Pierinae	Aporia	Aporia crataegi	Bulgaria				Trigrad
EULEP	EULEP1175-15	RVcoll.14-F402	647[0n]	Pieridae	Pierinae	Aporia	Aporia crataegi	Bulgaria		Zemen		Zemen, above the gorges
EULEP	EULEP2615-15	RVcoll.14-N555	645[0n]	Pieridae	Pierinae	Aporia	Aporia crataegi	Cyprus		Paphos		Filousa		Cyprus
LEATJ	LEATJ1179-16	TLMF Lep 19502	638[0n]	Pieridae	Pierinae	Aporia	Aporia crataegi	Czech Republic		Bohemia		Ceskeho Stredohori	260
EULEP	EULEP4723-16	RVcoll16G381	658[0n]	Pieridae	Pierinae	Aporia	Aporia crataegi	Denmark		Frederikshavn		Kilden
EULEP	EULEP3438-16	RVcoll10A800	658[0n]	Pieridae	Pierinae	Aporia	Aporia crataegi	Estonia				Laeva, Tartu County
LEFIU	LEFIA024-10	MM00095	658[0n]	Pieridae	Pierinae	Aporia	Aporia crataegi	Finland	Northern Ostrobothnia			Kiiminki
LEFIU	LEFIJ506-10	MM17131	658[0n]	Pieridae	Pierinae	Aporia	Aporia crataegi	Finland		Ostrobottnia borealis pars australis		Kiiminki
LEFIU	LEFIJ505-10	MM17130	658[0n]	Pieridae	Pierinae	Aporia	Aporia crataegi	Finland		Karelia lagodensis		Parikkala
EULEP	EULEP2124-15	RVcoll.14-J906	658[0n]	Pieridae	Pierinae	Aporia	Aporia crataegi	France		Cantal		Col de Serre
WMB	WMB929-13	RVcoll.10-A479	658[0n]	Pieridae	Pierinae	Aporia	Aporia crataegi	France	Provence-Alpes-Cote d'Azur	Var		Domaine de la chasse de Puits de Rians
EULEP	EULEP3442-16	RVcoll15G119	644[0n]	Pieridae	Pierinae	Aporia	Aporia crataegi	France		Doubs		Houtaud
WMB	WMB873-13	RVcoll.09-X233	658[0n]	Pieridae	Pierinae	Aporia	Aporia crataegi	France	Provence-Alpes-Cote d'Azur	Vaucluse		Sault
WMB	WMB274-11	RVcoll.10-A506	658[0n]	Pieridae	Pierinae	Aporia	Aporia crataegi	France	Provence-Alpes-Cote d'Azur	Bouches-du-Rhone		St. Jean de Baume
FBLRH	GWORK512-09	BC ZSM Lep 21842	658[0n]	Pieridae	Pierinae	Aporia	Aporia crataegi	Germany	Bavaria	Oberbayern		Diessen	600
FBLRH	GWORA2447-09	BC ZSM Lep 30659	658[0n]	Pieridae	Pierinae	Aporia	Aporia crataegi	Germany	Bavaria	Niederbayern	Straubing	Kleinwissing	355
FBLRH	GWORO779-09	BC ZSM Lep 30471	658[0n]	Pieridae	Pierinae	Aporia	Aporia crataegi	Germany	Bavaria			Machtlfing Starnberg
FBLRH	GBLAF770-14	BC ZSM Lep 82856	658[0n]	Pieridae	Pierinae	Aporia	Aporia crataegi	Germany	Brandenburg	Teltow-Flaeming		wl. Genshagen	40
FBLRH	GBLAF496-14	BC ZSM Lep 82202	658[0n]	Pieridae	Pierinae	Aporia	Aporia crataegi	Germany	Brandenburg	Barnim		Zerpenschleuse	39
EULEP	EULEP1449-15	RVcoll.14-G167	658[0n]	Pieridae	Pierinae	Aporia	Aporia crataegi	Greece		Peloponnese		Katafigio - Profitis Ilias, Oros Taygetos
EULEP	EULEP1817-15	RVcoll.14-H819	658[0n]	Pieridae	Pierinae	Aporia	Aporia crataegi	Greece		Peloponnesos		Kernitsa
EULEP	EULEP2616-15	RVcoll.14-N556	658[0n]	Pieridae	Pierinae	Aporia	Aporia crataegi	Greece		Samos		Mt. Karvourni		Samos
EULEP	EULEP1658-15	RVcoll.14-G868	658[0n]	Pieridae	Pierinae	Aporia	Aporia crataegi	Greece		Dytiki Makedonia		Skiti
EULEP	EULEP1630-15	RVcoll.14-G732	658[0n]	Pieridae	Pierinae	Aporia	Aporia crataegi	Greece				Vikos Gorges, Vradeto
EULEP	EULEP1758-15	RVcoll.14-H420	658[0n]	Pieridae	Pierinae	Aporia	Aporia crataegi	Greece		Sterea Ellada		west of Ag. Anna
WMB	WMB219-11	RVcoll.08-R518	658[0n]	Pieridae	Pierinae	Aporia	Aporia crataegi	Italy	Sicily	Palermo		Bosco de la Ficuzza		Sicily
BIBSA	BIBSA357-15	RVcoll.14-I025	658[0n]	Pieridae	Pierinae	Aporia	Aporia crataegi	Italy	Aosta Valley			Bren , Vallee Saint-Marcel
BIBSA	BIBSA1380-15	15-M963	658[0n]	Pieridae	Pierinae	Aporia	Aporia crataegi	Italy				Campobasso
BIBSA	BIBSA1150-15	15-L079	658[0n]	Pieridae	Pierinae	Aporia	Aporia crataegi	Italy				Castel del Monte	1480
BIBSA	BIBSA1011-15	15-C121	658[0n]	Pieridae	Pierinae	Aporia	Aporia crataegi	Italy		Potenza		close to Rionero	800
BIBSA	BIBSA040-14	LEP-SS-00040	658[0n]	Pieridae	Pierinae	Aporia	Aporia crataegi	Italy	Calabria			CROCE DI MAGARA	1390
BIBSA	BIBSA041-14	LEP-SS-00050	630[0n]	Pieridae	Pierinae	Aporia	Aporia crataegi	Italy	Calabria			CROCE DI MAGARA	1390
EULEP	EULEP3440-16	RVcoll15H076	658[0n]	Pieridae	Pierinae	Aporia	Aporia crataegi	Italy		Aosta		Epinel
BIBSA	BIBSA1760-16	LD-3058	658[0n]	Pieridae	Pierinae	Aporia	Aporia crataegi	Italy	Sicily			FICUZZA
LEATD	LEATD286-13	TLMF Lep 12933	658[0n]	Pieridae	Pierinae	Aporia	Aporia crataegi	Italy	Trentino-Alto Adige/Sudtirol	Suedtirol		Franzenshoehe/ Stilfserjoch	2000
BIBSA	BIBSA1800-16	15-C369	658[0n]	Pieridae	Pierinae	Aporia	Aporia crataegi	Italy	Calabria			FRASCINETO
WMB	WMB4156-14	RVcoll.13-S713	658[0n]	Pieridae	Pierinae	Aporia	Aporia crataegi	Italy		Foggia, Apulia		Gargano, Monte Sacro
WMB	WMB4173-14	RVcoll.13-S757	658[0n]	Pieridae	Pierinae	Aporia	Aporia crataegi	Italy		Frosinone, Lazio		Guarcino
WMB	WMB5227-14	RVcoll.13-T986	628[0n]	Pieridae	Pierinae	Aporia	Aporia crataegi	Italy		Chieti		La Maielletta
BIBSA	BIBSA356-15	RVcoll.14-I024	658[0n]	Pieridae	Pierinae	Aporia	Aporia crataegi	Italy	Aosta Valley			Loc. Laycher, Vallee Saint-Marcel
BIBSA	BIBSA1165-15	15-M184	612[0n]	Pieridae	Pierinae	Aporia	Aporia crataegi	Italy				Molina
WMB	WMB4176-14	RVcoll.13-S770	658[0n]	Pieridae	Pierinae	Aporia	Aporia crataegi	Italy		Siena, Tuscany		Monte Cetona
BIBSA	BIBSA1735-16	LD-2794	658[0n]	Pieridae	Pierinae	Aporia	Aporia crataegi	Italy	Calabria			MONTE LIMINA
BIBSA	BIBSA1714-16	15-N185	617[0n]	Pieridae	Pierinae	Aporia	Aporia crataegi	Italy	Basilicata			MONTE SIRINO
WMB	WMB4874-14	RVcoll.14-I421	658[0n]	Pieridae	Pierinae	Aporia	Aporia crataegi	Italy	Campania			Montecorvino Rovella
WMB	WMB4885-14	RVcoll.14-I432	658[0n]	Pieridae	Pierinae	Aporia	Aporia crataegi	Italy	Campania			Passo Croci di Acerno
BIBSA	BIBSA1828-17	RVcoll16C703	658[0n]	Pieridae	Pierinae	Aporia	Aporia crataegi	Italy	Tuscany	Arezzo		Passo della Calla
WMB	WMB3859-14	RVcoll.11-I248	658[0n]	Pieridae	Pierinae	Aporia	Aporia crataegi	Italy		Reggio Calabria		Pollino, Campotenese
OXB	OXB333-15	RVcoll.14-N047	658[0n]	Pieridae	Pierinae	Aporia	Aporia crataegi	Italy				Pontetto-roldo
WMB	WMB620-11	RVcoll.11-I056	658[0n]	Pieridae	Pierinae	Aporia	Aporia crataegi	Italy	Sicily	Catania		Randazzo		Sicily
WMB	WMB2370-13	RVcoll.12-R440	658[0n]	Pieridae	Pierinae	Aporia	Aporia crataegi	Italy	Calabria	Reggio Calabria		Saguccio, Aspromonte
WMB	WMB2754-13	RVcoll.10-C667	658[0n]	Pieridae	Pierinae	Aporia	Aporia crataegi	Italy	Calabria	Reggio Calabria		Saguccio, Aspromonte
BIBSA	BIBSA975-15	14-V304	658[0n]	Pieridae	Pierinae	Aporia	Aporia crataegi	Italy				San Giacomo Filippo, Sondrio
WMB	WMB902-13	RVcoll.09-X860	658[0n]	Pieridae	Pierinae	Aporia	Aporia crataegi	Italy	Tuscany	Pistoia		San Marcello Pistoiese, Observatorio Astronomico
WMB	WMB500-11	RVcoll.11-H556	658[0n]	Pieridae	Pierinae	Aporia	Aporia crataegi	Italy	Sicily	Palermo		San Martino alle Scale		Sicily
WMB	WMB566-11	RVcoll.11-H779	658[0n]	Pieridae	Pierinae	Aporia	Aporia crataegi	Italy	Sicily	Messina		San Teodoro		Sicily
LEATG	LEATG531-14	TLMF Lep 14318	658[0n]	Pieridae	Pierinae	Aporia	Aporia crataegi	Italy	Trentino-Alto Adige/Sudtirol	Suedtirol	Eisacktal	Sprechenstein, Burgfrieden	980
EULEP	EULEP3441-16	RVcoll15I113	658[0n]	Pieridae	Pierinae	Aporia	Aporia crataegi	Italy		Udine		Stretti
WMB	WMB894-13	RVcoll.09-X832	658[0n]	Pieridae	Pierinae	Aporia	Aporia crataegi	Italy	Tuscany	Grosseto		Torniella
WMB	WMB2951-14	RVcoll.12-M597	658[0n]	Pieridae	Pierinae	Aporia	Aporia crataegi	Italy		Catania		Tripi		Sicily
OXB	OXB742-15	13-U305	658[0n]	Pieridae	Pierinae	Aporia	Aporia crataegi	Italy				Val d`Oten	1321
BIBSA	BIBSA1874-17	RVcoll16C773	658[0n]	Pieridae	Pierinae	Aporia	Aporia crataegi	Italy	Tuscany	Arezzo		Valbonella
GWORU	GWORU084-10	BC ZSM Lep 30345	658[0n]	Pieridae	Pierinae	Aporia	Aporia crataegi	Italy	Basilicata	Potenza		Valle del Noce, Trecchina	320
BIBSA	BIBSA1521-16	LEP-SS-00366	658[0n]	Pieridae	Pierinae	Aporia	Aporia crataegi	Italy	Calabria			Vallone Cecita
EULEP	EULEP341-14	MM23826	658[0n]	Pieridae	Pierinae	Aporia	Aporia crataegi	Lithuania		Kaisiadorys	Pravieniskes	Sesuvos protected area
EZSPN	EZSPN564-09	RVcoll.08-J105	629[0n]	Pieridae	Pierinae	Aporia	Aporia crataegi	Portugal	Minho			Ribeira de Varzea (EN311), Varzea Cova, Fafe
EZROM	EZROM769-08	RVcoll.08-M206	658[0n]	Pieridae	Pierinae	Aporia	Aporia crataegi	Romania	Arges	Muntenia		3 Km SW of Lunca Corbului
EZROM	EZROM018-08	RV-07-D461	658[0n]	Pieridae	Pierinae	Aporia	Aporia crataegi	Romania	Cluj	Transylvania		Catcau
EZROM	EZROM768-08	RVcoll.07-D450	658[0n]	Pieridae	Pierinae	Aporia	Aporia crataegi	Romania	Cluj	Transylvania		Catcau
EZROM	EZROM767-08	RVcoll.06-K660	658[0n]	Pieridae	Pierinae	Aporia	Aporia crataegi	Romania	Cluj	Transylvania		Cetatea Fetei (Cluj-Napoca)
EZROM	EZROM017-08	RV-06-M826	658[1n]	Pieridae	Pierinae	Aporia	Aporia crataegi	Romania	Cluj	Transylvania		Cluj-Napoca, dealul Feleacului, Gheorgheni forest
EZROM	EZROM770-08	RVcoll.08-M385	658[0n]	Pieridae	Pierinae	Aporia	Aporia crataegi	Romania	Galati	Moldavia		Garboavele forest
EULEP	EULEP1053-15	RVcoll.14-E927	658[0n]	Pieridae	Pierinae	Aporia	Aporia crataegi	Serbia				Povlen Mt., near Pasna Ravan
EZSPC	EZSPC224-09	RVcoll.08-L482	654[0n]	Pieridae	Pierinae	Aporia	Aporia crataegi	Spain	Catalonia	Lleida		Bassa d`Arres, Vall d`Aran
EZSPC	EZSPC211-09	RVcoll.08-H294	658[0n]	Pieridae	Pierinae	Aporia	Aporia crataegi	Spain	Catalonia	Barcelona		Borreda, Bergueda
WMB	WMB3165-14	RVcoll.08-H460	658[0n]	Pieridae	Pierinae	Aporia	Aporia crataegi	Spain		Madrid		Campo Real
EZROM	EZROM706-08	RV-06-H886	658[0n]	Pieridae	Pierinae	Aporia	Aporia crataegi	Spain	Catalonia	Barcelona		Campus UAB, Bellaterra
EZSPN	EZSPN500-09	RVcoll.08-H949	658[0n]	Pieridae	Pierinae	Aporia	Aporia crataegi	Spain	Castilla y Leon	Salamanca		Candelario, Sierra de Candelario
EZSPC	EZSPC094-09	RVcoll.07-C400	658[0n]	Pieridae	Pierinae	Aporia	Aporia crataegi	Spain	Catalonia	Barcelona		Cardedeu, Valles Oriental
EZSPN	EZSPN681-09	RVcoll.08-L003	658[0n]	Pieridae	Pierinae	Aporia	Aporia crataegi	Spain	Andalusia	Granada		Carretera al Veleta, Gueejar Sierra
EZSPM	EZSPM254-09	RVcoll.08-R466	658[0n]	Pieridae	Pierinae	Aporia	Aporia crataegi	Spain	Galicia	Ourense		Celanova, Vieiro de Abaixo
WMB	WMB6002-17	RVcoll12L486	658[0n]	Pieridae	Pierinae	Aporia	Aporia crataegi	Spain	Aragon			El Vallecillo
WMB	WMB6003-17	RVcoll12L487	658[0n]	Pieridae	Pierinae	Aporia	Aporia crataegi	Spain	Aragon			El Vallecillo
WMB	WMB3346-14	RVcoll.08-R056	658[0n]	Pieridae	Pierinae	Aporia	Aporia crataegi	Spain		Teruel, Aragon		El Vallecillo, Albarracin
EZSPC	EZSPC215-09	RVcoll.08-J386	658[0n]	Pieridae	Pierinae	Aporia	Aporia crataegi	Spain	Catalonia	Girona		Estanys de la Jonquera, La Jonquera, Alt Emporda
EZSPN	EZSPN461-09	RVcoll.08-H670	658[0n]	Pieridae	Pierinae	Aporia	Aporia crataegi	Spain	Andalusia	Cadiz		Grazalema, Puerto de los Alamillos
WMB	WMB3277-14	RVcoll.08-M049	658[0n]	Pieridae	Pierinae	Aporia	Aporia crataegi	Spain		Guadalajara, Castilla-La Mancha		Gualda, La Alcarria
WMB	WMB3367-14	RVcoll.09-T208	658[0n]	Pieridae	Pierinae	Aporia	Aporia crataegi	Spain		Lleida, Catalunya		Ivars de Noguera
EZSPN	EZSPN392-09	RVcoll.08-H448	658[0n]	Pieridae	Pierinae	Aporia	Aporia crataegi	Spain	Cantabria			Puerto de Pozazal		ex. pupa
WMB	WMB3253-14	RVcoll.08-L409	658[0n]	Pieridae	Pierinae	Aporia	Aporia crataegi	Spain		Barcelona, Catalunya		Sallent, Bages
EZSPN	EZSPN618-09	RVcoll.08-J892	658[0n]	Pieridae	Pierinae	Aporia	Aporia crataegi	Spain	Castilla y Leon	Leon		San Esteban de Valdueza
EZSPN	EZSPN836-09	RVcoll.08-L660	658[0n]	Pieridae	Pierinae	Aporia	Aporia crataegi	Spain	Castilla y Leon	Avila		San Martin del Pimpollar, Piscifactoria Rasquilla
EZSPC	EZSPC1005-10	RVcoll.08-H342	658[0n]	Pieridae	Pierinae	Aporia	Aporia crataegi	Spain	Comunidad Valenciana	Valencia		Sierra de Javalambre, Alpuente
EULEP	EULEP691-15	RVcoll.12-M007	658[0n]	Pieridae	Pierinae	Aporia	Aporia crataegi	Sweden		Gotland		Buttle
EULEP	EULEP596-15	RVcoll.10-C327	658[0n]	Pieridae	Pierinae	Aporia	Aporia crataegi	Switzerland		Bern Canton		Adelboden
EULEP	EULEP2149-15	RVcoll.14-K037	658[0n]	Pieridae	Pierinae	Aporia	Aporia crataegi	Switzerland				Leuk, Susten, Leuk distr.
EULEP	EULEP3439-16	RVcoll15G943	658[0n]	Pieridae	Pierinae	Aporia	Aporia crataegi	Switzerland		Vallemaggia		Passo Campolungo (higher part)
EULEP	EULEP4834-16	RVcoll16H737	601[0n]	Pieridae	Pierinae	Aporia	Aporia crataegi	Ukraine		Dergachi distr.		Dergachi
PHLAV	PHLAB327-10	TLMF Lep 01127	658[0n]	Nymphalidae	Nymphalinae	Araschnia	Araschnia levana	Austria	Vorarlberg			Bahnhof Lingenau - Subersachmuendung, Bahntrasse
LEATA	PHLAI565-13	TLMF Lep 09127	658[0n]	Nymphalidae	Nymphalinae	Araschnia	Araschnia levana	Austria	Tirol	Nordtirol		Innsbruck/ Hoettinger Au	580
LEATA	LEATA080-13	TLMF Lep 09497	658[0n]	Nymphalidae	Nymphalinae	Araschnia	Araschnia levana	Austria	Tirol	Nordtirol		Innsbruck: Muehlau, Schillerweg	700
ABOLD	ABOLD017-16	TLMF Lep 21095	658[0n]	Nymphalidae	Nymphalinae	Araschnia	Araschnia levana	Austria				Katzelsdorf a.L., Au und Schulpark	300
EULEP	EULEP3444-16	RVcoll15I528	658[0n]	Nymphalidae	Nymphalinae	Araschnia	Araschnia levana	Austria				Kirchbach (Gail River)
ABOLD	ABOLD427-16	TLMF Lep 21579	658[0n]	Nymphalidae	Nymphalinae	Araschnia	Araschnia levana	Austria		Steiermark		Ostergraben
EULEP	EULEP3445-16	RVcoll15I745	658[0n]	Nymphalidae	Nymphalinae	Araschnia	Araschnia levana	Austria				Vordertal (Gosau)
BELAB	LEFIJ4718-16	ZMBSU-02119	658[0n]	Nymphalidae	Nymphalinae	Araschnia	Araschnia levana	Belarus		Minsk Region		neighborhood vill. Schemyislitsa
EULEP	EULEP2420-15	RVcoll.14-V200	658[0n]	Nymphalidae	Nymphalinae	Araschnia	Araschnia levana	Belgium				Heuvelland
EULEP	EULEP4853-16	RVcoll16H780	634[0n]	Nymphalidae	Nymphalinae	Araschnia	Araschnia levana	Bulgaria		Vidin		Izvos village
EULEP	EULEP3443-16	RVcoll10A769	658[0n]	Nymphalidae	Nymphalinae	Araschnia	Araschnia levana	Estonia				Vana-Vastseliina, Voru County
LEFIU	LEFID200-10	MM06026	658[0n]	Nymphalidae	Nymphalinae	Araschnia	Araschnia levana	Finland		Karelia borealis		Ilomantsi
LEFIU	LEFID201-10	MM06027	658[0n]	Nymphalidae	Nymphalinae	Araschnia	Araschnia levana	Finland		Karelia borealis		Ilomantsi
LEFIU	LEFIG238-10	MM14152	658[0n]	Nymphalidae	Nymphalinae	Araschnia	Araschnia levana	Finland		Ostrobottnia borealis pars australis		Kiiminki
LENOA	LENOA1363-11	LN-BD1363	636[0n]	Nymphalidae	Nymphalinae	Araschnia	Araschnia levana	France	Normandie	Haute Normandie	Seine Maritime	Beaubec la Rosiere, Bois Leon
LENOA	LENOA1362-11	LN-BD1362	658[0n]	Nymphalidae	Nymphalinae	Araschnia	Araschnia levana	France	Normandie	Haute Normandie	Seine Maritime	Bois d Ennebourg, Bois Tison
OXB	OXB1210-15	Rvcoll_15-M635	658[0n]	Nymphalidae	Nymphalinae	Araschnia	Araschnia levana	France				La ferte` loupiere-Chevillon	150
OXB	OXB1379-15	Rvcoll_15-M743	658[0n]	Nymphalidae	Nymphalinae	Araschnia	Araschnia levana	France				Saint Agnan	540
EULEP	EULEP615-15	RVcoll.11-H129	658[0n]	Nymphalidae	Nymphalinae	Araschnia	Araschnia levana	Germany		Thuringia		Altremda
FBLRH	GBLAD208-14	BC ZSM Lep 78779	658[0n]	Nymphalidae	Nymphalinae	Araschnia	Araschnia levana	Germany	Thuringia	Bad Blankenburg		Boehlscheiben, Schieferbrueche	235
FBLRH	FBLMU447-09	BC ZSM Lep 27097	658[0n]	Nymphalidae	Nymphalinae	Araschnia	Araschnia levana	Germany	Bavaria	Oberbayern	Landsberg a.Lech	Diessen, Huebschenried	650
FBLRH	GBLAA373-14	BC ZSM Lep 80369	658[0n]	Nymphalidae	Nymphalinae	Araschnia	Araschnia levana	Germany	Schleswig-Holstein			Lilienthal	61
FBLRH	FBLMT893-09	BC ZSM Lep 25453	658[0n]	Nymphalidae	Nymphalinae	Araschnia	Araschnia levana	Germany	Bavaria	Niederbayern	Kelheim	Neustadt/Donau, Plattenberg	370
FBLRH	GBLAB319-13	BC ZSM Lep 72620	658[0n]	Nymphalidae	Nymphalinae	Araschnia	Araschnia levana	Germany	Saarland		St. Wendel	Oberthal, Oberthal, Transsekt TMD	312
FBLRH	GBLAD099-14	BC ZSM Lep 78670	658[0n]	Nymphalidae	Nymphalinae	Araschnia	Araschnia levana	Germany	Saxony	Koenigsbrueck		Schwepnitz	144
EULEP	EULEP2617-15	RVcoll.14-N557	658[0n]	Nymphalidae	Nymphalinae	Araschnia	Araschnia levana	Greece		Kavala		2 km S of Stavroupoli, Nestos river
LEATJ	LEATJ1222-16	TLMF Lep 19545	658[0n]	Nymphalidae	Nymphalinae	Araschnia	Araschnia levana	Hungary		Veszprem Megye		Balatonakali	100
EULEP	EULEP4931-16	RVcoll16I004	634[0n]	Nymphalidae	Nymphalinae	Araschnia	Araschnia levana	Poland		West Pomerania		Cedynia
EZROM	EZROM019-08	RV-06-K528	658[0n]	Nymphalidae	Nymphalinae	Araschnia	Araschnia levana	Romania	Cluj	Transylvania		Badeni
EZROM	EZROM020-08	RV-06-K530	658[0n]	Nymphalidae	Nymphalinae	Araschnia	Araschnia levana	Romania	Cluj	Transylvania		Badeni
EZROM	EZROM021-08	RV-06-M926	656[0n]	Nymphalidae	Nymphalinae	Araschnia	Araschnia levana	Romania	Buzau	Muntenia		Dealul Istrita, Breaza
EULEP	EULEP173-14	RVcoll.11-J322	658[0n]	Nymphalidae	Nymphalinae	Araschnia	Araschnia levana	Romania	Cluj	Transylvania		Gheorgheni, Dealul Feleacului, Cluj-Napoca
EULEP	EULEP107-14	RVcoll.09-V628	658[0n]	Nymphalidae	Nymphalinae	Araschnia	Araschnia levana	Romania	Harghita	Transylvania		Gheorgheni, Valea Belchia
EZROM	EZROM771-08	RVcoll.07-C999	658[0n]	Nymphalidae	Nymphalinae	Araschnia	Araschnia levana	Romania	Valcea	Oltenia		Otasau Valley, Buila-Vanturarita
EULEP	EULEP1964-15	RVcoll.14-G812	658[0n]	Nymphalidae	Nymphalinae	Araschnia	Araschnia levana	Romania		Dobrogea		SE Sipote, Constanta
EZROM	EZROM772-08	RVcoll.07-D566	658[0n]	Nymphalidae	Nymphalinae	Araschnia	Araschnia levana	Romania	Hunedoara	Transylvania		Spini
EZROM	EZROM571-08	RV-07-C348	658[0n]	Nymphalidae	Nymphalinae	Araschnia	Araschnia levana	Romania	Suceava	Moldavia		Sunatori, valea Colbul
EZROM	EZROM022-08	RV-07-D599	658[0n]	Nymphalidae	Nymphalinae	Araschnia	Araschnia levana	Romania	Caras-Severin	Banat		Teregova
LOWA	LOWA778-06	2005-LOWA-778	658[0n]	Nymphalidae	Nymphalinae	Araschnia	Araschnia levana	Russia	Pskovskaya Oblast		Sebezh distr.	Osyno	150
LOWA	LOWA779-06	2005-LOWA-779	658[0n]	Nymphalidae	Nymphalinae	Araschnia	Araschnia levana	Russia	Pskovskaya Oblast		Sebezh distr.	Osyno	150
EULEP	EULEP3446-16	RVcoll15Q119	626[0n]	Nymphalidae	Nymphalinae	Araschnia	Araschnia levana	Russia		Moscow reg.		Ramenskoe distr., vic. of Donino railway station
EULEP	EULEP3447-16	RVcoll15Q123	622[0n]	Nymphalidae	Nymphalinae	Araschnia	Araschnia levana	Russia		Moscow reg.		Ramenskoe distr., vic. of Donino railway station
EULEP	EULEP1201-15	RVcoll.14-F493	658[0n]	Nymphalidae	Nymphalinae	Araschnia	Araschnia levana	Serbia				Vila Babin Zub, Balta Berilovac
EULEP	EULEP5045-16	RVcoll16J041	658[0n]	Nymphalidae	Nymphalinae	Araschnia	Araschnia levana	Slovakia		Banska Bystrica		Plesivec
EZSPC	EZSPC1377-10	RVcoll.09-X300	658[0n]	Nymphalidae	Nymphalinae	Araschnia	Araschnia levana	Spain	Catalonia	Barcelona		Can Jorda, Santa Pau, GARROTXA
EZSPN	EZSPC243-09	RVcoll.08-P060	646[0n]	Nymphalidae	Nymphalinae	Araschnia	Araschnia levana	Spain	Catalonia	Girona		PEIN, Riberes de l`Alt Segre, Cerdanya
EZSPN	EZSPC244-09	RVcoll.08-P061	646[0n]	Nymphalidae	Nymphalinae	Araschnia	Araschnia levana	Spain	Catalonia	Girona		PEIN, Riberes de l`Alt Segre, Cerdanya
EZSPN	EZSPC245-09	RVcoll.08-P062	657[0n]	Nymphalidae	Nymphalinae	Araschnia	Araschnia levana	Spain	Catalonia	Girona		PEIN, Riberes de l`Alt Segre, Cerdanya
EZSPN	EZROM355-08	07-E609	605[1n]	Nymphalidae	Nymphalinae	Araschnia	Araschnia levana	Spain	Catalonia	Barcelona		St. Maria de Besora
EZSPM	EZSPM404-09	Rvcoll.09-V810	658[0n]	Nymphalidae	Nymphalinae	Araschnia	Araschnia levana	Spain	Catalonia	Girona		Vilallonga de Ter, Ripolles
EZSPM	EZSPM405-09	Rvcoll.09-V811	658[0n]	Nymphalidae	Nymphalinae	Araschnia	Araschnia levana	Spain	Catalonia	Girona		Vilallonga de Ter, Ripolles
EULEP	EULEP787-15	RVcoll.12-Z205	658[0n]	Nymphalidae	Nymphalinae	Araschnia	Araschnia levana	Sweden		Lund, Skane		Vomb
EULEP	EULEP3449-16	RVcoll15Q195	658[0n]	Nymphalidae	Nymphalinae	Araschnia	Araschnia levana	Ukraine		Kharkov		Borshchevaya, Kharkov district
EULEP	EULEP3448-16	RVcoll15P035	658[0n]	Nymphalidae	Nymphalinae	Araschnia	Araschnia levana	Ukraine		Zhytomyr region		Korostyshiv
EULEP	EULEP2108-15	RVcoll.14-J599	658[0n]	Papilionidae	Parnassiinae	Archon	Archon apollinus	Greece				Agiasos		Lesvos
EULEP	EULEP2618-15	RVcoll.14-N558	658[0n]	Papilionidae	Parnassiinae	Archon	Archon apollinus	Greece		Evros		Alexandroupoli
EULEP	EULEP2619-15	RVcoll.14-N559	658[0n]	Papilionidae	Parnassiinae	Archon	Archon apollinus	Greece		Evros		Alexandroupoli
EULEP	EULEP2620-15	RVcoll.14-N560	658[0n]	Papilionidae	Parnassiinae	Archon	Archon apollinus	Greece		Evros		Alexandroupoli
EULEP	EULEP561-15	RVcoll.08-R594	658[0n]	Papilionidae	Parnassiinae	Archon	Archon apollinus	Greece				Pirgos		Samos
EULEP	EULEP568-15	RVcoll.09-X199	658[0n]	Papilionidae	Parnassiinae	Archon	Archon apollinus	Greece				Pirgos		Samos
LEASS	LEASS986-17	TLMF Lep 22539	658[0n]	Nymphalidae	Satyrinae	Arethusana	Arethusana arethusa	Austria	Burgenland			Breitenbrunn, Lerchenfeld	180
LEASS	LEASS495-17	TLMF Lep 22143	658[0n]	Nymphalidae	Satyrinae	Arethusana	Arethusana arethusa	Austria		Burgenland		Hackelsberg	150
ABOLD	ABOLD589-17	TLMF Lep 21665	658[0n]	Nymphalidae	Satyrinae	Arethusana	Arethusana arethusa	Austria		Niederoesterreich		Haschendorf, TUeP-Ost	260
ABOLD	ABOLD038-16	TLMF Lep 21116	658[0n]	Nymphalidae	Satyrinae	Arethusana	Arethusana arethusa	Austria				Sollenau	270
EULEP	EULEP929-15	RVcoll.14-C843	658[0n]	Nymphalidae	Satyrinae	Arethusana	Arethusana arethusa	Bulgaria				Godeshevo
EULEP	EULEP5058-16	RVcoll16J109	658[0n]	Nymphalidae	Satyrinae	Arethusana	Arethusana arethusa	Czech Republic		South Moravia		Havraniky
LENOA	LENOA1370-11	LN-BD1370	633[0n]	Nymphalidae	Satyrinae	Arethusana	Arethusana arethusa	France	Normandie	Haute Normandie	Eure	Amfreville sous les Monts
WMB	WMB1793-13	RVcoll.12-Q311	658[0n]	Nymphalidae	Satyrinae	Arethusana	Arethusana arethusa	France	Provence-Alpes-Cote d'Azur	Alpes-Maritimes		Bezaudun-les-Alpes
WMB	WMB5154-14	RVcoll.12-P605	658[0n]	Nymphalidae	Satyrinae	Arethusana	Arethusana arethusa	France		Herault		Cirque de Navacelles
WMB	WMB3518-14	RVcoll.10-B960	658[0n]	Nymphalidae	Satyrinae	Arethusana	Arethusana arethusa	France	Provence-Alpes-Cote d'Azur			Colmars
WMB	WMB852-13	RVcoll.08-R301	658[0n]	Nymphalidae	Satyrinae	Arethusana	Arethusana arethusa	France	Occitanie	Languedoc-Roussillon	Pyrenees Orientales	Costoja
WMB	WMB117-11	RVcoll.10-B679	655[0n]	Nymphalidae	Satyrinae	Arethusana	Arethusana arethusa	France	Provence-Alpes-Cote d'Azur	Var		Domaine de la chasse de Puits de Rians
WMB	WMB3413-14	RVcoll.09-V992	658[0n]	Nymphalidae	Satyrinae	Arethusana	Arethusana arethusa	France	Nouvelle-Aquitaine	Aquitaine		Foret de Morcenx, Landes
WMB	WMB726-12	RVcoll.11-I638	658[0n]	Nymphalidae	Satyrinae	Arethusana	Arethusana arethusa	France	Provence-Alpes-Cote d'Azur	Vaucluse		Mont Ventoux
EULEP	EULEP2626-15	RVcoll.14-N566	658[0n]	Nymphalidae	Satyrinae	Arethusana	Arethusana arethusa	France		Cote d`Or		Ste. Marie sur Ouche
EULEP	EULEP887-15	RVcoll.14-C526	658[0n]	Nymphalidae	Satyrinae	Arethusana	Arethusana arethusa	Greece		Drama		Oros Orvilos, Katafito
LEATJ	LEATJ1231-16	TLMF Lep 19554	658[0n]	Nymphalidae	Satyrinae	Arethusana	Arethusana arethusa	Hungary		Veszprem Megye		Balatonakali	100
WMB	WMB745-12	RVcoll.11-J869	658[0n]	Nymphalidae	Satyrinae	Arethusana	Arethusana arethusa	Italy	Piedmont	Torino		Amazas, Cesana Torinense
WMB	WMB746-12	RVcoll.11-J870	635[0n]	Nymphalidae	Satyrinae	Arethusana	Arethusana arethusa	Italy	Piedmont	Torino		Amazas, Cesana Torinense
OXB	OXB1183-15	Rvcoll_16-A070	658[0n]	Nymphalidae	Satyrinae	Arethusana	Arethusana arethusa	Italy				Colla della Melosa	1650
WMB	WMB1078-13	RVcoll.10-C712	658[0n]	Nymphalidae	Satyrinae	Arethusana	Arethusana arethusa	Italy	Liguria	Imperia		Passo della Teglia, Liguria
WMB	WMB2422-13	RVcoll.10-C713	658[0n]	Nymphalidae	Satyrinae	Arethusana	Arethusana arethusa	Italy	Liguria	Imperia		Passo della Teglia, Liguria
EZROM	EZROM598-08	RV-07-E432	658[0n]	Nymphalidae	Satyrinae	Arethusana	Arethusana arethusa	Romania	Tulcea	Dobrogea		3 km E of Slava Rusa (Babadag forest)
EZROM	EZROM775-08	RVcoll.07-E431	658[0n]	Nymphalidae	Satyrinae	Arethusana	Arethusana arethusa	Romania	Tulcea	Dobrogea		3 km E of Slava Rusa (Babadag forest)
EZROM	EZROM024-08	RV-07-E414	658[0n]	Nymphalidae	Satyrinae	Arethusana	Arethusana arethusa	Romania	Tulcea	Dobrogea		8 Km S of Babadag (Babadag forest)
EZROM	EZROM023-08	RV-06-V702	658[0n]	Nymphalidae	Satyrinae	Arethusana	Arethusana arethusa	Romania	Bihor	Transylvania		Padurea Craiului Mts., Suncuius
EZROM	EZROM660-08	RV-06-V709	658[0n]	Nymphalidae	Satyrinae	Arethusana	Arethusana arethusa	Romania	Bihor	Transylvania		Padurea Craiului Mts., Suncuius
EZROM	EZROM773-08	RVcoll.06-V707	658[0n]	Nymphalidae	Satyrinae	Arethusana	Arethusana arethusa	Romania	Bihor	Transylvania		Padurea Craiului Mts., Suncuius
EZROM	EZROM774-08	RVcoll.06-V710	658[0n]	Nymphalidae	Satyrinae	Arethusana	Arethusana arethusa	Romania	Bihor	Transylvania		Padurea Craiului Mts., Suncuius
EZROM	EZROM957-08	RVcoll.06-V708.1	658[0n]	Nymphalidae	Satyrinae	Arethusana	Arethusana arethusa	Romania	Bihor	Transylvania		Padurea Craiului Mts., Suncuius
EULEP	EULEP5190-17	RVcoll16I962	641[0n]	Nymphalidae	Satyrinae	Arethusana	Arethusana arethusa	Slovakia				Plesivec
EULEP	EULEP683-15	RVcoll.11-J868	658[0n]	Nymphalidae	Satyrinae	Arethusana	Arethusana arethusa	Slovenia				Vrhovlje
EZSPN	EZSPN1115-11	Rvcoll.10-C314	658[0n]	Nymphalidae	Satyrinae	Arethusana	Arethusana arethusa	Spain	Castilla y Leon	Leon		Abelgas de Luna
EZSPN	EZSPN1116-11	Rvcoll.10-C315	658[0n]	Nymphalidae	Satyrinae	Arethusana	Arethusana arethusa	Spain	Castilla y Leon	Leon		Abelgas de Luna
EZSPC	EZSPC816-10	RVcoll.08-P617	658[0n]	Nymphalidae	Satyrinae	Arethusana	Arethusana arethusa	Spain	Aragon	Teruel		Albarracin
EZSPC	EZSPC942-10	RVcoll.09-X057	658[0n]	Nymphalidae	Satyrinae	Arethusana	Arethusana arethusa	Spain	Catalonia	Girona		Barranc de Montmalus, La Cerdanya
EZSPM	EZSPM582-12	RVcoll.08-P940	658[0n]	Nymphalidae	Satyrinae	Arethusana	Arethusana arethusa	Spain	Asturias			Cabo Penas, Luanco
EZSPN	EZSPC197-09	RVcoll.06-G545	654[0n]	Nymphalidae	Satyrinae	Arethusana	Arethusana arethusa	Spain	Catalonia	Barcelona		Can Rovira, El Brull, Osona
EZSPM	EZSPM579-12	RVcoll.08-P937	658[0n]	Nymphalidae	Satyrinae	Arethusana	Arethusana arethusa	Spain	Asturias			Caranga
EZSPN	EZSPC202-09	RVcoll.06-V774	658[0n]	Nymphalidae	Satyrinae	Arethusana	Arethusana arethusa	Spain	Catalonia	Lleida		Coll de Boixols, Abella de la Conca, Pallars Jussa
EZSPC	EZSPC740-10	RVcoll.08-J829.1	658[0n]	Nymphalidae	Satyrinae	Arethusana	Arethusana arethusa	Spain	Castilla y Leon	Leon		Compludo
EZSPN	EZSPC198-09	RVcoll.06-G565	656[0n]	Nymphalidae	Satyrinae	Arethusana	Arethusana arethusa	Spain	Catalonia	Barcelona		El Sola, El Brull, Osona
EZSPM	EZSPM764-12	Rvcoll. 040611HZ07	658[0n]	Nymphalidae	Satyrinae	Arethusana	Arethusana arethusa	Spain	Aragon	Teruel		Fuentes Calientes
EULEP	EULEP253-14	RVcoll.12-Q447	658[0n]	Nymphalidae	Satyrinae	Arethusana	Arethusana arethusa	Spain	Castilla y Leon	Segovia		Grado del Pico
EULEP	EULEP254-14	RVcoll.12-Q448	658[0n]	Nymphalidae	Satyrinae	Arethusana	Arethusana arethusa	Spain	Castilla y Leon	Segovia		Grado del Pico
EZSPM	EZSPM850-12	Rvcoll. 170410YM76	658[0n]	Nymphalidae	Satyrinae	Arethusana	Arethusana arethusa	Spain	Castilla-La Mancha	Cuenca		Huelamo
EZSPN	EZSPN465-09	RVcoll.08-H679	658[1n]	Nymphalidae	Satyrinae	Arethusana	Arethusana arethusa	Spain	Castilla-La Mancha	Cuenca		Huelamo, Rio Jucar
EZSPN	EZSPN1094-11	Rvcoll.10-A008	658[0n]	Nymphalidae	Satyrinae	Arethusana	Arethusana arethusa	Spain	Castilla y Leon	Avila		La Herguijuela
WMB	WMB6546-18	RVcoll15D788	658[0n]	Nymphalidae	Satyrinae	Arethusana	Arethusana arethusa	Spain				La llana de Salduero, Sector 7 BMS
WMB	WMB6548-18	RVcoll15D790	658[0n]	Nymphalidae	Satyrinae	Arethusana	Arethusana arethusa	Spain				Monte Oiz, Berriz
EZSPN	EZSPC267-09	RVcoll.08-R155	656[0n]	Nymphalidae	Satyrinae	Arethusana	Arethusana arethusa	Spain	Catalonia	Barcelona		Montvi de Baix, Moianes
WMB	WMB6547-18	RVcoll15D789	658[0n]	Nymphalidae	Satyrinae	Arethusana	Arethusana arethusa	Spain				Oyon
EZSPC	EZSPC801-10	RVcoll.08-P427	658[0n]	Nymphalidae	Satyrinae	Arethusana	Arethusana arethusa	Spain	Castilla y Leon	Salamanca		Pena de la Cruz, Bejar
EZSPC	EZSPC802-10	RVcoll.08-P428	658[0n]	Nymphalidae	Satyrinae	Arethusana	Arethusana arethusa	Spain	Castilla y Leon	Salamanca		Pena de la Cruz, Bejar
EZSPM	EZSPM098-09	RVcoll.08-P426	658[0n]	Nymphalidae	Satyrinae	Arethusana	Arethusana arethusa	Spain	Castilla y Leon	Salamanca		Pena de la Cruz, Bejar
EZSPN	EZSPC252-09	RVcoll.08-P333	655[0n]	Nymphalidae	Satyrinae	Arethusana	Arethusana arethusa	Spain	Catalonia	Lleida		Perves, Pallars Jussa
WMB	WMB3479-14	RVcoll.10-A898	658[0n]	Nymphalidae	Satyrinae	Arethusana	Arethusana arethusa	Spain		Tarragona, Catalunya		Roquetes-Fredes, Ports de Tortosa
EZSPN	EZSPN756-09	RVcoll.08-L233	658[0n]	Nymphalidae	Satyrinae	Arethusana	Arethusana arethusa	Spain	Aragon	Teruel		Ruta de la Sima, El Vallecillo
EZSPN	EZSPN1095-11	Rvcoll.10-A012	658[0n]	Nymphalidae	Satyrinae	Arethusana	Arethusana arethusa	Spain	Castilla y Leon	Avila		Sierra de Gredos
EZSPN	EZSPN792-09	RVcoll.08-L351	658[0n]	Nymphalidae	Satyrinae	Arethusana	Arethusana arethusa	Spain	Andalusia	Granada		Sierra Nevada
EZSPC	EZSPC956-10	RVcoll.09-X570	658[0n]	Nymphalidae	Satyrinae	Arethusana	Arethusana arethusa	Spain	Navarra			Sorauren
EULEP	EULEP3450-16	RVcoll14V721	658[0n]	Nymphalidae	Satyrinae	Arethusana	Arethusana arethusa	Spain		La Rioja		Tobia
EZSPC	EZSPC818-10	RVcoll.08-P699	658[0n]	Nymphalidae	Satyrinae	Arethusana	Arethusana arethusa	Spain	Castilla-La Mancha	Guadalajara		Villanueva de Alcoron, ctra. CU2101 km 10
EZSPM	EZSPM105-09	RVcoll.08-P440	658[0n]	Nymphalidae	Satyrinae	Arethusana	Arethusana arethusa	Spain	Castilla-La Mancha	Guadalajara		Villanueva de Alcoron, ctra. CU2101 km 10, Alto Tajo
EZSPC	EZSPC1396-10	RVcoll.09-V107	658[0n]	Nymphalidae	Satyrinae	Arethusana	Arethusana arethusa	Spain	Andalusia	Granada		W.Sierra Nevada, barranco de las viboras
EZSPC	EZSPC1397-10	RVcoll.09-V108	633[0n]	Nymphalidae	Satyrinae	Arethusana	Arethusana arethusa	Spain	Andalusia	Granada		W.Sierra Nevada, barranco de las viboras
EZSPC	EZSPC1441-10	RVcoll.09-V153	658[0n]	Nymphalidae	Satyrinae	Arethusana	Arethusana arethusa	Spain	Andalusia	Granada		W.Sierra Nevada, barranco de las viboras
EZSPC	EZSPC1442-10	RVcoll.09-V154	658[0n]	Nymphalidae	Satyrinae	Arethusana	Arethusana arethusa	Spain	Andalusia	Granada		W.Sierra Nevada, barranco de las viboras
EULEP	EULEP2629-15	RVcoll.14-N569	658[0n]	Nymphalidae	Heliconiinae	Argynnis	Argynnis laodice	Estonia		Tartu		Laeva
EULEP	EULEP2630-15	RVcoll.14-N570	658[0n]	Nymphalidae	Heliconiinae	Argynnis	Argynnis laodice	Estonia		Polvamaa		Piusa
LEFIU	LEFIJ312-10	MM15912	658[0n]	Nymphalidae	Heliconiinae	Argynnis	Argynnis laodice	Finland		Karelia australis		Hamina
LEFIU	LEFIL377-10	MM18687	658[0n]	Nymphalidae	Heliconiinae	Argynnis	Argynnis laodice	Finland		Nylandia		Kirkkonummi
LEFIU	LEFIJ311-10	MM15911	658[0n]	Nymphalidae	Heliconiinae	Argynnis	Argynnis laodice	Finland		Nylandia		Ruotsinpyhtaeae
EULEP	EULEP4967-16	RVcoll16I374	658[0n]	Nymphalidae	Heliconiinae	Argynnis	Argynnis laodice	Poland		Lublin		Nowe Zalucze
EULEP	EULEP689-15	RVcoll.11-J953	658[0n]	Nymphalidae	Heliconiinae	Argynnis	Argynnis laodice	Romania		Maramures		Baia Mare
EZROM	EZROM033-08	RV-07-E465	658[1n]	Nymphalidae	Heliconiinae	Argynnis	Argynnis laodice	Romania	Brasov	Transylvania		Dumbrava Vadului, Vad
EULEP	EULEP767-15	RVcoll.12-R780	658[0n]	Nymphalidae	Heliconiinae	Argynnis	Argynnis laodice	Romania		Iasi		Slobozia
EZROM	EZROM032-08	RV-06-M971	658[0n]	Nymphalidae	Heliconiinae	Argynnis	Argynnis laodice	Romania	Mures	Transylvania		Stejarenii
EZROM	EZROM779-08	RVcoll.08-M653	658[0n]	Nymphalidae	Heliconiinae	Argynnis	Argynnis laodice	Romania	Mures	Transylvania		Stejarenii
EZROM	EZROM780-08	RVcoll.08-M654	658[0n]	Nymphalidae	Heliconiinae	Argynnis	Argynnis laodice	Romania	Mures	Transylvania		Stejarenii
EULEP	EULEP2632-15	RVcoll.14-N572	658[0n]	Nymphalidae	Heliconiinae	Argynnis	Argynnis laodice	Slovakia		Vihorlat Mts.		Jovsa
EULEP	EULEP952-15	RVcoll.14-C965	658[0n]	Nymphalidae	Heliconiinae	Argynnis	Argynnis pandora	Bulgaria				Orelek
WMB	WMB1505-13	RVcoll.12-O089	658[0n]	Nymphalidae	Heliconiinae	Argynnis	Argynnis pandora	France	Corsica	Haute-Corse		Asco, Corsica Island		Corsica
WMB	WMB4644-14	RVcoll.LD-2430	658[0n]	Nymphalidae	Heliconiinae	Argynnis	Argynnis pandora	France				Corsica, Zonza		Corsica
EULEP	EULEP2181-15	RVcoll.14-N220	658[0n]	Nymphalidae	Heliconiinae	Argynnis	Argynnis pandora	Greece		East Macedonia and Thrace		Falakro
EULEP	EULEP1209-15	RVcoll.14-F505	658[0n]	Nymphalidae	Heliconiinae	Argynnis	Argynnis pandora	Greece				Pessani
LEATJ	LEATJ1168-16	TLMF Lep 19491	658[0n]	Nymphalidae	Heliconiinae	Argynnis	Argynnis pandora	Hungary		Gyoer-Moson-Sopron Megye		Orkenyi Tagsor
WMB	WMB6055-18	RVcoll14A087	658[0n]	Nymphalidae	Heliconiinae	Argynnis	Argynnis pandora	Italy				Cutigliano-Doganaccia
OXB	OXB1037-15	LD-2586	658[0n]	Nymphalidae	Heliconiinae	Argynnis	Argynnis pandora	Italy	Sicily			Dinnammare
WMB	WMB1102-13	RVcoll.10-C774	658[0n]	Nymphalidae	Heliconiinae	Argynnis	Argynnis pandora	Italy	Tuscany	Grosseto		Giglio Island		Giglio
WMB	WMB2425-13	RVcoll.10-C775	658[0n]	Nymphalidae	Heliconiinae	Argynnis	Argynnis pandora	Italy	Tuscany	Grosseto		Giglio Island		Giglio
WMB	WMB659-11	RVcoll.11-I341	658[0n]	Nymphalidae	Heliconiinae	Argynnis	Argynnis pandora	Italy	Tuscany	Livorno		Isola del Giglio		Giglio
BIBSA	BCLEP113-17	LEP-SS-00564	658[0n]	Nymphalidae	Heliconiinae	Argynnis	Argynnis pandora	Italy	Calabria			MACCHIA DI PIETRO-SPEZZANO PICCOLO	1292
WMB	WMB2090-13	RVcoll.12-R060	658[0n]	Nymphalidae	Heliconiinae	Argynnis	Argynnis pandora	Italy	Sicily	Palermo, Sicily		Madonie, Piano Battaglia, Sicily Island		Sicily
WMB	WMB2095-13	RVcoll.12-R097	658[0n]	Nymphalidae	Heliconiinae	Argynnis	Argynnis pandora	Italy	Sicily	Palermo, Sicily		Madonie, Piano Zucchi, Sicily Island		Sicily
WMB	WMB2588-13	RVcoll.12-R138	658[0n]	Nymphalidae	Heliconiinae	Argynnis	Argynnis pandora	Italy	Sicily	Palermo, Sicily		Madonie, Pomieri, Sicily Island		Sicily
WMB	WMB2239-13	RVcoll.12-R370	658[0n]	Nymphalidae	Heliconiinae	Argynnis	Argynnis pandora	Italy	Tuscany	Livorno		Monte Perone, Elba Island		Elba
WMB	WMB2251-13	RVcoll.12-R401	658[0n]	Nymphalidae	Heliconiinae	Argynnis	Argynnis pandora	Italy	Tuscany	Livorno		Monte Perone, Elba Island		Elba
WMB	WMB2401-13	RVcoll.09-X930	658[0n]	Nymphalidae	Heliconiinae	Argynnis	Argynnis pandora	Italy	Tuscany	Livorno		Monte Perone, Elba Island		Elba
BIBSA	BIBSA1592-16	12-Q838	658[0n]	Nymphalidae	Heliconiinae	Argynnis	Argynnis pandora	Italy	Basilicata			PIANO RUGGIO, POLLINO
WMB	WMB2058-13	RVcoll.12-Q835	658[0n]	Nymphalidae	Heliconiinae	Argynnis	Argynnis pandora	Italy	Basilicata	Potenza		Pollino, Piano Ruggio, S Appennines
WMB	WMB2059-13	RVcoll.12-Q836	658[0n]	Nymphalidae	Heliconiinae	Argynnis	Argynnis pandora	Italy	Basilicata	Potenza		Pollino, Piano Ruggio, S Appennines
WMB	WMB4655-14	RVcoll.LD-2544	658[0n]	Nymphalidae	Heliconiinae	Argynnis	Argynnis pandora	Italy		Reggio Calabria		prima di Gambarie (2km west)
WMB	WMB1899-13	RVcoll.11-J971	635[0n]	Nymphalidae	Heliconiinae	Argynnis	Argynnis pandora	Italy	Sardinia	Nuoro-Sardinia		Santa Anna SP 3 - pk 30.20 -Monte Albo Chem. Bivio Santiero, Sardinia Island		Sardinia
WMB	WMB4651-14	RVcoll.LD-2484	658[0n]	Nymphalidae	Heliconiinae	Argynnis	Argynnis pandora	Italy		Cagliari		Sardegna, Gonnosfanadiga		Sardinia
WMB	WMB4652-14	RVcoll.LD-2485	658[0n]	Nymphalidae	Heliconiinae	Argynnis	Argynnis pandora	Italy		Cagliari		Sardegna, Gonnosfanadiga		Sardinia
GWORZ	GWORZ028-10	BC ZSM Lep 30384	658[0n]	Nymphalidae	Heliconiinae	Argynnis	Argynnis pandora	Italy	Basilicata	Potenza		Valle Noce Trecchina	320
WMB	WMB4386-14	RVcoll.14-B283	658[0n]	Nymphalidae	Heliconiinae	Argynnis	Argynnis pandora	Portugal		Manteigas		Zezere glacier valley, south of Manteigas
EZROM	EZROM786-08	RVcoll.08-M436	658[0n]	Nymphalidae	Heliconiinae	Argynnis	Argynnis pandora	Romania	Constanta	Dobrogea		1 Km NE of Gura Dobrogei reserve
EZROM	EZROM784-08	RVcoll.08-M273	658[0n]	Nymphalidae	Heliconiinae	Argynnis	Argynnis pandora	Romania	Mehedinti	Oltenia		4 Km SW of Cazanele Mari (around Plavisevita)
EULEP	EULEP177-14	RVcoll.11-J354	658[0n]	Nymphalidae	Heliconiinae	Argynnis	Argynnis pandora	Romania	Muntenia	Buzau		Breaza, Dealul Istrita
EULEP	EULEP178-14	RVcoll.11-J355	658[0n]	Nymphalidae	Heliconiinae	Argynnis	Argynnis pandora	Romania	Muntenia	Buzau		Breaza, Dealul Istrita
EZROM	EZROM036-08	RV-07-D069	658[0n]	Nymphalidae	Heliconiinae	Argynnis	Argynnis pandora	Romania	Tulcea	Dobrogea		Greci massif, izvorul Esitul Sufletului
EZROM	EZROM037-08	RV-07-D071	658[0n]	Nymphalidae	Heliconiinae	Argynnis	Argynnis pandora	Romania	Tulcea	Dobrogea		Greci massif, izvorul Esitul Sufletului
EZROM	EZROM661-08	RV-07-D073	658[0n]	Nymphalidae	Heliconiinae	Argynnis	Argynnis pandora	Romania	Tulcea	Dobrogea		Greci massif, Macin Mts.
EZROM	EZROM785-08	RVcoll.08-M404	658[0n]	Nymphalidae	Heliconiinae	Argynnis	Argynnis pandora	Romania	Tulcea	Dobrogea		Macin Mts. (3 Km S of Jijila)
EULEP	EULEP1125-15	RVcoll.14-F237	658[0n]	Nymphalidae	Heliconiinae	Argynnis	Argynnis pandora	Serbia				Ceganica
EULEP	EULEP1024-15	RVcoll.14-E819	658[0n]	Nymphalidae	Heliconiinae	Argynnis	Argynnis pandora	Serbia				Majdanpek, Debeli Lug
EZSPC	EZSPC724-10	RVcoll.08-H482	615[0n]	Nymphalidae	Heliconiinae	Argynnis	Argynnis pandora	Spain	Comunidad de Madrid			Colmenar Viejo
EZSPN	EZROM744-08	RV-06-H898	658[0n]	Nymphalidae	Heliconiinae	Argynnis	Argynnis pandora	Spain	Catalonia	Barcelona		El Polell, Parc Natural del Montseny, Valles Oriental
EZSPN	EZSPC642-09	RVcoll.08-L375	658[0n]	Nymphalidae	Heliconiinae	Argynnis	Argynnis pandora	Spain	Catalonia	Tarragona		La Mussara, Plans del Panxo
EZSPN	EZSPN645-09	RVcoll.08-J826	658[0n]	Nymphalidae	Heliconiinae	Argynnis	Argynnis pandora	Spain	Castilla y Leon	Leon		Palazuelo de Torio
EZSPC	EZSPC966-10	RVcoll.210207TM10	636[0n]	Nymphalidae	Heliconiinae	Argynnis	Argynnis pandora	Spain	Comunidad Valenciana	Alicante		Pista Banyeres-Biar, Biar
EZSPN	EZSPC579-09	RVcoll.07-C047	658[0n]	Nymphalidae	Heliconiinae	Argynnis	Argynnis pandora	Spain	Catalonia	Girona		Puig Neulos, Alt Emporda
EZSPM	EZSPM933-12	Rvcoll.12-M667	658[0n]	Nymphalidae	Heliconiinae	Argynnis	Argynnis pandora	Spain	Castilla-La Mancha	Ciudad Real		Rio Jandula, Mestanza
EZSPM	EZSPM658-12	RVcoll.11-I494	658[0n]	Nymphalidae	Heliconiinae	Argynnis	Argynnis pandora	Spain	Andalusia	Granada		SE of Cumbres Verdes (La Zubia)
EZSPC	EZSPC722-10	RVcoll.08-H469	658[0n]	Nymphalidae	Heliconiinae	Argynnis	Argynnis pandora	Spain	Comunidad de Madrid			Soto del Real
EZSPC	EZSPC723-10	RVcoll.08-H471	658[0n]	Nymphalidae	Heliconiinae	Argynnis	Argynnis pandora	Spain	Comunidad de Madrid			Soto del Real
EZSPN	EZSPN401-09	RVcoll.08-H470	658[0n]	Nymphalidae	Heliconiinae	Argynnis	Argynnis pandora	Spain	Comunidad de Madrid			Soto del Real
EZSPM	EZSPM898-12	Rvcoll.12-M620	658[0n]	Nymphalidae	Heliconiinae	Argynnis	Argynnis pandora	Spain	Castilla y Leon	Valladolid		Tordesillas, El Montico
EULEP	EULEP2129-15	RVcoll.14-J969	624[0n]	Nymphalidae	Heliconiinae	Argynnis	Argynnis pandora	Switzerland				Fully, Les Follateres
ABOLD	ABOLD046-16	TLMF Lep 21124	658[0n]	Nymphalidae	Heliconiinae	Argynnis	Argynnis paphia	Austria				Bad Fischau Trockenhang	300
LEASS	LEASS1048-17	TLMF Lep 22601	658[0n]	Nymphalidae	Heliconiinae	Argynnis	Argynnis paphia	Austria	Styria			Hieflau	480
LEATG	LEATG062-14	TLMF Lep 13849	658[0n]	Nymphalidae	Heliconiinae	Argynnis	Argynnis paphia	Austria	Tirol	Nordtirol	Inntal	Hochzirl Bhf.	920
ABOLB	ABOLB036-15	TLMF Lep 17041	658[0n]	Nymphalidae	Heliconiinae	Argynnis	Argynnis paphia	Austria	Tirol	Nordtirol	Unterinntal	Innsbruck: Muehlauer Klamm	800
LEASS	LEASS541-17	TLMF Lep 22189	658[0n]	Nymphalidae	Heliconiinae	Argynnis	Argynnis paphia	Austria		Kaernten	Umg.Lavamuend	Neuhaus w. Lavamuend	442
PHLAW	LEATC620-13	TLMF Lep 12602	658[0n]	Nymphalidae	Heliconiinae	Argynnis	Argynnis paphia	Austria	Vorarlberg			Oerflaschlucht	500
ABOLD	ABOLD422-16	TLMF Lep 21574	658[0n]	Nymphalidae	Heliconiinae	Argynnis	Argynnis paphia	Austria		Steiermark		Ostergraben
EULEP	EULEP3476-16	RVcoll15I455	658[0n]	Nymphalidae	Heliconiinae	Argynnis	Argynnis paphia	Austria				Tristach
EULEP	EULEP977-15	RVcoll.14-D102	658[0n]	Nymphalidae	Heliconiinae	Argynnis	Argynnis paphia	Austria				Uderns
EULEP	EULEP3477-16	RVcoll15I720	658[0n]	Nymphalidae	Heliconiinae	Argynnis	Argynnis paphia	Austria				Vordertal (Gosau)
BELAB	LEFIJ4779-16	ZMBSU-02140	658[0n]	Nymphalidae	Heliconiinae	Argynnis	Argynnis paphia	Belarus		Minsk Region
EULEP	EULEP2412-15	RVcoll.14-V187	658[0n]	Nymphalidae	Heliconiinae	Argynnis	Argynnis paphia	Belgium				Toernich, camp de Lagland
EULEP	EULEP5050-16	RVcoll16J051	658[0n]	Nymphalidae	Heliconiinae	Argynnis	Argynnis paphia	Czech Republic		Zlin		Valasske Klobouky
EULEP	EULEP2329-15	RVcoll.14-V006	658[0n]	Nymphalidae	Heliconiinae	Argynnis	Argynnis paphia	Denmark		Hovedstaden		Ekkodalem and surr., Almidingen, Bornholm
LEFIU	LEFIC085-10	MM03384	658[0n]	Nymphalidae	Heliconiinae	Argynnis	Argynnis paphia	Finland	Northern Ostrobothnia	Ostrobottnia borealis pars australis		Kiiminki
LEFIU	LEFID864-10	MM06997	654[0n]	Nymphalidae	Heliconiinae	Argynnis	Argynnis paphia	Finland		Ostrobottnia borealis pars australis		Kiiminki
LEFIU	LEFIJ533-10	MM17158	638[0n]	Nymphalidae	Heliconiinae	Argynnis	Argynnis paphia	Finland		Karelia lagodensis		Rautjaervi
WMB	WMB5300-14	RVcoll.14-I615	658[0n]	Nymphalidae	Heliconiinae	Argynnis	Argynnis paphia	France		Lot		Cahors
WMB	WMB5368-14	RVcoll.14-J748	658[0n]	Nymphalidae	Heliconiinae	Argynnis	Argynnis paphia	France		Herault		Campredon, Ferrals des Montagnes
OXB	OXB1534-16	OXB-TGS-1252	658[0n]	Nymphalidae	Heliconiinae	Argynnis	Argynnis paphia	France		Ariege		Col de Chioula	1430
OXB	OXB1535-16	OXB-TGS-1253	658[0n]	Nymphalidae	Heliconiinae	Argynnis	Argynnis paphia	France		Ariege		Col de Chioula	1430
WMB	WMB3966-14	RVcoll.12-Q027	620[0n]	Nymphalidae	Heliconiinae	Argynnis	Argynnis paphia	France		Var		Collobrieres
WMB	WMB4639-14	RVcoll.LD-2411	658[0n]	Nymphalidae	Heliconiinae	Argynnis	Argynnis paphia	France				Corsica, Cervione		Corsica
WMB	WMB4640-14	RVcoll.LD-2412	658[0n]	Nymphalidae	Heliconiinae	Argynnis	Argynnis paphia	France				Corsica, Cervione		Corsica
WMB	WMB4646-14	RVcoll.LD-2432	658[0n]	Nymphalidae	Heliconiinae	Argynnis	Argynnis paphia	France				Corsica, Col de la Bavella		Corsica
WMB	WMB4593-14	RVcoll.LD-469	658[0n]	Nymphalidae	Heliconiinae	Argynnis	Argynnis paphia	France				Corsica, sotto Col de Vergiu		Corsica
WMB	WMB4645-14	RVcoll.LD-2431	658[0n]	Nymphalidae	Heliconiinae	Argynnis	Argynnis paphia	France				Corsica, Zonza		Corsica
WMB	WMB1607-13	RVcoll.12-O681	658[0n]	Nymphalidae	Heliconiinae	Argynnis	Argynnis paphia	France	Provence-Alpes-Cote d'Azur	Alpes-Maritimes		Isola
OXB	OXB1217-15	Rvcoll_15-M643	658[0n]	Nymphalidae	Heliconiinae	Argynnis	Argynnis paphia	France				La ferte` loupiere-Chevillon	150
WMB	WMB3941-14	RVcoll.12-P642	658[0n]	Nymphalidae	Heliconiinae	Argynnis	Argynnis paphia	France		Herault		La Vacquerie
WMB	WMB2662-13	RVcoll.10-B742	658[0n]	Nymphalidae	Heliconiinae	Argynnis	Argynnis paphia	France	Provence-Alpes-Cote d'Azur	Alpes-de-Haute-Provence		Le Chaffaut-St-Jurson
WMB	WMB1735-13	RVcoll.12-P943	658[0n]	Nymphalidae	Heliconiinae	Argynnis	Argynnis paphia	France	Provence-Alpes-Cote d'Azur	Var		Nans-les-Pins
WMB	WMB3146-14	RVcoll.07-E258	658[0n]	Nymphalidae	Heliconiinae	Argynnis	Argynnis paphia	France		Drome		NE. Bezaudun-sur-Bine
BIBSA	BIBSA1291-15	14-E278	658[0n]	Nymphalidae	Heliconiinae	Argynnis	Argynnis paphia	France		Corsica		Rogliano, Macinaggio		Corsica
EULEP	EULEP1977-15	RVcoll.14-H901	658[0n]	Nymphalidae	Heliconiinae	Argynnis	Argynnis paphia	France				Saint Mamet-La Salvetat
FBLRH	GBLAA354-14	BC ZSM Lep 80350	658[0n]	Nymphalidae	Heliconiinae	Argynnis	Argynnis paphia	Germany	Schleswig-Holstein			Dobersdorf / Moerken	42
FBLRH	GBLAA1334-15	BC ZSM Lep 87030	658[0n]	Nymphalidae	Heliconiinae	Argynnis	Argynnis paphia	Germany	Bavaria	Unterfranken		Goessenheim, Hohe Setz, Krueppelschlehenhalde	291
FBLRH	GBLAA055-14	BC ZSM Lep 80716	658[0n]	Nymphalidae	Heliconiinae	Argynnis	Argynnis paphia	Germany	Baden-Wuerttemberg			Grenzach-Wyhlen, Mal.-F.44 Roetelstein	435
FBLRH	GBLAB327-13	BC ZSM Lep 72628	658[0n]	Nymphalidae	Heliconiinae	Argynnis	Argynnis paphia	Germany	Saarland		Saarbruecken	Guedingen, Wilhelmsklamm	267
FBLRH	GWORA2502-09	BC ZSM Lep 30714	658[0n]	Nymphalidae	Heliconiinae	Argynnis	Argynnis paphia	Germany	Bavaria	Niederbayern	Straubing	Laberveinting, Hart	360
FBLRH	GBLAA1474-15	BC ZSM Lep 87265	658[0n]	Nymphalidae	Heliconiinae	Argynnis	Argynnis paphia	Germany	Bavaria	Allgaeu	Oybach	Oytalhaus
FBLRH	GWORA2503-09	BC ZSM Lep 30715	658[0n]	Nymphalidae	Heliconiinae	Argynnis	Argynnis paphia	Germany	Bavaria	Oberbayern		Reit im Winkl	700
EULEP	EULEP5001-16	RVcoll16I797	658[0n]	Nymphalidae	Heliconiinae	Argynnis	Argynnis paphia	Germany		Thuringia		Thierbach
EULEP	EULEP1380-15	RVcoll.14-F979	658[0n]	Nymphalidae	Heliconiinae	Argynnis	Argynnis paphia	Greece		Peloponnese		9,6 km S Anavriti on E4 trail, Oros Taygetos
EULEP	EULEP866-15	RVcoll.14-C308	658[0n]	Nymphalidae	Heliconiinae	Argynnis	Argynnis paphia	Greece		Drama		Granitis
EULEP	EULEP1354-15	RVcoll.14-F916	658[0n]	Nymphalidae	Heliconiinae	Argynnis	Argynnis paphia	Greece				Zachlorou
GWORU	GWORU371-10	BC ZSM Lep 31962	658[0n]	Nymphalidae	Heliconiinae	Argynnis	Argynnis paphia	Italy	Calabria	North Calabria		5 km E Orsomarso, F Argentino	100
WMB	WMB1103-13	RVcoll.10-C776	631[0n]	Nymphalidae	Heliconiinae	Argynnis	Argynnis paphia	Italy	Tuscany	Grosseto		Argentario
WMB	WMB4323-14	RVcoll.14-A653	658[0n]	Nymphalidae	Heliconiinae	Argynnis	Argynnis paphia	Italy		Reggio Calabria		Aspromonte, Gambarie
WMB	WMB4015-14	RVcoll.12-R207	658[0n]	Nymphalidae	Heliconiinae	Argynnis	Argynnis paphia	Italy		Latina		Aurunci, Monte S. Angelo, Italian coast hills
WMB	WMB2832-13	RVcoll.12-O532	658[0n]	Nymphalidae	Heliconiinae	Argynnis	Argynnis paphia	Italy	Sardinia	Nuoro, Sardinia		Barbagia, Sardinia Island		Sardinia
WMB	WMB3851-14	RVcoll.10-C740	658[0n]	Nymphalidae	Heliconiinae	Argynnis	Argynnis paphia	Italy		Florence		Calenzano
BIBSA	BIBSA122-15	RVcoll.14-D568	658[0n]	Nymphalidae	Heliconiinae	Argynnis	Argynnis paphia	Italy	Liguria			Campo Ligure
BIBSA	BIBSA942-15	16-A033	658[0n]	Nymphalidae	Heliconiinae	Argynnis	Argynnis paphia	Italy				Capanne di Marcarolo
OXB	OXB776-15	14-A727	622[0n]	Nymphalidae	Heliconiinae	Argynnis	Argynnis paphia	Italy				Cocuzzo Mount	1100
WMB	WMB2074-13	RVcoll.12-Q971	658[0n]	Nymphalidae	Heliconiinae	Argynnis	Argynnis paphia	Italy	Sicily	Catania, Sicily		Etna, Piano Provenzana, Sicily Island		Sicily
BIBSA	BIBSA728-15	LD-2958	658[0n]	Nymphalidae	Heliconiinae	Argynnis	Argynnis paphia	Italy	Sicily			FICUZZA PASSO SOTTO BUSUMBRA
WMB	WMB2747-13	RVcoll.10-C637	658[0n]	Nymphalidae	Heliconiinae	Argynnis	Argynnis paphia	Italy	Sicily	Palermo		Ficuzza, Sicily Island		Sicily
WMB	WMB235-11	RVcoll.09-T566	658[0n]	Nymphalidae	Heliconiinae	Argynnis	Argynnis paphia	Italy	Sardinia	Nuoro		Fonni
BIBSA	BIBSA497-15	LEP-SS-00117	658[0n]	Nymphalidae	Heliconiinae	Argynnis	Argynnis paphia	Italy	Calabria			Fossiata
LEATG	LEATG445-14	TLMF Lep 14232	614[0n]	Nymphalidae	Heliconiinae	Argynnis	Argynnis paphia	Italy	Trentino-Alto Adige/Sudtirol	Suedtirol	Tauferer Tal	Gais	850
BIBSA	BIBSA1596-16	12-R022	658[0n]	Nymphalidae	Heliconiinae	Argynnis	Argynnis paphia	Italy	Sicily			GALATI MAMERTINO
BIBSA	BIBSA1597-16	12-R023	658[0n]	Nymphalidae	Heliconiinae	Argynnis	Argynnis paphia	Italy	Sicily			GALATI MAMERTINO
OXB	OXB899-15	15-A543	658[0n]	Nymphalidae	Heliconiinae	Argynnis	Argynnis paphia	Italy		Romagna		La Lama
BIBSA	BIBSA498-15	LEP-SS-00118	658[0n]	Nymphalidae	Heliconiinae	Argynnis	Argynnis paphia	Italy	Calabria			Macchialonga
BIBSA	BIBSA1135-15	15-L946	623[0n]	Nymphalidae	Heliconiinae	Argynnis	Argynnis paphia	Italy				Monte Calvario	220
WMB	WMB4474-14	RVcoll.14-D910	658[0n]	Nymphalidae	Heliconiinae	Argynnis	Argynnis paphia	Italy		Tuscany		Monte Calvi
WMB	WMB2797-13	RVcoll.11-J758	658[0n]	Nymphalidae	Heliconiinae	Argynnis	Argynnis paphia	Italy	Tuscany	Lucca, Tuscany		Monte Matanna
WMB	WMB3868-14	RVcoll.11-J594	658[0n]	Nymphalidae	Heliconiinae	Argynnis	Argynnis paphia	Italy		Latium, Viterbo		Monte Romano
WMB	WMB4963-14	RVcoll. 14-I510	658[0n]	Nymphalidae	Heliconiinae	Argynnis	Argynnis paphia	Italy	Liguria			Monte San Giovanni
WMB	WMB5270-14	RVcoll.14-A554	658[0n]	Nymphalidae	Heliconiinae	Argynnis	Argynnis paphia	Italy		Lucca		Monte Tambura low
WMB	WMB4876-14	RVcoll.14-I423	658[0n]	Nymphalidae	Heliconiinae	Argynnis	Argynnis paphia	Italy	Campania			Montecorvino Rovella
WMB	WMB2577-13	RVcoll.12-R031	658[0n]	Nymphalidae	Heliconiinae	Argynnis	Argynnis paphia	Italy	Sicily	Messina, Sicily		Nebrodi, Floresta, Sicily Island		Sicily
BIBSA	BIBSA1095-15	15-L350	658[0n]	Nymphalidae	Heliconiinae	Argynnis	Argynnis paphia	Italy				Novezzina	1450
LEATG	LEATG444-14	TLMF Lep 14231	658[0n]	Nymphalidae	Heliconiinae	Argynnis	Argynnis paphia	Italy	Trentino-Alto Adige/Sudtirol	Suedtirol	Eisacktal	Ochsenbichl/ Schabs	800
WMB	WMB3833-14	RVcoll.09-X915	658[0n]	Nymphalidae	Heliconiinae	Argynnis	Argynnis paphia	Italy		Salerno		Ottati
WMB	WMB820-13	RVcoll.07-E184	637[0n]	Nymphalidae	Heliconiinae	Argynnis	Argynnis paphia	Italy		Valle d`Aosta		Ozein-Visyes, Cogne Valley
OXB	OXB762-15	13-U505	658[0n]	Nymphalidae	Heliconiinae	Argynnis	Argynnis paphia	Italy				Paluzza	646
BIBSA	BIBSA345-15	RVcoll.14-I013	658[0n]	Nymphalidae	Heliconiinae	Argynnis	Argynnis paphia	Italy	Liguria			Perinaldo
WMB	WMB4279-14	RVcoll.14-A294	658[0n]	Nymphalidae	Heliconiinae	Argynnis	Argynnis paphia	Italy		Macerata		Pintura di Bolognola
WMB	WMB2057-13	RVcoll.12-Q834	658[0n]	Nymphalidae	Heliconiinae	Argynnis	Argynnis paphia	Italy	Basilicata	Potenza		Pollino, Piano Ruggio, S Appennines
BIBSA	BIBSA179-15	RVcoll.14-D967	658[0n]	Nymphalidae	Heliconiinae	Argynnis	Argynnis paphia	Italy	Piedmont			Rocca S. Giovanni
BIBSA	BIBSA180-15	RVcoll.14-D968	658[0n]	Nymphalidae	Heliconiinae	Argynnis	Argynnis paphia	Italy	Piedmont			Rocca S. Giovanni
BIBSA	BIBSA101-15	RVcoll.14-D524	658[0n]	Nymphalidae	Heliconiinae	Argynnis	Argynnis paphia	Italy	Liguria			San Martino, Stella
WMB	WMB1900-13	RVcoll.11-J972	658[0n]	Nymphalidae	Heliconiinae	Argynnis	Argynnis paphia	Italy	Sardinia	Nuoro-Sardinia		Santa Anna SP 3 - pk 30.20 -Monte Albo Chem. Bivio Santiero, Sardinia Island		Sardinia
BIBSA	BIBSA765-15	LEP-SS-00276	658[0n]	Nymphalidae	Heliconiinae	Argynnis	Argynnis paphia	Italy	Calabria			Serra San Bruno
EULEP	EULEP3475-16	RVcoll15I081	658[0n]	Nymphalidae	Heliconiinae	Argynnis	Argynnis paphia	Italy		Udine		Stretti
GWORZ	GWORZ027-10	BC ZSM Lep 30383	658[1n]	Nymphalidae	Heliconiinae	Argynnis	Argynnis paphia	Italy	Basilicata	Potenza		Valle Noce Trecchina	320
BIBSA	BIBSA1522-16	LEP-SS-00367	658[0n]	Nymphalidae	Heliconiinae	Argynnis	Argynnis paphia	Italy	Calabria			Vallone Cecita
PHLAF	PHLAF332-11	TLMF Lep 05502	658[0n]	Nymphalidae	Heliconiinae	Argynnis	Argynnis paphia	Macedonia				Mavrovo NP, Radika valley, around bridge, 10 km NNW Sveta Voda	1290
LON	LON252-08	NHMO-07041	657[0n]	Nymphalidae	Heliconiinae	Argynnis	Argynnis paphia	Norway	Akershus	Baerum		Ostoya
EULEP	EULEP4956-16	RVcoll16I244	658[0n]	Nymphalidae	Heliconiinae	Argynnis	Argynnis paphia	Poland		Podlasie		Biebrza National Park
EULEP	EULEP2025-15	RVcoll.14-I877	658[0n]	Nymphalidae	Heliconiinae	Argynnis	Argynnis paphia	Poland				Jozefow, Warsaw
WMB	WMB4397-14	RVcoll.14-B357	658[0n]	Nymphalidae	Heliconiinae	Argynnis	Argynnis paphia	Portugal		Manteigas		East of Manteigas
EZROM	EZROM038-08	RV-07-D972	658[0n]	Nymphalidae	Heliconiinae	Argynnis	Argynnis paphia	Romania	Dambovita	Muntenia		4 km west of I.L. Caragiale
EULEP	EULEP085-14	RVcoll.08-P971	658[0n]	Nymphalidae	Heliconiinae	Argynnis	Argynnis paphia	Romania	Cluj	Transylvania		Cluj-Napoca, Dealul Feleacului
EZROM	EZRMN340-08	RVcoll.08-H027	649[0n]	Nymphalidae	Heliconiinae	Argynnis	Argynnis paphia	Romania	Cluj	Transylvania		Faget (Cluj-Napoca)
EZROM	EZRMN341-08	RVcoll.08-H028	649[0n]	Nymphalidae	Heliconiinae	Argynnis	Argynnis paphia	Romania	Cluj	Transylvania		Faget (Cluj-Napoca)
EULEP	EULEP172-14	RVcoll.11-J316	658[0n]	Nymphalidae	Heliconiinae	Argynnis	Argynnis paphia	Romania	Cluj	Transylvania		Gheorgheni, Dealul Feleacului, Cluj-Napoca
EZROM	EZROM789-08	RVcoll.08-M589	658[0n]	Nymphalidae	Heliconiinae	Argynnis	Argynnis paphia	Romania	Harghita	Transylvania		Gheorgheni, Valea Belchia
EZROM	EZROM787-08	RVcoll.08-M545	658[0n]	Nymphalidae	Heliconiinae	Argynnis	Argynnis paphia	Romania	Caras-Severin	Banat		Valea Feregarilor - Poiana Musuroaie
EZROM	EZROM788-08	RVcoll.08-M546	658[0n]	Nymphalidae	Heliconiinae	Argynnis	Argynnis paphia	Romania	Caras-Severin	Banat		Valea Feregarilor - Poiana Musuroaie
EULEP	EULEP3478-16	RVcoll15Q120	658[0n]	Nymphalidae	Heliconiinae	Argynnis	Argynnis paphia	Russia		Moscow reg.		Ramenskoe distr., vic. of Donino railway station
EULEP	EULEP4905-16	RVcoll16J608	658[0n]	Nymphalidae	Heliconiinae	Argynnis	Argynnis paphia	Russia		Kaliningrad		south of Sheykino
EULEP	EULEP1136-15	RVcoll.14-F292	658[0n]	Nymphalidae	Heliconiinae	Argynnis	Argynnis paphia	Serbia				Ceganica
EULEP	EULEP5030-16	RVcoll16I970	658[0n]	Nymphalidae	Heliconiinae	Argynnis	Argynnis paphia	Slovakia		Banska Bystrica		Plesivec
EZSPN	EZSPN210-09	RVcoll.07-F063	658[0n]	Nymphalidae	Heliconiinae	Argynnis	Argynnis paphia	Spain	Comunidad Valenciana	Castellon		10 km S. of Morella
WMB	WMB3440-14	RVcoll.09-X555	658[0n]	Nymphalidae	Heliconiinae	Argynnis	Argynnis paphia	Spain		Guipuzcoa, Pais Vasco		2 km SW Uribarri
EZSPN	EZSPC230-09	RVcoll.08-M682	654[0n]	Nymphalidae	Heliconiinae	Argynnis	Argynnis paphia	Spain	Catalonia	Tarragona		Farena, Alt Camp
EZSPC	EZSPC1016-10	RVcoll.08-H676	658[0n]	Nymphalidae	Heliconiinae	Argynnis	Argynnis paphia	Spain	Castilla-La Mancha	Cuenca		Herreria de los Chorros, Tragacete
EZSPN	EZSPN476-09	RVcoll.08-H910	658[0n]	Nymphalidae	Heliconiinae	Argynnis	Argynnis paphia	Spain	Extremadura	Caceres		Hervas, Carretera Hervas-La Garganta
EZSPN	EZSPN955-09	RVcoll.08-L949	658[0n]	Nymphalidae	Heliconiinae	Argynnis	Argynnis paphia	Spain	Cantabria			La Quintana
EZSPN	EZSPC241-09	RVcoll.08-P047	658[0n]	Nymphalidae	Heliconiinae	Argynnis	Argynnis paphia	Spain	Catalonia	Girona		La Valira (near Urus), Cerdanya
EZSPN	EZSPC260-09	RVcoll.08-P372	658[0n]	Nymphalidae	Heliconiinae	Argynnis	Argynnis paphia	Spain	Catalonia	Lleida		Perves, Pallars Jussa
EZSPC	EZSPC1123-10	RVcoll.08-P605	658[0n]	Nymphalidae	Heliconiinae	Argynnis	Argynnis paphia	Spain	Castilla-La Mancha	Cuenca		Piscifactoria, Laguna de Una, Una
EZSPN	EZSPN651-09	RVcoll.08-J840	623[0n]	Nymphalidae	Heliconiinae	Argynnis	Argynnis paphia	Spain	Castilla y Leon	Leon		Posada de Valdeon
EZSPN	EZSPN901-09	RVcoll.08-L817	658[0n]	Nymphalidae	Heliconiinae	Argynnis	Argynnis paphia	Spain	Comunidad de Madrid			Puerto de la Morcuera, Rascafria
EZSPN	EZSPN1103-11	Rvcoll.10-A877	658[0n]	Nymphalidae	Heliconiinae	Argynnis	Argynnis paphia	Spain	Catalonia	Tarragona		Refugi del Caro, Ports de Tortosa
EZSPC	EZSPC1357-10	RVcoll.09-V931	658[0n]	Nymphalidae	Heliconiinae	Argynnis	Argynnis paphia	Spain	Andalusia	Granada		Sierra de la Sagra
EZSPN	EZSPC281-09	RVcoll.08-R303	651[0n]	Nymphalidae	Heliconiinae	Argynnis	Argynnis paphia	Spain	Catalonia	Girona		Tapis, Macanet de Cabrenys, Alt Emporda
EZSPM	EZSPM144-09	RVcoll.08-P656	632[0n]	Nymphalidae	Heliconiinae	Argynnis	Argynnis paphia	Spain	Asturias			Valle (Valle-Zurea), Lena
EZSPN	EZROM360-08	07-E600	658[0n]	Nymphalidae	Heliconiinae	Argynnis	Argynnis paphia	Spain	Catalonia	Barcelona		Vallforners, Canoves
EZSPN	EZROM361-08	07-E601	657[0n]	Nymphalidae	Heliconiinae	Argynnis	Argynnis paphia	Spain	Catalonia	Barcelona		Vallforners, Canoves
EULEP	EULEP831-15	RVcoll.14-B946	658[0n]	Nymphalidae	Heliconiinae	Argynnis	Argynnis paphia	Sweden				Kapellskaer
EULEP	EULEP797-15	RVcoll.12-Z295	658[0n]	Nymphalidae	Heliconiinae	Argynnis	Argynnis paphia	Sweden				Stora Vika, Nynaeshamn municipality
EULEP	EULEP628-15	RVcoll.11-J014	658[0n]	Nymphalidae	Heliconiinae	Argynnis	Argynnis paphia	Switzerland		Valais		Leukerbad
EULEP	EULEP3474-16	RVcoll15H704	658[0n]	Nymphalidae	Heliconiinae	Argynnis	Argynnis paphia	Switzerland		Hinterrhein		Splugenpass
EULEP	EULEP3479-16	RVcoll15P038	658[0n]	Nymphalidae	Heliconiinae	Argynnis	Argynnis paphia	Ukraine		Zhytomyr region		Korostyshiv
EULEP	EULEP2375-15	RVcoll.14-V070	658[0n]	Nymphalidae	Heliconiinae	Argynnis	Argynnis paphia	Ukraine		Kharkov		Kruglyanka, Novaya Vodolaga distr.
OXB	OXB233-15	OXB-TGS-506	658[0n]	Nymphalidae	Heliconiinae	Argynnis	Argynnis paphia	United Kingdom				Buckinghamshire
OXB	OXB239-15	OXB-TGS-597	658[0n]	Nymphalidae	Heliconiinae	Argynnis	Argynnis paphia	United Kingdom				Carmarthenshire
LEASS	LEASS699-17	TLMF Lep 22347	658[0n]	Lycaenidae	Polyommatinae	Aricia	Aricia agestis	Austria		Kaernten		Ebenthal, Kossiach Nord	680
ABOLD	ABOLD068-16	TLMF Lep 21146	658[0n]	Lycaenidae	Polyommatinae	Aricia	Aricia agestis	Austria				Glaslauterriegel	300
LEASS	LEASS701-17	TLMF Lep 22349	658[0n]	Lycaenidae	Polyommatinae	Aricia	Aricia agestis	Austria		Kaeenten		Grafenstein, Annabruecke Suedhang	480
ABOLD	ABOLD655-17	TLMF Lep 21731	658[0n]	Lycaenidae	Polyommatinae	Aricia	Aricia agestis	Austria		Niederoesterreich		Hochkar, Bergsee	1600
LEASS	LEASS837-17	TLMF Lep 22485	658[0n]	Lycaenidae	Polyommatinae	Aricia	Aricia agestis	Austria		Oberoesterreich		Traun-Au	290
GBGL	GBMIN16320-13	JX678130	657[0n]	Lycaenidae	Polyommatinae	Aricia	Aricia agestis	Belgium		West Vlaanderen		Wervik
EULEP	EULEP3480-16	RVcoll10A945	624[0n]	Lycaenidae	Polyommatinae	Aricia	Aricia agestis	Bulgaria		Asenovgrad		Asenova Krepost
EULEP	EULEP926-15	RVcoll.14-C809	658[0n]	Lycaenidae	Polyommatinae	Aricia	Aricia agestis	Bulgaria				Godeshevo
EULEP	EULEP960-15	RVcoll.14-D018	658[0n]	Lycaenidae	Polyommatinae	Aricia	Aricia agestis	Bulgaria				Trigrad
EULEP	EULEP5057-16	RVcoll16J105	658[0n]	Lycaenidae	Polyommatinae	Aricia	Aricia agestis	Czech Republic		South Moravia		Havraniky
GBGL	GBGL18221-15	KM459083	655[0n]	Lycaenidae	Polyommatinae	Aricia	Aricia agestis	France		Corsica		Appietto, Ajaccio		Corsica
GBGL	GBGL18190-15	KM459052	655[0n]	Lycaenidae	Polyommatinae	Aricia	Aricia agestis	France		Corse-du-Sud, Corsica		Bonifacio		Corsica
GBGL	GBGL18191-15	KM459053	655[0n]	Lycaenidae	Polyommatinae	Aricia	Aricia agestis	France		Corse-du-Sud, Corsica		Bonifacio		Corsica
WMB	WMB5289-14	RVcoll.14-H966	658[0n]	Lycaenidae	Polyommatinae	Aricia	Aricia agestis	France		Lot		Cahors
OXB	OXB1325-15	Rvcoll_15-M597	658[0n]	Lycaenidae	Polyommatinae	Aricia	Aricia agestis	France				Calais, Chemin de Dunes
WMB	WMB5362-14	RVcoll.14-J728	658[0n]	Lycaenidae	Polyommatinae	Aricia	Aricia agestis	France		Aude		Citou
GBGL	GBGL18216-15	KM459078	655[0n]	Lycaenidae	Polyommatinae	Aricia	Aricia agestis	France		Drome		Col de Soubeyrand
OXB	OXB1034-15	LD-2414	658[0n]	Lycaenidae	Polyommatinae	Aricia	Aricia agestis	France	Corsica			Corsica, Cervione
OXB	OXB1391-15	Rvcoll_15-M756	658[0n]	Lycaenidae	Polyommatinae	Aricia	Aricia agestis	France				Creancey Les Roches de Beaume	520
OXB	OXB1203-15	Rvcoll_15-M619	658[0n]	Lycaenidae	Polyommatinae	Aricia	Aricia agestis	France				Dennemois	100
GBGL	GBGL18174-15	KM459036	655[0n]	Lycaenidae	Polyommatinae	Aricia	Aricia agestis	France		Provence		Domaine de la chasse de Puits de Rians
GBGL	GBGL18179-15	KM459041	655[0n]	Lycaenidae	Polyommatinae	Aricia	Aricia agestis	France		Var		Domaine de la chasse de Puits de Rians
OXB	OXB823-15	14-U786	658[0n]	Lycaenidae	Polyommatinae	Aricia	Aricia agestis	France				Fresnay
GBGL	GBGL18225-15	KM459087	655[0n]	Lycaenidae	Polyommatinae	Aricia	Aricia agestis	France		Alpes-Maritimes		Greolieres-les-Neiges
GBGL	GBGL18223-15	KM459085	655[0n]	Lycaenidae	Polyommatinae	Aricia	Aricia agestis	France		Aude		Gruissan
GBGL	GBGL18195-15	KM459057	630[0n]	Lycaenidae	Polyommatinae	Aricia	Aricia agestis	France		Haute-Corse, Corsica		L`Inzeca		Corsica
GBGL	GBMIN16323-13	JX678124	657[0n]	Lycaenidae	Polyommatinae	Aricia	Aricia agestis	France		Var		La Chasse du domaine des Puits de Rians, Rians
OXB	OXB1218-15	Rvcoll_15-M644	658[0n]	Lycaenidae	Polyommatinae	Aricia	Aricia agestis	France				La ferte` loupiere-Chevillon	150
WMB	WMB3490-14	RVcoll.10-B684	658[0n]	Lycaenidae	Polyommatinae	Aricia	Aricia agestis	France	Provence-Alpes-Cote d'Azur			Le Chaffaut-St-Jurson
BIBSA	BIBSA1260-15	15-F880	658[0n]	Lycaenidae	Polyommatinae	Aricia	Aricia agestis	France		Vendee		Les Huttes
WMB	WMB3948-14	RVcoll.12-P705	620[0n]	Lycaenidae	Polyommatinae	Aricia	Aricia agestis	France		Bouches-du-Rhone		Maussane-les-Alpilles
GBGL	GBMIN16324-13	JX678122	657[0n]	Lycaenidae	Polyommatinae	Aricia	Aricia agestis	France		Languedoc-Roussillon		Mende
GBGL	GBGL18215-15	KM459077	655[0n]	Lycaenidae	Polyommatinae	Aricia	Aricia agestis	France		Vaucluse		Mont Ventoux
GBGL	GBGL18224-15	KM459086	655[0n]	Lycaenidae	Polyommatinae	Aricia	Aricia agestis	France		Herault		Montbazin
GBGL	GBGL18192-15	KM459054	655[0n]	Lycaenidae	Polyommatinae	Aricia	Aricia agestis	France		Corse-du-Sud, Corsica		NE Palneca		Corsica
BIBSA	BIBSA1247-15	15-F826	658[0n]	Lycaenidae	Polyommatinae	Aricia	Aricia agestis	France		Charente-Maritime		Near La Grande Cote
GBGL	GBGL18175-15	KM459037	655[0n]	Lycaenidae	Polyommatinae	Aricia	Aricia agestis	France		Provence		Pelissanne, A7 km240
GBGL	GBMIN16179-13	JX678135	657[0n]	Lycaenidae	Polyommatinae	Aricia	Aricia agestis	France		Corsica		Pietralba		Corsica
GBGL	GBMIN16318-13	JX678134	657[0n]	Lycaenidae	Polyommatinae	Aricia	Aricia agestis	France		Corsica		Pietralba		Corsica
BIBSA	BIBSA1051-15	15-M760	658[0n]	Lycaenidae	Polyommatinae	Aricia	Aricia agestis	France				Quemigny-Poisot	400
BIBSA	BIBSA1290-15	14-E275	658[0n]	Lycaenidae	Polyommatinae	Aricia	Aricia agestis	France		Corsica		Rogliano, Macinaggio		Corsica
GBGL	GBGL18170-15	KM459032	655[0n]	Lycaenidae	Polyommatinae	Aricia	Aricia agestis	France		Var		Route D64, Mazaugues
GBGL	GBGL18172-15	KM459034	655[0n]	Lycaenidae	Polyommatinae	Aricia	Aricia agestis	France		Provence		Rustrel
BIBSA	BIBSA1049-15	15-M662	658[0n]	Lycaenidae	Polyommatinae	Aricia	Aricia agestis	France				Saint Lambert de Bois	160
EULEP	EULEP3482-16	RVcoll15G131	658[0n]	Lycaenidae	Polyommatinae	Aricia	Aricia agestis	France		Jura		Septmoncel
GBGL	GBGL18176-15	KM459038	655[0n]	Lycaenidae	Polyommatinae	Aricia	Aricia agestis	France		Provence		St. Jean de Baume
WMB	WMB276-11	RVcoll.10-A523	658[0n]	Lycaenidae	Polyommatinae	Aricia	Aricia agestis	France	Provence-Alpes-Cote d'Azur	Bouches-du-Rhone		St. Jean de Baume
GBGL	GBGL18193-15	KM459055	655[0n]	Lycaenidae	Polyommatinae	Aricia	Aricia agestis	France		Haute-Corse, Corsica		SW Ghisoni		Corsica
GBGL	GBGL18194-15	KM459056	655[0n]	Lycaenidae	Polyommatinae	Aricia	Aricia agestis	France		Haute-Corse, Corsica		SW Ghisoni		Corsica
GBGL	GBGL18222-15	KM459084	655[0n]	Lycaenidae	Polyommatinae	Aricia	Aricia agestis	France		Corsica		Tizzano		Corsica
OXB	OXB1354-15	Rvcoll_15-M706	658[0n]	Lycaenidae	Polyommatinae	Aricia	Aricia agestis	France				Vermenton	180
GBGL	GBGL18196-15	KM459058	655[0n]	Lycaenidae	Polyommatinae	Aricia	Aricia agestis	France		Haute-Corse, Corsica		W Corte		Corsica
GBGL	GBGL18197-15	KM459059	655[0n]	Lycaenidae	Polyommatinae	Aricia	Aricia agestis	France		Haute-Corse, Corsica		W Corte		Corsica
FBLMW	FBLMW297-10	BC ZSM Lep 37398	658[0n]	Lycaenidae	Polyommatinae	Aricia	Aricia agestis	Germany	Saxony-Anhalt	Sachsen-Anhalt	Harz	Bad Suderode, Muenchenberg	220	Identified by barcode
GWOSU	GWOSU014-11	BC ZSM Lep 53265	658[0n]	Lycaenidae	Polyommatinae	Aricia	Aricia agestis	Germany	Bavaria	Mittelfranken	Neustadt a.d.Aisch	Bad Windsheim, Oberntief, Dachsberg	380
FBLRH	GWORL269-09	BC ZSM Lep 18675	658[0n]	Lycaenidae	Polyommatinae	Aricia	Aricia agestis	Germany	Bavaria	Schwaben	Dillingen a.d.Donau	Bissingen, Thalheim/Umg.	476
FBLRH	GWORL270-09	BC ZSM Lep 18676	658[0n]	Lycaenidae	Polyommatinae	Aricia	Aricia agestis	Germany	Bavaria	Schwaben	Dillingen a.d.Donau	Bissingen, Thalheim/Umg.	476
FBLRH	GWORL233-09	BC ZSM Lep 18639	658[0n]	Lycaenidae	Polyommatinae	Aricia	Aricia agestis	Germany	Bavaria	Unterfranken	Wuerzburg	Buch, Bucher Berg, Steinachtal	300
FBLRH	GWORL245-09	BC ZSM Lep 18651	641[0n]	Lycaenidae	Polyommatinae	Aricia	Aricia agestis	Germany	Bavaria	Oberpfalz	Neumarkt i.d.Opf.	Dietfurt/Altmuehl, Zell b. Dietfurt/Altmuehl	455
FBLRH	GWORL249-09	BC ZSM Lep 18655	658[0n]	Lycaenidae	Polyommatinae	Aricia	Aricia agestis	Germany	Bavaria	Oberpfalz	Neumarkt i.d.Opf.	Dietfurt/Altmuehl, Zell b. Dietfurt/Altmuehl	455
GETXN	FBLMW287-10	BC ZSM Lep 37388	658[0n]	Lycaenidae	Polyommatinae	Aricia	Aricia agestis	Germany	Bavaria	Mittelfranken	Neustadt a.d.Aisch	Dorngrund	250
FBLRH	GWORL223-09	BC ZSM Lep 18629	658[0n]	Lycaenidae	Polyommatinae	Aricia	Aricia agestis	Germany	Bavaria	Mittelfranken	Ansbach	Ehingen, Hesselberg	560
FBLMW	FBLMW308-10	BC ZSM Lep 37409	658[0n]	Lycaenidae	Polyommatinae	Aricia	Aricia agestis	Germany	Bavaria	Unterfranken	Main-Spessart	Eussenheim, Aschfeld	225
GETXN	GWORO799-09	BC ZSM Lep 30491	658[0n]	Lycaenidae	Polyommatinae	Aricia	Aricia agestis	Germany	Bavaria			Garching-Hochbrueck MuenchenL	486
GWOSU	GWOSU023-11	BC ZSM Lep 53274	658[0n]	Lycaenidae	Polyommatinae	Aricia	Aricia agestis	Germany	Bavaria	Unterfranken	Main-Spessart	Goessenheim, Hohhafter Berg	256
FBLRH	GWORL191-09	BC ZSM Lep 18597	658[0n]	Lycaenidae	Polyommatinae	Aricia	Aricia agestis	Germany	Hesse	Darmstadt	Main-Kinzig-Kreis	Hanau, Grossauheim	110
FBLRH	GWORL260-09	BC ZSM Lep 18666	658[0n]	Lycaenidae	Polyommatinae	Aricia	Aricia agestis	Germany	Bavaria	Schwaben	Donau-Ries	Hoppingen, Rollenberg b. Hoppingen	460
FBLRH	GWORL262-09	BC ZSM Lep 18668	658[0n]	Lycaenidae	Polyommatinae	Aricia	Aricia agestis	Germany	Bavaria	Schwaben	Donau-Ries	Hoppingen, Rollenberg b. Hoppingen	460
FBLRH	GWORL263-09	BC ZSM Lep 18669	658[0n]	Lycaenidae	Polyommatinae	Aricia	Aricia agestis	Germany	Bavaria	Schwaben	Donau-Ries	Hoppingen, Rollenberg b. Hoppingen	460
FBLRH	GWORL264-09	BC ZSM Lep 18670	658[0n]	Lycaenidae	Polyommatinae	Aricia	Aricia agestis	Germany	Bavaria	Schwaben	Donau-Ries	Hoppingen, Rollenberg b. Hoppingen	460
FBLRH	GWORL265-09	BC ZSM Lep 18671	658[1n]	Lycaenidae	Polyommatinae	Aricia	Aricia agestis	Germany	Bavaria	Schwaben	Donau-Ries	Hoppingen, Rollenberg b. Hoppingen	460
GETXN	GWORL266-09	BC ZSM Lep 18672	658[0n]	Lycaenidae	Polyommatinae	Aricia	Aricia agestis	Germany	Bavaria	Schwaben	Donau-Ries	Hoppingen, Rollenberg b. Hoppingen	460
FBLRH	GWORL267-09	BC ZSM Lep 18673	658[0n]	Lycaenidae	Polyommatinae	Aricia	Aricia agestis	Germany	Bavaria	Schwaben	Donau-Ries	Hoppingen, Rollenberg b. Hoppingen	460
FBLRH	GWORL271-09	BC ZSM Lep 18677	658[0n]	Lycaenidae	Polyommatinae	Aricia	Aricia agestis	Germany	Bavaria	Schwaben	Donau-Ries	Hoppingen, Rollenberg b. Hoppingen	460
GWOSU	GWOSU020-11	BC ZSM Lep 53271	658[0n]	Lycaenidae	Polyommatinae	Aricia	Aricia agestis	Germany	Bavaria	Unterfranken	Kitzingen	Iphofen, Dornheim	320
FBLRH	GWORL209-09	BC ZSM Lep 18615	658[0n]	Lycaenidae	Polyommatinae	Aricia	Aricia agestis	Germany	Bavaria	Unterfranken	Main-Spessart	Karlburg, Rammersberg	279
FBLRH	GWORL229-09	BC ZSM Lep 18635	658[0n]	Lycaenidae	Polyommatinae	Aricia	Aricia agestis	Germany	Bavaria	Unterfranken	Main-Spessart	Karlburg, Rammersberg	279
FBLRH	FBLMW309-10	BC ZSM Lep 37410	658[0n]	Lycaenidae	Polyommatinae	Aricia	Aricia agestis	Germany	Bavaria	Oberfranken	Kulmbach	Koednitzer Weinleite	385
FBLRH	GWORL189-09	BC ZSM Lep 18595	658[0n]	Lycaenidae	Polyommatinae	Aricia	Aricia agestis	Germany	Rhineland-Palatinate	Rheinland-Pfalz	Mainz	Mainz, Mainzer Sande	130
EULEP	EULEP4947-16	RVcoll16I165	629[0n]	Lycaenidae	Polyommatinae	Aricia	Aricia agestis	Germany		Mecklenburg-Vorpommern		Malliss
FBLRH	GWORL231-09	BC ZSM Lep 18637	658[0n]	Lycaenidae	Polyommatinae	Aricia	Aricia agestis	Germany	Bavaria	Mittelfranken	Neustadt a.d.Aisch	Markt Nordheim, Ulsenheim, Dorngrund	360
FBLRH	GWORL253-09	BC ZSM Lep 18659	658[0n]	Lycaenidae	Polyommatinae	Aricia	Aricia agestis	Germany	Bavaria	Schwaben	Donau-Ries	Monheim, Warching	480
FBLRH	GWORL255-09	BC ZSM Lep 18661	658[0n]	Lycaenidae	Polyommatinae	Aricia	Aricia agestis	Germany	Bavaria	Schwaben	Donau-Ries	Monheim, Warching	480
FBLRH	GWORL235-09	BC ZSM Lep 18641	658[0n]	Lycaenidae	Polyommatinae	Aricia	Aricia agestis	Germany	Bavaria	Mittelfranken	Neustadt a.d. Aisch	Neustadt/Aisch, Dorngrund	300
GWOSK	GWOSK861-11	BC ZSM Lep 49362	658[0n]	Lycaenidae	Polyommatinae	Aricia	Aricia agestis	Germany	Bavaria	Schwaben		Noerdlingen	440
FBLRH	GWORL257-09	BC ZSM Lep 18663	658[0n]	Lycaenidae	Polyommatinae	Aricia	Aricia agestis	Germany	Bavaria	Schwaben	Donau-Ries	Noerdlingen, Holheim, NSG Ofnethoehlen	500
FBLRH	GWORL259-09	BC ZSM Lep 18665	658[0n]	Lycaenidae	Polyommatinae	Aricia	Aricia agestis	Germany	Bavaria	Schwaben	Donau-Ries	Noerdlingen, Holheim, NSG Ofnethoehlen	500
GWOSU	GWOSU025-11	BC ZSM Lep 53276	658[0n]	Lycaenidae	Polyommatinae	Aricia	Aricia agestis	Germany	Bavaria	Unterfranken	Wuerzburg	Ochsenfurt, Gossmannsdorf	220
FBLRH	GWORL205-09	BC ZSM Lep 18611	658[0n]	Lycaenidae	Polyommatinae	Aricia	Aricia agestis	Germany	Bavaria	Unterfranken	Wuerzburg	Ochsenfurt, Kleinochsenfurt	225
FBLRH	GWORL207-09	BC ZSM Lep 18613	632[0n]	Lycaenidae	Polyommatinae	Aricia	Aricia agestis	Germany	Bavaria	Unterfranken	Wuerzburg	Ochsenfurt, Kleinochsenfurt	225
FBLRH	GWORL239-09	BC ZSM Lep 18645	658[0n]	Lycaenidae	Polyommatinae	Aricia	Aricia agestis	Germany	Bavaria	Unterfranken	Wuerzburg	Ochsenfurt, Kleinochsenfurt	225
FBLRH	GWORL241-09	BC ZSM Lep 18647	658[0n]	Lycaenidae	Polyommatinae	Aricia	Aricia agestis	Germany	Bavaria	Unterfranken	Wuerzburg	Ochsenfurt, Kleinochsenfurt	225
FBLRH	GWORL243-09	BC ZSM Lep 18649	658[0n]	Lycaenidae	Polyommatinae	Aricia	Aricia agestis	Germany	Bavaria	Unterfranken	Wuerzburg	Ochsenfurt, Kleinochsenfurt	225
GWOSU	GWOSU017-11	BC ZSM Lep 53268	658[0n]	Lycaenidae	Polyommatinae	Aricia	Aricia agestis	Germany	Bavaria	Unterfranken	Wuerzburg	Ochsenfurt, Kleinochsenfurt	225
FBLRH	GWORL211-09	BC ZSM Lep 18617	658[0n]	Lycaenidae	Polyommatinae	Aricia	Aricia agestis	Germany	Bavaria	Unterfranken	Wuerzburg	Randersacker, Randersacker Sonnenberg	265
FBLRH	GWORL213-09	BC ZSM Lep 18619	658[0n]	Lycaenidae	Polyommatinae	Aricia	Aricia agestis	Germany	Bavaria	Unterfranken	Wuerzburg	Randersacker, Randersacker Sonnenberg	265
FBLRH	GWORL215-09	BC ZSM Lep 18621	658[0n]	Lycaenidae	Polyommatinae	Aricia	Aricia agestis	Germany	Bavaria	Unterfranken	Wuerzburg	Randersacker, Randersacker Sonnenberg	265
FBLRH	GWORL237-09	BC ZSM Lep 18643	658[0n]	Lycaenidae	Polyommatinae	Aricia	Aricia agestis	Germany	Bavaria	Unterfranken	Wuerzburg	Randersacker, Randersacker Sonnenberg	265
FBLRH	GWORL279-09	BC ZSM Lep 18685	658[0n]	Lycaenidae	Polyommatinae	Aricia	Aricia agestis	Germany	Bavaria	Oberpfalz	Regensburg, Stadt	Regensburg, Brandlberg	380
FBLRH	GWORL251-09	BC ZSM Lep 18657	658[0n]	Lycaenidae	Polyommatinae	Aricia	Aricia agestis	Germany	Bavaria	Oberbayern	Neuburg-Schrobenhausen	Rennertshofen, Trugenhofen	430
FBLRH	GWORL225-09	BC ZSM Lep 18631	641[0n]	Lycaenidae	Polyommatinae	Aricia	Aricia agestis	Germany	Bavaria	Unterfranken	Wuerzburg	Roettingen, Roettingen, Weinbergsbrachen E von	290
FBLRH	GWORL227-09	BC ZSM Lep 18633	658[0n]	Lycaenidae	Polyommatinae	Aricia	Aricia agestis	Germany	Bavaria	Unterfranken	Wuerzburg	Roettingen, Roettingen, Weinbergsbrachen E von	290
GWOSU	GWOSU024-11	BC ZSM Lep 53275	658[0n]	Lycaenidae	Polyommatinae	Aricia	Aricia agestis	Germany	Brandenburg	Oberspreewald-Lausitz	Ruhland	Ruhland	100
FBLRH	GWORL268-09	BC ZSM Lep 18674	658[0n]	Lycaenidae	Polyommatinae	Aricia	Aricia agestis	Germany	Bavaria	Schwaben	Dillingen a.d.Donau	Syrgenstein, Staufen	740
FBLRH	GBLAA386-14	BC ZSM Lep 80477	658[0n]	Lycaenidae	Polyommatinae	Aricia	Aricia agestis	Germany	Schleswig-Holstein			Tensfeld	45
FBLRH	GWORL217-09	BC ZSM Lep 18623	658[0n]	Lycaenidae	Polyommatinae	Aricia	Aricia agestis	Germany	Bavaria	Unterfranken	Main-Spessart	Triefenstein, Kalmuth, Homburg-Lengfurt	230
FBLRH	GWORL219-09	BC ZSM Lep 18625	658[0n]	Lycaenidae	Polyommatinae	Aricia	Aricia agestis	Germany	Bavaria	Unterfranken	Main-Spessart	Triefenstein, Kalmuth, Homburg-Lengfurt	230
FBLRH	GWORL221-09	BC ZSM Lep 18627	658[0n]	Lycaenidae	Polyommatinae	Aricia	Aricia agestis	Germany	Bavaria	Unterfranken	Main-Spessart	Triefenstein, Kalmuth, Homburg-Lengfurt	230
FBLRH	GWORL247-09	BC ZSM Lep 18653	658[0n]	Lycaenidae	Polyommatinae	Aricia	Aricia agestis	Germany	Bavaria	Oberpfalz	Neumarkt i.d.Opf.	Velburg, Velburg	510
FBLMW	FBLMW306-10	BC ZSM Lep 37407	658[0n]	Lycaenidae	Polyommatinae	Aricia	Aricia agestis	Germany	Bavaria	Oberpfalz	Neumarkt i.d.Opf.	Velburg/Burgberg	580
EULEP	EULEP712-15	RVcoll.12-M246	658[0n]	Lycaenidae	Polyommatinae	Aricia	Aricia agestis	Greece		Crete		Gazi		Crete
GBGL	GBMIN16313-13	JX678144	657[0n]	Lycaenidae	Polyommatinae	Aricia	Aricia agestis	Greece		Iraklio, Crete		Kamilari
EULEP	EULEP1425-15	RVcoll.14-G102	658[0n]	Lycaenidae	Polyommatinae	Aricia	Aricia agestis	Greece		Peloponnese		Katafigio - Profitis Ilias, Oros Taygetos
EULEP	EULEP723-15	RVcoll.12-N804	658[0n]	Lycaenidae	Polyommatinae	Aricia	Aricia agestis	Greece				Lepetimnos Mt., Profitis Ilias chapel		Lesvos
GBGL	GBMIN16186-13	JX678121	657[0n]	Lycaenidae	Polyommatinae	Aricia	Aricia agestis	Greece		Peloponnese		Mt. Chelmos (Aroania), Kalavrita, Ski Station
EULEP	EULEP1205-15	RVcoll.14-F500	658[0n]	Lycaenidae	Polyommatinae	Aricia	Aricia agestis	Greece				Nipsa
GBGL	GBMIN16183-13	JX678127	657[0n]	Lycaenidae	Polyommatinae	Aricia	Aricia agestis	Greece				Parnassos mt.
EULEP	EULEP1710-15	RVcoll.14-H159	658[0n]	Lycaenidae	Polyommatinae	Aricia	Aricia agestis	Greece		Dytiki Makedonia		Skiti
GBGL	GBGL18219-15	KM459081	655[0n]	Lycaenidae	Polyommatinae	Aricia	Aricia agestis	Italy		Savona		Alpicella
GBGL	GBGL18220-15	KM459082	655[0n]	Lycaenidae	Polyommatinae	Aricia	Aricia agestis	Italy		Savona		Alpicella
GBGL	GBGL18212-15	KM459074	655[0n]	Lycaenidae	Polyommatinae	Aricia	Aricia agestis	Italy		Tuscany		Argentario		Argentario
GBGL	GBGL18213-15	KM459075	655[0n]	Lycaenidae	Polyommatinae	Aricia	Aricia agestis	Italy		Tuscany		Argentario		Argentario
GBGL	GBGL18214-15	KM459076	655[0n]	Lycaenidae	Polyommatinae	Aricia	Aricia agestis	Italy		Tuscany		Argentario		Argentario
MFG	GBGL18228-15	KM459090	655[0n]	Lycaenidae	Polyommatinae	Aricia	Aricia agestis	Italy		Aspromonte		Aspromonte, Contrada Sclano, S Appennines
MFG	GBGL18173-15	KM459035	655[0n]	Lycaenidae	Polyommatinae	Aricia	Aricia agestis	Italy		Aspromonte		Aspromonte, San Luca
MFG	GBGL18227-15	KM459089	655[0n]	Lycaenidae	Polyommatinae	Aricia	Aricia agestis	Italy		Aspromonte		Aspromonte, Santa Cristina d`Aspromonte, S Appennines
OXB	OXB351-15	RVcoll.14-N065	658[0n]	Lycaenidae	Polyommatinae	Aricia	Aricia agestis	Italy				Barbenno Valtellina	350
MFG	GBGL18186-15	KM459048	655[0n]	Lycaenidae	Polyommatinae	Aricia	Aricia agestis	Italy		Palermo		Bosco de la Ficuzza		Sicily
MFG	GBMIN16178-13	JX678137	657[0n]	Lycaenidae	Polyommatinae	Aricia	Aricia agestis	Italy		Palermo, Sicily		Bosco della Ficuzza		Sicily
MFG	GBMIN16316-13	JX678138	657[0n]	Lycaenidae	Polyommatinae	Aricia	Aricia agestis	Italy		Palermo, Sicily		Bosco della Ficuzza		Sicily
WMB	WMB5081-14	RVcoll. 14-L212	658[0n]	Lycaenidae	Polyommatinae	Aricia	Aricia agestis	Italy	Emilia-Romagna			Bosco della Mesola
WMB	WMB5053-14	RVcoll. 14-L184	658[0n]	Lycaenidae	Polyommatinae	Aricia	Aricia agestis	Italy	Emilia-Romagna			Bottegone
GBGL	GBGL18181-15	KM459043	655[0n]	Lycaenidae	Polyommatinae	Aricia	Aricia agestis	Italy		Florence		Calenzano
BIBSA	BIBSA1363-15	15-M886	658[0n]	Lycaenidae	Polyommatinae	Aricia	Aricia agestis	Italy		Molise		Campitello Matese
GBGL	GBGL18243-15	KP052710	655[0n]	Lycaenidae	Polyommatinae	Aricia	Aricia agestis	Italy		Tuscan Archipelago		Capraia		Capraia
GBGL	GBMIN16326-13	JX678118	657[0n]	Lycaenidae	Polyommatinae	Aricia	Aricia agestis	Italy		Latium		Carpineto Romano, Monti Lepini, Roma
OXB	OXB689-15	12-M384	658[0n]	Lycaenidae	Polyommatinae	Aricia	Aricia agestis	Italy				Casteltermini, Sicily		Sicily W
WMB	WMB4223-14	RVcoll.13-T758	658[0n]	Lycaenidae	Polyommatinae	Aricia	Aricia agestis	Italy		Tuscany		Cavallaia
MFG	GBGL18185-15	KM459047	655[0n]	Lycaenidae	Polyommatinae	Aricia	Aricia agestis	Italy		Palermo		Cinisi		Sicily
BIBSA	BIBSA1221-15	15-L954	658[0n]	Lycaenidae	Polyommatinae	Aricia	Aricia agestis	Italy				Doberdo del Lago
GBGL	GBGL18180-15	KM459042	655[0n]	Lycaenidae	Polyommatinae	Aricia	Aricia agestis	Italy		Tuscan Islands		Elba Island, San Piero		Elba
GBGL	GBGL18241-15	KM459103	655[0n]	Lycaenidae	Polyommatinae	Aricia	Aricia agestis	Italy		Tuscan Islands		Elba, dint. M. Perone		Elba
GBGL	GBGL18242-15	KM459104	655[0n]	Lycaenidae	Polyommatinae	Aricia	Aricia agestis	Italy		Tuscan Islands		Elba, San Piero		Elba
GBGL	GBGL18238-15	KM459100	655[0n]	Lycaenidae	Polyommatinae	Aricia	Aricia agestis	Italy		Tuscan Islands		Elba, Spiaggia nera, Porto Azzurro		Elba
GBGL	GBMIN16325-13	JX678120	657[0n]	Lycaenidae	Polyommatinae	Aricia	Aricia agestis	Italy		Latium		Esperia
MFG	GBGL18205-15	KM459067	655[0n]	Lycaenidae	Polyommatinae	Aricia	Aricia agestis	Italy		Catania, Sicily		Etna, Albergo Mareneve		Sicily
MFG	GBGL18229-15	KM459091	655[0n]	Lycaenidae	Polyommatinae	Aricia	Aricia agestis	Italy		Catania, Sicily		Etna, Piano Provenzana		Sicily
OXB	OXB957-15	15-A907	658[0n]	Lycaenidae	Polyommatinae	Aricia	Aricia agestis	Italy	Marches			Fano
WMB	WMB073-11	RVcoll.LD-2968	658[0n]	Lycaenidae	Polyommatinae	Aricia	Aricia agestis	Italy	Sicily	Palermo		Ficuzza, Passo sotto Busumbra		Sicily
WMB	WMB074-11	RVcoll.LD-2969	658[0n]	Lycaenidae	Polyommatinae	Aricia	Aricia agestis	Italy	Sicily	Palermo		Ficuzza, Passo sotto Busumbra		Sicily
BIBSA	BIBSA997-15	15-C033	624[0n]	Lycaenidae	Polyommatinae	Aricia	Aricia agestis	Italy		Potenza		Foggianello
BIBSA	BIBSA660-15	RVcoll. 15-A823	658[0n]	Lycaenidae	Polyommatinae	Aricia	Aricia agestis	Italy	Calabria			FOSSIATA
OXB	OXB880-15	15-A522	658[0n]	Lycaenidae	Polyommatinae	Aricia	Aricia agestis	Italy	Umbria			Fraccano, Citta di Catello	600
OXB	OXB366-15	RVcoll.14-N080	658[0n]	Lycaenidae	Polyommatinae	Aricia	Aricia agestis	Italy				Galzignano	310
WMB	WMB4154-14	RVcoll.13-S710	617[0n]	Lycaenidae	Polyommatinae	Aricia	Aricia agestis	Italy		Foggia, Apulia		Gargano, Monte Sacro
GBGL	GBGL18226-15	KM459088	655[0n]	Lycaenidae	Polyommatinae	Aricia	Aricia agestis	Italy		L`Aquila		Gran Sasso, Campo Imperatore, C Appennines
GBGL	GBGL18207-15	KM459069	655[0n]	Lycaenidae	Polyommatinae	Aricia	Aricia agestis	Italy		Livorno		Isola di Pianosa, Tuscan islands		Pianosa
GBGL	GBGL18208-15	KM459070	655[0n]	Lycaenidae	Polyommatinae	Aricia	Aricia agestis	Italy		Livorno		Isola di Pianosa, Tuscan islands		Pianosa
GBGL	GBGL18209-15	KM459071	655[0n]	Lycaenidae	Polyommatinae	Aricia	Aricia agestis	Italy		Livorno		Isola di Pianosa, Tuscan islands		Pianosa
GBGL	GBGL18210-15	KM459072	655[0n]	Lycaenidae	Polyommatinae	Aricia	Aricia agestis	Italy		Livorno		Isola di Pianosa, Tuscan islands		Pianosa
GBGL	GBGL18211-15	KM459073	655[0n]	Lycaenidae	Polyommatinae	Aricia	Aricia agestis	Italy		Livorno		Isola di Pianosa, Tuscan islands		Pianosa
MFG	GBGL18199-15	KM459061	655[0n]	Lycaenidae	Polyommatinae	Aricia	Aricia agestis	Italy		Messina		Isola di Vulcano, Sicilian Islands		Vulcano
MFG	GBGL18200-15	KM459062	655[0n]	Lycaenidae	Polyommatinae	Aricia	Aricia agestis	Italy		Messina		Isola di Vulcano, Sicilian Islands		Vulcano
MFG	GBGL18201-15	KM459063	655[0n]	Lycaenidae	Polyommatinae	Aricia	Aricia agestis	Italy		Messina		Isola di Vulcano, Sicilian Islands		Vulcano
MFG	GBGL18202-15	KM459064	655[0n]	Lycaenidae	Polyommatinae	Aricia	Aricia agestis	Italy		Messina		Isola di Vulcano, Sicilian Islands		Vulcano
MFG	GBGL18203-15	KM459065	655[0n]	Lycaenidae	Polyommatinae	Aricia	Aricia agestis	Italy		Messina		Isola di Vulcano, Sicilian Islands		Vulcano
WMB	WMB5219-14	RVcoll.13-T969	658[0n]	Lycaenidae	Polyommatinae	Aricia	Aricia agestis	Italy		Chieti		La Maielletta
WMB	WMB230-11	RVcoll.09-T554	658[0n]	Lycaenidae	Polyommatinae	Aricia	Aricia agestis	Italy	Sicily	Messina		Lipari Island		Lipari
WMB	WMB2879-14	RVcoll.10-C676	658[0n]	Lycaenidae	Polyommatinae	Aricia	Aricia agestis	Italy		Messina		Lipari Island		Lipari
GWORL	GWORL192-09	BC ZSM Lep 18598	658[0n]	Lycaenidae	Polyommatinae	Aricia	Aricia agestis	Italy	Tuscany	Livorno	Livorno	Livorno, Livorno Army Camp	5
GWORL	GWORL195-09	BC ZSM Lep 18601	658[0n]	Lycaenidae	Polyommatinae	Aricia	Aricia agestis	Italy	Tuscany	Livorno	Livorno	Livorno, Livorno Army Camp	5
BIBSA	BIBSA045-14	LEP-SS-00044	658[0n]	Lycaenidae	Polyommatinae	Aricia	Aricia agestis	Italy	Calabria			LONGOBUCCO	885
OXB	OXB573-15	14-N962	658[0n]	Lycaenidae	Polyommatinae	Aricia	Aricia agestis	Italy				Loppio
WMB	WMB710-12	RVcoll.11-H342	658[0n]	Lycaenidae	Polyommatinae	Aricia	Aricia agestis	Italy	Sicily	Palermo		Madonie, Piano Battaglia-Monte Scalonaccio, Sicily		Sicily
WMB	WMB744-12	RVcoll.11-J702	658[0n]	Lycaenidae	Polyommatinae	Aricia	Aricia agestis	Italy	Sicily	Palermo		Madonie, Piano Battaglia-Monte Scalonaccio, Sicily		Sicily
EULEP	EULEP5689-17	RVcoll16L032	658[0n]	Lycaenidae	Polyommatinae	Aricia	Aricia agestis	Italy				Marina di Vecchiano
BIBSA	BIBSA1041-15	15-C219	658[0n]	Lycaenidae	Polyommatinae	Aricia	Aricia agestis	Italy		Matera		Matera	347
GBGL	GBGL18188-15	KM459050	655[0n]	Lycaenidae	Polyommatinae	Aricia	Aricia agestis	Italy		Siracusa		Melilli, Siracusa		Sicily
GBGL	GBMIN16181-13	JX678131	657[0n]	Lycaenidae	Polyommatinae	Aricia	Aricia agestis	Italy		Torino		Mompantero Vecchio, Susa Valley
BIBSA	BIBSA1609-16	14-A735	658[0n]	Lycaenidae	Polyommatinae	Aricia	Aricia agestis	Italy	Calabria			MONTE COCUZZO
MFG	GBGL18240-15	KM459102	654[0n]	Lycaenidae	Polyommatinae	Aricia	Aricia agestis	Italy		Agrigento		Monte Genuardo		Sicily
BIBSA	BIBSA1713-16	15-N173	658[0n]	Lycaenidae	Polyommatinae	Aricia	Aricia agestis	Italy	Basilicata			MONTE SIRINO
GBGL	GBGL18168-15	KM459030	655[0n]	Lycaenidae	Polyommatinae	Aricia	Aricia agestis	Italy		Pollino		Monte Sirino, Potenza
OXB	OXB704-15	13-T881	658[0n]	Lycaenidae	Polyommatinae	Aricia	Aricia agestis	Italy				Monte Subasio, Collepino	950
GWORZ	GWORZ055-10	BC ZSM Lep 30411	658[0n]	Lycaenidae	Polyommatinae	Aricia	Aricia agestis	Italy	Basilicata	Potenza		Mte. Sirino (NE)	1300
BIBSA	BIBSA1758-16	12-Q858	658[0n]	Lycaenidae	Polyommatinae	Aricia	Aricia agestis	Italy	Basilicata			NEAR ROTONDA
MFG	GBGL18231-15	KM459093	655[0n]	Lycaenidae	Polyommatinae	Aricia	Aricia agestis	Italy		Messina, Sicily		Nebrodi, Floresta		Sicily
MFG	GBGL18232-15	KM459094	655[0n]	Lycaenidae	Polyommatinae	Aricia	Aricia agestis	Italy		Messina, Sicily		Nebrodi, Floresta		Sicily
GBGL	GBGL18184-15	KM459046	655[0n]	Lycaenidae	Polyommatinae	Aricia	Aricia agestis	Italy		Siena		Olena
MFG	GBMIN16187-13	JX678119	657[0n]	Lycaenidae	Polyommatinae	Aricia	Aricia agestis	Italy		Sila		P.N. La Sila
GBGL	GBGL18169-15	KM459031	655[0n]	Lycaenidae	Polyommatinae	Aricia	Aricia agestis	Italy		Parma		Passo de Cento Croci
OXB	OXB622-15	14-O011	658[0n]	Lycaenidae	Polyommatinae	Aricia	Aricia agestis	Italy				Passo Groste
MFG	GBGL18230-15	KM459092	655[0n]	Lycaenidae	Polyommatinae	Aricia	Aricia agestis	Italy		Messina, Sicily		Peloritani, Antennammare		Sicily
MFG	GBGL18204-15	KM459066	655[0n]	Lycaenidae	Polyommatinae	Aricia	Aricia agestis	Italy		Palermo		Piano Battaglia		Sicily
WMB	WMB715-12	RVcoll.11-H951	658[0n]	Lycaenidae	Polyommatinae	Aricia	Aricia agestis	Italy	Sicily	Palermo		Piano Battaglia, Sicily		Sicily
MFG	GBGL18198-15	KM459060	655[0n]	Lycaenidae	Polyommatinae	Aricia	Aricia agestis	Italy		Palermo		Piano Battaglia-Monte Scalonaccio		Sicily
MFG	GBGL18217-15	KM459079	655[0n]	Lycaenidae	Polyommatinae	Aricia	Aricia agestis	Italy		Palermo		Piano Battaglia-Monte Scalonaccio		Sicily
MFG	GBGL18218-15	KM459080	655[0n]	Lycaenidae	Polyommatinae	Aricia	Aricia agestis	Italy		Palermo		Piano Battaglia-Monte Scalonaccio		Sicily
WMB	WMB717-12	RVcoll.11-I007	658[0n]	Lycaenidae	Polyommatinae	Aricia	Aricia agestis	Italy	Sicily	Palermo		Piano Battaglia-Pizzo Carbonara, Sicily		Sicily
BIBSA	BIBSA072-14	LEP-SS-00072	658[0n]	Lycaenidae	Polyommatinae	Aricia	Aricia agestis	Italy	Calabria			PIETRALBA	1350
BIBSA	BIBSA980-15	14-W154	658[0n]	Lycaenidae	Polyommatinae	Aricia	Aricia agestis	Italy		Pisa		Pisa, Caprona
PHLAF	PHLSA627-11	TLMF Lep 06082	658[0n]	Lycaenidae	Polyommatinae	Aricia	Aricia agestis	Italy		Chieti		PN Majella, Taranta Peligna, Pian di Valle, 770 m	770
MFG	GBGL18206-15	KM459068	655[0n]	Lycaenidae	Polyommatinae	Aricia	Aricia agestis	Italy		Pollino		Pollino, Campotenese
MFG	GBGL18239-15	KM459101	655[0n]	Lycaenidae	Polyommatinae	Aricia	Aricia agestis	Italy		Messina		Portella Rizzo		Sicily
MFG	GBGL18182-15	KM459044	655[0n]	Lycaenidae	Polyommatinae	Aricia	Aricia agestis	Italy		Aspromonte		Reggio Calabria
BIBSA	BIBSA046-14	LEP-SS-00045	658[0n]	Lycaenidae	Polyommatinae	Aricia	Aricia agestis	Italy	Calabria			RIGHIO	1355
BIBSA	BIBSA181-15	RVcoll.14-D969	658[0n]	Lycaenidae	Polyommatinae	Aricia	Aricia agestis	Italy	Piedmont			Rocca S. Giovanni
GBGL	GBGL18183-15	KM459045	655[0n]	Lycaenidae	Polyommatinae	Aricia	Aricia agestis	Italy		IM		San Bartolomeo
OXB	OXB1100-15	15-A633	658[0n]	Lycaenidae	Polyommatinae	Aricia	Aricia agestis	Italy	Lombardy			Santa Maria della Versa
WMB	WMB4714-14	RVcoll.LD-2949	658[0n]	Lycaenidae	Polyommatinae	Aricia	Aricia agestis	Italy		Sassari		Sanza
BIBSA	BIBSA1181-15	15-M219	658[0n]	Lycaenidae	Polyommatinae	Aricia	Aricia agestis	Italy				Scrimei
GWORZ	GWORZ054-10	BC ZSM Lep 30410	658[0n]	Lycaenidae	Polyommatinae	Aricia	Aricia agestis	Italy	Calabria	Cosenza		Sila Gr. Silvana Manzio	1550
WMB	WMB3880-14	RVcoll.12-M512	658[0n]	Lycaenidae	Polyommatinae	Aricia	Aricia agestis	Italy		Vibo Valentia		Soriano Calabro, Calabria
MFG	GBGL18189-15	KM459051	655[0n]	Lycaenidae	Polyommatinae	Aricia	Aricia agestis	Italy		Siracusa		Sortino, Siracusa		Sicily
BIBSA	BIBSA044-14	LEP-SS-00043	658[0n]	Lycaenidae	Polyommatinae	Aricia	Aricia agestis	Italy	Calabria			STRANGE	100
GBGL	GBGL18171-15	KM459033	655[0n]	Lycaenidae	Polyommatinae	Aricia	Aricia agestis	Italy		Grosseto		Talamone
WMB	WMB4776-14	RVcoll. 14-I323	658[0n]	Lycaenidae	Polyommatinae	Aricia	Aricia agestis	Italy	Apulia			Torre Pizzo
WMB	WMB4803-14	RVcoll. 14-I350	658[0n]	Lycaenidae	Polyommatinae	Aricia	Aricia agestis	Italy	Tuscany			Vetulonia
MFG	GBGL18187-15	KM459049	655[0n]	Lycaenidae	Polyommatinae	Aricia	Aricia agestis	Italy		Catania, Sicily		Zafferana, Catania		Sicily
EULEP	EULEP4985-16	RVcoll16I675	658[0n]	Lycaenidae	Polyommatinae	Aricia	Aricia agestis	Poland		Kuyavia-Pomerania		Niewierz
GWORL	GWORL275-09	BC ZSM Lep 18681	658[0n]	Lycaenidae	Polyommatinae	Aricia	Aricia agestis	Poland	Lower Silesian	Sudety Mts.	Walbrzych	Walbrzych, Dziecmorowice	460	Identified by barcode
EZROM	EZROM040-08	RV-07-E419	658[0n]	Lycaenidae	Polyommatinae	Aricia	Aricia agestis	Romania	Tulcea	Dobrogea		2 km E of Greci village (Macin Mts.)		Genit. examined
EZROM	EZROM048-08	RV-07-E536	658[0n]	Lycaenidae	Polyommatinae	Aricia	Aricia agestis	Romania	Arges	Muntenia		3 km S of Fundata		Genit. examined
EZROM	EZROM793-08	RVcoll.08-M519	658[0n]	Lycaenidae	Polyommatinae	Aricia	Aricia agestis	Romania	Alba	Transylvania		Apuseni Mts., Rimetea (Piatra Secuiului)		Genit. examined
EZROM	EZROM044-08	RV-06-K652	658[0n]	Lycaenidae	Polyommatinae	Aricia	Aricia agestis	Romania	Cluj	Transylvania		Baciu forest (Cluj-Napoca)		Genit. examined
EZROM	EZROM790-08	RVcoll.08-M373	658[0n]	Lycaenidae	Polyommatinae	Aricia	Aricia agestis	Romania	Bacau	Moldavia		Buciumeni forest (Radacinesti)		Genit. examined
EZROM	EZROM042-08	RV-06-K666	658[0n]	Lycaenidae	Polyommatinae	Aricia	Aricia agestis	Romania	Cluj	Transylvania		Cluj-Napoca dealul Bogomaia Fanatele Clujului		Genit. examined
EZROM	EZROM043-08	RV-07-C131	658[0n]	Lycaenidae	Polyommatinae	Aricia	Aricia agestis	Romania	Cluj	Transylvania		Cluj-Napoca dealul Bogomaia Fanatele Clujului		Genit. examined
EZROM	EZROM601-08	RV-06-M830	658[0n]	Lycaenidae	Polyommatinae	Aricia	Aricia agestis	Romania	Cluj	Transylvania		Cluj-Napoca, dealul Feleacului, Gheorgheni forest		Genit. examined
EZROM	EZROM606-08	RV-07-E466	658[0n]	Lycaenidae	Polyommatinae	Aricia	Aricia agestis	Romania	Brasov	Transylvania		Dumbrava Vadului, Vad		Genit. examined
EZROM	EZROM041-08	RV-07-D155	658[0n]	Lycaenidae	Polyommatinae	Aricia	Aricia agestis	Romania	Constanta	Dobrogea		Dumbraveni forest		Genit. examined
EZROM	EZROM039-08	RV-07-E399	658[0n]	Lycaenidae	Polyommatinae	Aricia	Aricia agestis	Romania	Dambovita	Muntenia		Picior de Munte		Genit. examined
EZROM	EZROM605-08	RV-07-D523	658[0n]	Lycaenidae	Polyommatinae	Aricia	Aricia agestis	Romania	Maramures	Maramures		Rohia		Genit. examined
GBGL	GBMIN16184-13	JX678125	657[0n]	Lycaenidae	Polyommatinae	Aricia	Aricia agestis	Serbia				Orovac (Kosmaj)
GBGL	GBMIN16319-13	JX678132	657[0n]	Lycaenidae	Polyommatinae	Aricia	Aricia agestis	Slovenia				Jadnijenica
WMB	WMB6510-18	RVcoll12Q545	658[0n]	Lycaenidae	Polyommatinae	Aricia	Aricia agestis	Spain				15 Km S. Benabarre
GBGL	GBGL18177-15	KM459039	655[0n]	Lycaenidae	Polyommatinae	Aricia	Aricia agestis	Spain		Barcelona, Catalonia		3 km N Montseny, ARM 47
GBGL	GBGL18178-15	KM459040	655[0n]	Lycaenidae	Polyommatinae	Aricia	Aricia agestis	Spain		Barcelona, Catalonia		3 km N Montseny, ARM 47
GBGL	GBGL18235-15	KM459097	655[0n]	Lycaenidae	Polyommatinae	Aricia	Aricia agestis	Spain		Girona, Catalonia		Albons
GBGL	GBGL18236-15	KM459098	655[0n]	Lycaenidae	Polyommatinae	Aricia	Aricia agestis	Spain		Girona, Catalonia		Albons
WMB	WMB6477-18	RVcoll12Q430	658[0n]	Lycaenidae	Polyommatinae	Aricia	Aricia agestis	Spain				Banyoles. Pla de l`Estany		Genit. examined
WMB	WMB6357-18	RVcoll06A102	658[0n]	Lycaenidae	Polyommatinae	Aricia	Aricia agestis	Spain				Can Figuera, Tagamanent, VALLES ORIENTAL		Genit. examined
WMB	WMB6387-18	RVcoll07C070	658[0n]	Lycaenidae	Polyommatinae	Aricia	Aricia agestis	Spain				Can Figuera, Tagamanent, VALLES ORIENTAL		Genit. examined
WMB	WMB6458-18	RVcoll09X310	658[0n]	Lycaenidae	Polyommatinae	Aricia	Aricia agestis	Spain				Can Figuera, Tagamanent, VALLES ORIENTAL		Genit. examined
WMB	WMB6471-18	RVcoll11D594	658[0n]	Lycaenidae	Polyommatinae	Aricia	Aricia agestis	Spain				Can Figuera, Tagamanent, VALLES ORIENTAL		Genit. examined
GBGL	GBMIN16353-13	JX678064	646[0n]	Lycaenidae	Polyommatinae	Aricia	Aricia agestis	Spain		Barcelona, Catalonia		Can Liro, St. Pere de Vilamajor, Valles Oriental
GBGL	GBMIN16172-13	JX678149	645[3n]	Lycaenidae	Polyommatinae	Aricia	Aricia agestis	Spain		Girona, Catalonia		Closes del Tec, Alt Emporda
GBGL	GBMIN16174-13	JX678145	646[0n]	Lycaenidae	Polyommatinae	Aricia	Aricia agestis	Spain		Barcelona, Catalonia		Coll Formic, El Brull, Osona
EZSPN	EZSPC189-09	RVcoll.06-A100	632[0n]	Lycaenidae	Polyommatinae	Aricia	Aricia agestis	Spain	Catalonia	Barcelona		Coll Formic, Osona		Genit. examined
GBGL	GBMIN16312-13	JX678146	646[0n]	Lycaenidae	Polyommatinae	Aricia	Aricia agestis	Spain		Girona, Catalonia		Darnius, ALT EMPORDA
WMB	WMB6379-18	RVcoll06G510	658[0n]	Lycaenidae	Polyommatinae	Aricia	Aricia agestis	Spain				El Burgues, Coll Formic, Montseny		Genit. examined
EZSPN	EZSPC193-09	RVcoll.06-A251	648[0n]	Lycaenidae	Polyommatinae	Aricia	Aricia agestis	Spain	Catalonia	Barcelona		El Puig, P.N. Montseny, V. ORIENTAL		Genit. examined
WMB	WMB6362-18	RVcoll06A202	658[0n]	Lycaenidae	Polyommatinae	Aricia	Aricia agestis	Spain				El Puig, P.N. Montseny, Valles Oriental		Genit. examined
WMB	WMB6360-18	RVcoll06A151	658[0n]	Lycaenidae	Polyommatinae	Aricia	Aricia agestis	Spain				Els Hostalets de Balenya, Vall-llosera (Osona)		Genit. examined
WMB	WMB6504-18	RVcoll12Q539	658[0n]	Lycaenidae	Polyommatinae	Aricia	Aricia agestis	Spain				Erinya, Conca de Dalt, Pallars Jussa		Genit. examined
GBGL	GBMIN16349-13	JX678072	657[0n]	Lycaenidae	Polyommatinae	Aricia	Aricia agestis	Spain		Girona, Catalonia		Estoll, Fontanals de Cerdanya, Cerdanya
WMB	WMB6422-18	RVcoll08L499	658[0n]	Lycaenidae	Polyommatinae	Aricia	Aricia agestis	Spain				Estoll, Fontanals de Cerdanya, Cerdanya		Genit. examined
WMB	WMB6429-18	RVcoll08L531	658[0n]	Lycaenidae	Polyommatinae	Aricia	Aricia agestis	Spain				Estoll, Fontanals de Cerdanya, Cerdanya		Genit. examined
WMB	WMB6431-18	RVcoll08M923	658[0n]	Lycaenidae	Polyommatinae	Aricia	Aricia agestis	Spain				Estoll, Fontanals de Cerdanya, Cerdanya		Genit. examined
WMB	WMB6455-18	RVcoll09X070	658[0n]	Lycaenidae	Polyommatinae	Aricia	Aricia agestis	Spain				Estoll, Fontanals de Cerdanya, Cerdanya		Genit. examined
EZSPN	EZSPC190-09	RVcoll.06-A218	658[0n]	Lycaenidae	Polyommatinae	Aricia	Aricia agestis	Spain	Catalonia	Barcelona		Font de`n Vila, Matagalls, V. Oriental		Genit. examined
GBGL	GBMIN16315-13	JX678140	657[0n]	Lycaenidae	Polyommatinae	Aricia	Aricia agestis	Spain		Girona, Catalonia		Gorg de l`Olla, Campdevanol, RIPOLLES
WMB	WMB6486-18	RVcoll12Q440	658[1n]	Lycaenidae	Polyommatinae	Aricia	Aricia agestis	Spain				La Bisbal d`Emporda. Baix Emporda		Genit. examined
WMB	WMB6487-18	RVcoll12Q441	658[0n]	Lycaenidae	Polyommatinae	Aricia	Aricia agestis	Spain				La Bisbal d`Emporda. Baix Emporda		Genit. examined
WMB	WMB6472-18	RVcoll11J239	658[0n]	Lycaenidae	Polyommatinae	Aricia	Aricia agestis	Spain				Mollet de Peralada, Alt Emporda		Genit. examined
WMB	WMB6473-18	RVcoll11J240	658[0n]	Lycaenidae	Polyommatinae	Aricia	Aricia agestis	Spain				Mollet de Peralada, Alt Emporda		Genit. examined
GBGL	GBMIN16215-13	JX678063	646[0n]	Lycaenidae	Polyommatinae	Aricia	Aricia agestis	Spain		Girona, Catalonia		Montjoi, Roses, ALT EMPORDA
WMB	WMB6428-18	RVcoll08L523	658[0n]	Lycaenidae	Polyommatinae	Aricia	Aricia agestis	Spain				Pla de la Gavarrera,Viladrau, Osona		Genit. examined
WMB	WMB6433-18	RVcoll08P096	658[0n]	Lycaenidae	Polyommatinae	Aricia	Aricia agestis	Spain				Pla de la Gavarrera,Viladrau, Osona		Genit. examined
WMB	WMB6450-18	RVcoll09X033	658[0n]	Lycaenidae	Polyommatinae	Aricia	Aricia agestis	Spain				Pla de la Gavarrera,Viladrau, Osona		Genit. examined
WMB	WMB6451-18	RVcoll09X034	658[0n]	Lycaenidae	Polyommatinae	Aricia	Aricia agestis	Spain				Pla de la Gavarrera,Viladrau, Osona		Genit. examined
WMB	WMB6485-18	RVcoll12Q439	658[0n]	Lycaenidae	Polyommatinae	Aricia	Aricia agestis	Spain				Riudellots de la Selva. La Selva		Genit. examined
GBGL	GBGL18237-15	KM459099	655[0n]	Lycaenidae	Polyommatinae	Aricia	Aricia agestis	Spain		Girona, Catalonia		Santa Coloma de Farners
WMB	WMB6478-18	RVcoll12Q432	658[0n]	Lycaenidae	Polyommatinae	Aricia	Aricia agestis	Spain				Santa Coloma de Farners. La Selva		Genit. examined
WMB	WMB6479-18	RVcoll12Q433	658[0n]	Lycaenidae	Polyommatinae	Aricia	Aricia agestis	Spain				Santa Coloma de Farners. La Selva		Genit. examined
WMB	WMB6480-18	RVcoll12Q434	658[0n]	Lycaenidae	Polyommatinae	Aricia	Aricia agestis	Spain				Santa Coloma de Farners. La Selva		Genit. examined
WMB	WMB6481-18	RVcoll12Q435	658[0n]	Lycaenidae	Polyommatinae	Aricia	Aricia agestis	Spain				Santa Coloma de Farners. La Selva		Genit. examined
WMB	WMB6482-18	RVcoll12Q436	658[0n]	Lycaenidae	Polyommatinae	Aricia	Aricia agestis	Spain				Santa Coloma de Farners. La Selva		Genit. examined
WMB	WMB6483-18	RVcoll12Q437	658[0n]	Lycaenidae	Polyommatinae	Aricia	Aricia agestis	Spain				Santa Coloma de Farners. La Selva		Genit. examined
GBGL	GBGL18233-15	KM459095	655[0n]	Lycaenidae	Polyommatinae	Aricia	Aricia agestis	Spain		Girona, Catalonia		Santa Cristina de Belloc
GBGL	GBGL18234-15	KM459096	655[0n]	Lycaenidae	Polyommatinae	Aricia	Aricia agestis	Spain		Girona, Catalonia		Santa Cristina de Belloc
WMB	WMB6476-18	RVcoll12Q421	658[0n]	Lycaenidae	Polyommatinae	Aricia	Aricia agestis	Spain				Santa Pau, Can Jorda. La Garrotxa		Genit. examined
WMB	WMB6427-18	RVcoll08L522	658[0n]	Lycaenidae	Polyommatinae	Aricia	Aricia agestis	Spain				Santandreu de la Castanya, El Brull, Osona		Genit. examined
GBGL	GBMIN16211-13	JX678071	657[0n]	Lycaenidae	Polyommatinae	Aricia	Aricia agestis	Spain		Girona, Catalonia		Sta. Maria del Mont, La Garrotxa
WMB	WMB6372-18	RVcoll06A230	658[0n]	Lycaenidae	Polyommatinae	Aricia	Aricia agestis	Spain				Sta. Susanna-El Polell P.N. Montseny, V. ORIENTAL
WMB	WMB6524-18	RVcoll12Q618	658[0n]	Lycaenidae	Polyommatinae	Aricia	Aricia agestis	Spain				Tordera		Genit. examined
GBGL	GBGL18167-15	KM459029	655[0n]	Lycaenidae	Polyommatinae	Aricia	Aricia agestis	Spain		Barcelona, Catalonia		UAB campus, BMS transect, Bellaterra
WMB	WMB4038-14	RVcoll.12-Z345	658[0n]	Lycaenidae	Polyommatinae	Aricia	Aricia agestis	Spain		Lleida, Catalunya		Vall de Varrados, Vall d`Aran, Saut deth Pish
WMB	WMB6389-18	RVcoll07C284	658[0n]	Lycaenidae	Polyommatinae	Aricia	Aricia agestis	Spain				Viladrau, Montseny, Osona		Genit. examined
WMB	WMB6393-18	RVcoll07C288	658[0n]	Lycaenidae	Polyommatinae	Aricia	Aricia agestis	Spain				Viladrau, Montseny, Osona		Genit. examined
WMB	WMB6407-18	RVcoll07F500	658[0n]	Lycaenidae	Polyommatinae	Aricia	Aricia agestis	Spain				Viladrau, Montseny, Osona		Genit. examined
FBLMW	FBLMW341-10	BC ZSM Lep 37442	658[0n]	Lycaenidae	Polyommatinae	Aricia	Aricia agestis	Switzerland		Zuerich, Diesldorf	Neerach	BOM-Transsekte	450	Identified by barcode
OXB	OXB215-15	OXB-TGS-346	658[0n]	Lycaenidae	Polyommatinae	Aricia	Aricia agestis	United Kingdom				Cornwall
OXB	OXB1530-16	OXB-TGS-1248	658[0n]	Lycaenidae	Polyommatinae	Aricia	Aricia agestis	United Kingdom	England	Buckinghamshire		Grangelands Nature Reserve, Cadsden	210
OXB	OXB1531-16	OXB-TGS-1249	658[0n]	Lycaenidae	Polyommatinae	Aricia	Aricia agestis	United Kingdom	England	Buckinghamshire		Grangelands Nature Reserve, Cadsden	210
OXB	OXB250-15	OXB-TGS-791	658[0n]	Lycaenidae	Polyommatinae	Aricia	Aricia agestis	United Kingdom				Mid Glamorgan
GBGL	GBMIN16182-13	JX678129	657[0n]	Lycaenidae	Polyommatinae	Aricia	Aricia agestis	United Kingdom		England		Pegsden Hills, Hitchin, Beds.
GBGL	GBMIN16321-13	JX678128	657[0n]	Lycaenidae	Polyommatinae	Aricia	Aricia agestis	United Kingdom		England		Pegsden Hills, Hitchin, Beds.
OXB	OXB247-15	OXB-TGS-763	658[0n]	Lycaenidae	Polyommatinae	Aricia	Aricia agestis	United Kingdom				Wiltshire
OXB	OXB273-15	OXB-TGS-956	658[0n]	Lycaenidae	Polyommatinae	Aricia	Aricia agestis	United Kingdom
EULEP	EULEP1828-15	RVcoll.14-J949	658[0n]	Lycaenidae	Polyommatinae	Aricia	Aricia anteros	Albania		Korce		Mt. Grammos
EULEP	EULEP1826-15	RVcoll.14-J946	658[0n]	Lycaenidae	Polyommatinae	Aricia	Aricia anteros	Bulgaria		Kardzhali		Bryagovets
EULEP	EULEP1825-15	RVcoll.14-J945	658[0n]	Lycaenidae	Polyommatinae	Aricia	Aricia anteros	Bulgaria		Kardzhali		Ivajlovgrad
GBGL	GBMIN16308-13	JX678154	657[0n]	Lycaenidae	Polyommatinae	Aricia	Aricia anteros	Bulgaria				Kalotina
EULEP	EULEP3483-16	RVcoll10B369	658[0n]	Lycaenidae	Polyommatinae	Aricia	Aricia anteros	Bulgaria		Khadzhidimovo		Paril village
EULEP	EULEP1808-15	RVcoll.14-H763	658[0n]	Lycaenidae	Polyommatinae	Aricia	Aricia anteros	Greece		Peloponnesos		Chelmos Mt. (below the ski station)
EULEP	EULEP1809-15	RVcoll.14-H764	658[0n]	Lycaenidae	Polyommatinae	Aricia	Aricia anteros	Greece		Peloponnesos		Chelmos Mt. (below the ski station)
EULEP	EULEP1226-15	RVcoll.14-F529	658[0n]	Lycaenidae	Polyommatinae	Aricia	Aricia anteros	Greece				Orvilos Mt.
EULEP	EULEP1683-15	RVcoll.14-G991	658[0n]	Lycaenidae	Polyommatinae	Aricia	Aricia anteros	Greece		Dytiki Makedonia		Skiti
EULEP	EULEP2408-15	RVcoll.14-V120	658[0n]	Lycaenidae	Polyommatinae	Aricia	Aricia anteros	Russia		Karachay-Cherkessia		Mt. Mussa-Achitara (Musat-Chery)
EULEP	EULEP2409-15	RVcoll.14-V121	658[0n]	Lycaenidae	Polyommatinae	Aricia	Aricia anteros	Russia		Karachay-Cherkessia		Mt. Mussa-Achitara (Musat-Chery)
GBGL	GBMIN16170-13	JX678153	657[0n]	Lycaenidae	Polyommatinae	Aricia	Aricia anteros	Serbia				Debelo Brdo
EULEP	EULEP2227-15	RVcoll.14-N406	658[0n]	Lycaenidae	Polyommatinae	Aricia	Aricia anteros	Ukraine		Novoazovsk district, Donetsk region		Pavlopil
PHLAW	PHLAH703-12	TLMF Lep 08522	658[0n]	Lycaenidae	Polyommatinae	Aricia	Aricia artaxerxes	Austria	Vorarlberg			Arlberg W, Alpe Rauz	1720
LEATG	LEATG095-14	TLMF Lep 13882	658[0n]	Lycaenidae	Polyommatinae	Aricia	Aricia artaxerxes	Austria	Tirol	Nordtirol	Nordkette	Arzler Alm Umgebung - Innsbruck N	1050
LEATG	LEATG096-14	TLMF Lep 13883	658[0n]	Lycaenidae	Polyommatinae	Aricia	Aricia artaxerxes	Austria	Tirol	Nordtirol	Nordkette	Arzler Alm Umgebung - Innsbruck N	1050
PHLAW	PHLAW044-13	TLMF Lep 09841	658[0n]	Lycaenidae	Polyommatinae	Aricia	Aricia artaxerxes	Austria	Vorarlberg			Bludesch, Bludescher Magerrasen E, Umg. Jordan	610
FBLMX	FBLMX221-11	BC ZSM Lep 50432	658[0n]	Lycaenidae	Polyommatinae	Aricia	Aricia artaxerxes	Austria	Vorarlberg	Bludenz	Bludesch	Bludesch, Runkelina	550
FBLMX	FBLMX223-11	BC ZSM Lep 50434	658[0n]	Lycaenidae	Polyommatinae	Aricia	Aricia artaxerxes	Austria	Vorarlberg	Bludenz	Bludesch	Bludesch, Runkelina	550
FBLMX	FBLMX225-11	BC ZSM Lep 50436	658[0n]	Lycaenidae	Polyommatinae	Aricia	Aricia artaxerxes	Austria	Vorarlberg	Bludenz	Bludesch	Dalaas, Maehrenalpe	1475
FBLMX	FBLMX228-11	BC ZSM Lep 50439	658[0n]	Lycaenidae	Polyommatinae	Aricia	Aricia artaxerxes	Austria	Vorarlberg	Bludenz	Bludesch	Dalaas, Maehrenalpe	1475
FBLMX	FBLMX230-11	BC ZSM Lep 50441	658[0n]	Lycaenidae	Polyommatinae	Aricia	Aricia artaxerxes	Austria	Vorarlberg	Bludenz	Bludesch	Dalaas, Maehrenalpe	1475
FBLMX	FBLMX232-11	BC ZSM Lep 50443	658[0n]	Lycaenidae	Polyommatinae	Aricia	Aricia artaxerxes	Austria	Vorarlberg	Bludenz	Bludesch	Dalaas, Maehrenalpe	1475
FBLRH	GWORA2463-09	BC ZSM Lep 30675	658[0n]	Lycaenidae	Polyommatinae	Aricia	Aricia artaxerxes	Austria	Tirol	Nordtirol		Ebbs near Kufstein, Aschinger Alm	1000
LEASS	LEASS836-17	TLMF Lep 22484	658[0n]	Lycaenidae	Polyommatinae	Aricia	Aricia artaxerxes	Austria		Salzburg		Graggaberalm	1800
EULEP	EULEP3487-16	RVcoll15I217	658[0n]	Lycaenidae	Polyommatinae	Aricia	Aricia artaxerxes	Austria				Grossglockner, Lucknerhutte
LEASS	LEASS736-17	TLMF Lep 22384	658[0n]	Lycaenidae	Polyommatinae	Aricia	Aricia artaxerxes	Austria		Nordtirol		Mils ost, Bergaecker	641
LEASS	LEASS743-17	TLMF Lep 22391	658[0n]	Lycaenidae	Polyommatinae	Aricia	Aricia artaxerxes	Austria		Nordtirol		Mils ost, Bergaecker	641
LEASS	LEASS835-17	TLMF Lep 22483	658[0n]	Lycaenidae	Polyommatinae	Aricia	Aricia artaxerxes	Austria		Salzburg		O. Nassfeld	2260
FBLMW	FBLMW311-10	BC ZSM Lep 37412	658[0n]	Lycaenidae	Polyommatinae	Aricia	Aricia artaxerxes	Austria		North Tyrol, Landeck	Landeck	Pfunds, Kobl	1500
FBLMW	FBLMW305-10	BC ZSM Lep 37406	658[0n]	Lycaenidae	Polyommatinae	Aricia	Aricia artaxerxes	Austria		North Tyrol, Landeck	Landeck	Pfundser Tscheytal	1700
EULEP	EULEP3488-16	RVcoll15I715	658[0n]	Lycaenidae	Polyommatinae	Aricia	Aricia artaxerxes	Austria				Southern side of Dachstein (Gletschbahn Ramsau to Suedwandhuette)
LEASS	LEASS1059-17	TLMF Lep 22612	658[0n]	Lycaenidae	Polyommatinae	Aricia	Aricia artaxerxes	Austria	Styria			Steirertor w.Sturzhahn	1800
GBGL	GBMIN16346-13	JX678078	657[0n]	Lycaenidae	Polyommatinae	Aricia	Aricia artaxerxes	Estonia				Karilatsi mohnastik
LEFIU	LEFIC063-10	MM03347	658[0n]	Lycaenidae	Polyommatinae	Aricia	Aricia artaxerxes	Finland	Northern Ostrobothnia	Ostrobottnia borealis pars australis		Kiiminki
LEFIU	LEFIE772-10	MM09926	658[0n]	Lycaenidae	Polyommatinae	Aricia	Aricia artaxerxes	Finland		Ostrobottnia borealis pars australis		Kiiminki
LEFIU	LEFIJ514-10	MM17139	658[0n]	Lycaenidae	Polyommatinae	Aricia	Aricia artaxerxes	Finland		Ostrobottnia borealis pars australis		Kiiminki
GBGL	GBMIN16194-13	JX678105	657[0n]	Lycaenidae	Polyommatinae	Aricia	Aricia artaxerxes	France		Alpes-de-Haute-Provence		Col d`Allos, GR-56 South
WMB	WMB3527-14	RVcoll.10-C083	658[0n]	Lycaenidae	Polyommatinae	Aricia	Aricia artaxerxes	France		Hautes Alpes		Col du Lautaret
GBGL	GBMIN16332-13	JX678106	657[0n]	Lycaenidae	Polyommatinae	Aricia	Aricia artaxerxes	France		Rhone-Alpes		Entraigues, le Vallonnet, Savoie
WMB	WMB1662-13	RVcoll.12-P202	658[0n]	Lycaenidae	Polyommatinae	Aricia	Aricia artaxerxes	France	Auvergne-Rhones-Alpes	Rhone-Alpes	Drome	Nonieres
GETXN	FBLMW347-10	BC ZSM Lep 37448	658[0n]	Lycaenidae	Polyommatinae	Aricia	Aricia artaxerxes	Germany	Baden-Wuerttemberg	Freiburg	Rottweil	Altoberndorf, Boller Halde	540	Identified by barcode; ssp. allous
FBLRH	FBLMW335-10	BC ZSM Lep 37436	658[0n]	Lycaenidae	Polyommatinae	Aricia	Aricia artaxerxes	Germany	Thuringia		Ilm-Kreis	Arnstadt, Behringen	435
GETXN	GWORL203-09	BC ZSM Lep 18609	658[0n]	Lycaenidae	Polyommatinae	Aricia	Aricia artaxerxes	Germany	Bavaria	Oberbayern	Rosenheim	Aschau/Ch., Kampenwand	1450
GETXN	FBLMW332-10	BC ZSM Lep 37433	658[0n]	Lycaenidae	Polyommatinae	Aricia	Aricia artaxerxes	Germany	Bavaria	Oberbayern	Berchtesgadener Land	Berchtesgadener Alpen, Trischuebel	2000	Identified by barcode; ssp. allous
GETXN	FBLMW290-10	BC ZSM Lep 37391	658[0n]	Lycaenidae	Polyommatinae	Aricia	Aricia artaxerxes	Germany	Saxony-Anhalt	Sachsen-Anhalt	Harz	Blankenburg (Harz), Almsfeld	430
FBLMW	FBLMW292-10	BC ZSM Lep 37393	658[0n]	Lycaenidae	Polyommatinae	Aricia	Aricia artaxerxes	Germany	Saxony-Anhalt	Sachsen-Anhalt	Harz	Elbingerode (Harz), Koenigshuette	455
GWOSU	GWOSU019-11	BC ZSM Lep 53270	658[0n]	Lycaenidae	Polyommatinae	Aricia	Aricia artaxerxes	Germany	Bavaria	Unterfranken	Main-Spessart	Eussenheim, Aschfeld	225	externally misidentified as A. agestis
FBLMW	FBLMW330-10	BC ZSM Lep 37431	658[0n]	Lycaenidae	Polyommatinae	Aricia	Aricia artaxerxes	Germany	Baden-Wuerttemberg	Freiburg	Breisgau-Hochschwarzwald	Friedenweiler, Roetenbach	865	Identified by barcode
GWOSK	GWOSK798-11	BC ZSM Lep 49014	658[0n]	Lycaenidae	Polyommatinae	Aricia	Aricia artaxerxes	Germany	Bavaria	Oberbayern	Garmisch-Patenkirchen	Griesen	750
FBLRH	FBLMW339-10	BC ZSM Lep 37440	658[0n]	Lycaenidae	Polyommatinae	Aricia	Aricia artaxerxes	Germany	Thuringia		Ilm-Kreis	Ilmtal, Dienstedt	380
FBLRH	GWORL197-09	BC ZSM Lep 18603	658[0n]	Lycaenidae	Polyommatinae	Aricia	Aricia artaxerxes	Germany	Bavaria	Schwaben	Allgaeuer Alpen	Kemptner Kopf, Mindelheimer Huette	2000
FBLMX	FBLMX217-11	BC ZSM Lep 50428	658[0n]	Lycaenidae	Polyommatinae	Aricia	Aricia artaxerxes	Germany	Bavaria	Oberbayern	Garmisch-Partenkirchen	Kruen b. Mittenwald, Geroldsee	970
FBLMW	FBLMW345-10	BC ZSM Lep 37446	658[0n]	Lycaenidae	Polyommatinae	Aricia	Aricia artaxerxes	Germany	Baden-Wuerttemberg	Freiburg	Breisgau-Hochschwarzwald	Loeffingen	825
FBLMX	FBLMX213-11	BC ZSM Lep 50424	658[0n]	Lycaenidae	Polyommatinae	Aricia	Aricia artaxerxes	Germany	Bavaria	Oberbayern	Garmisch-Partenkirchen	Mittenwald Buckelwiesen	970
FBLMX	FBLMX219-11	BC ZSM Lep 50430	658[0n]	Lycaenidae	Polyommatinae	Aricia	Aricia artaxerxes	Germany	Bavaria	Oberbayern	Garmisch-Partenkirchen	Mittenwald Buckelwiesen	970
FBLMX	FBLMX215-11	BC ZSM Lep 50426	658[0n]	Lycaenidae	Polyommatinae	Aricia	Aricia artaxerxes	Germany	Bavaria	Oberbayern	Bad Toelz - Wolfratsh.	Mittenwald, Hoher Kranzberg	1240
FBLMX	FBLMX194-11	BC ZSM Lep 50405	658[0n]	Lycaenidae	Polyommatinae	Aricia	Aricia artaxerxes	Germany	Bavaria	Schwaben	Oberallgaeu	Oberstdorf, Nebelhorn/Koblat	2000
GETXN	GWORL199-09	BC ZSM Lep 18605	658[0n]	Lycaenidae	Polyommatinae	Aricia	Aricia artaxerxes	Germany	Bavaria	Schwaben	Oberallgaeu	Oberstdorf, Oytal	1025	ssp. allous
FBLMX	FBLMX193-11	BC ZSM Lep 50404	658[0n]	Lycaenidae	Polyommatinae	Aricia	Aricia artaxerxes	Germany	Bavaria	Oberbayern	Berchtesgadener Land	Ramsau bei Berchtesgaden, Taubensee/Mordau	950
GWOSK	GWOSK797-11	BC ZSM Lep 49013	633[1n]	Lycaenidae	Polyommatinae	Aricia	Aricia artaxerxes	Germany	Bavaria	Oberbayern	Mittenwald	Riedboden	960
GWOSU	GWOSU027-11	BC ZSM Lep 53278	658[0n]	Lycaenidae	Polyommatinae	Aricia	Aricia artaxerxes	Germany	Bavaria	Unterfranken	Wuerzburg	Tiertalberg b. Thuengersheim	290	externally misidentified as A. agestis
FBLRH	FBLMW337-10	BC ZSM Lep 37438	658[0n]	Lycaenidae	Polyommatinae	Aricia	Aricia artaxerxes	Germany	Thuringia		Ilm-Kreis	Wipfratal, Kettmannshausen	450
GWOSU	GWOSU022-11	BC ZSM Lep 53273	658[0n]	Lycaenidae	Polyommatinae	Aricia	Aricia artaxerxes	Germany	Bavaria	Unterfranken	Main-Spessart	Zellingen, Markt Retzbach	290	externally misidentified as A. agestis
EULEP	EULEP1385-15	RVcoll.14-F987	658[0n]	Lycaenidae	Polyommatinae	Aricia	Aricia artaxerxes	Greece		Peloponnese		9,6 km S Anavriti on E4 trail, Oros Taygetos
GBGL	GBMIN16335-13	JX678100	657[0n]	Lycaenidae	Polyommatinae	Aricia	Aricia artaxerxes	Greece				Parnassos mt.
GBGL	GBMIN16340-13	JX678090	657[0n]	Lycaenidae	Polyommatinae	Aricia	Aricia artaxerxes	Greece				Timfristos Mts, Karpenisi
BIBSA	BIBSA182-15	RVcoll.14-D970	658[0n]	Lycaenidae	Polyommatinae	Aricia	Aricia artaxerxes	Italy	Piedmont			Alpe della Gianna
BIBSA	BIBSA1342-15	15-M835	658[0n]	Lycaenidae	Polyommatinae	Aricia	Aricia artaxerxes	Italy		Molise		Campitello Matese
BIBSA	BIBSA946-15	16-A037	658[0n]	Lycaenidae	Polyommatinae	Aricia	Aricia artaxerxes	Italy				Capanne di Marcarolo
EULEP	EULEP3485-16	RVcoll15G699	658[0n]	Lycaenidae	Polyommatinae	Aricia	Aricia artaxerxes	Italy		Aosta		Col du Grand Saint Bernard
OXB	OXB730-15	13-U205	658[0n]	Lycaenidae	Polyommatinae	Aricia	Aricia artaxerxes	Italy				Curago	1023
EULEP	EULEP3481-16	RVcoll15H067	658[0n]	Lycaenidae	Polyommatinae	Aricia	Aricia artaxerxes	Italy		Aosta		Epinel
LEATD	LEATD140-13	TLMF Lep 12787	658[0n]	Lycaenidae	Polyommatinae	Aricia	Aricia artaxerxes	Italy	Trentino-Alto Adige/Sudtirol	Suedtirol	Nationalpark Stilfser Joch	Franzenshoehe N/ Stilfserjoch Strasse	2350
WMB	WMB2031-13	RVcoll.12-Q731	658[0n]	Lycaenidae	Polyommatinae	Aricia	Aricia artaxerxes	Italy	Abruzzi	L`Aquila		Gran Sasso, C Appennines
WMB	WMB2032-13	RVcoll.12-Q732	658[0n]	Lycaenidae	Polyommatinae	Aricia	Aricia artaxerxes	Italy	Abruzzi	L`Aquila		Gran Sasso, C Appennines
BIBSA	BIBSA427-15	RVcoll.14-I095	658[0n]	Lycaenidae	Polyommatinae	Aricia	Aricia artaxerxes	Italy	Aosta Valley			Loc. Laycher, Vallee Saint-Marcel
BIBSA	BIBSA1069-15	15-H937	658[0n]	Lycaenidae	Polyommatinae	Aricia	Aricia artaxerxes	Italy		Udine		Lof di Montasio	1565
EULEP	EULEP3491-16	RVcoll15H994	658[0n]	Lycaenidae	Polyommatinae	Aricia	Aricia artaxerxes	Italy		Udine		Lof di Montasio
WMB	WMB5251-14	RVcoll.14-A237	658[0n]	Lycaenidae	Polyommatinae	Aricia	Aricia artaxerxes	Italy		Macerata		Monte Bove
EULEP	EULEP1860-15	RVcoll.13-U234	658[0n]	Lycaenidae	Polyommatinae	Aricia	Aricia artaxerxes	Italy		Belluno, Veneto		Monte Dolada
WMB	WMB4843-14	RVcoll. 14-I390	658[0n]	Lycaenidae	Polyommatinae	Aricia	Aricia artaxerxes	Italy	Tuscany			Monte Matanna
BIBSA	BIBSA288-15	RVcoll.14-E088	658[0n]	Lycaenidae	Polyommatinae	Aricia	Aricia artaxerxes	Italy	Piedmont			Passo della Gardetta
EULEP	EULEP166-14	RVcoll.11-I597	658[0n]	Lycaenidae	Polyommatinae	Aricia	Aricia artaxerxes	Italy		Aosta		Pondel village
BIBSA	BIBSA289-15	RVcoll.14-E089	658[0n]	Lycaenidae	Polyommatinae	Aricia	Aricia artaxerxes	Italy	Piedmont			Prato Ciorliero
LEATD	LEATD459-13	TLMF Lep 13106	658[0n]	Lycaenidae	Polyommatinae	Aricia	Aricia artaxerxes	Italy	Trentino-Alto Adige/Sudtirol	South Tyrol	Suedtirol	Rojental, NE Rojen	1970
BIBSA	BIBSA363-15	RVcoll.14-I031	658[0n]	Lycaenidae	Polyommatinae	Aricia	Aricia artaxerxes	Italy	Aosta Valley			Tourbiere, Vallee Saint-Marcel
BIBSA	BIBSA183-15	RVcoll.14-D971	658[0n]	Lycaenidae	Polyommatinae	Aricia	Aricia artaxerxes	Italy	Piedmont			Vallone del Valasco
LEATG	LEATG465-14	TLMF Lep 14252	658[0n]	Lycaenidae	Polyommatinae	Aricia	Aricia artaxerxes	Italy	Trentino-Alto Adige/Sudtirol	Suedtirol	Burg Sprechenstein		1065
EULEP	EULEP3489-16	RVcoll15Q000	658[0n]	Lycaenidae	Polyommatinae	Aricia	Aricia artaxerxes	Macedonia				Luben Mt. (s. Cer-Milo.Ces)
LON	LON218-08	NHMO-07007	657[0n]	Lycaenidae	Polyommatinae	Aricia	Aricia artaxerxes	Norway	Vestfold	Notteroy		Ostre Bolaerne
LON	LON821-11	NHMO Lep09019	658[0n]	Lycaenidae	Polyommatinae	Aricia	Aricia artaxerxes	Norway		Vestre-Toten		Stormyra, Einavatnet
GBGL	GBMIN16219-13	JX678055	657[0n]	Lycaenidae	Polyommatinae	Aricia	Aricia artaxerxes	Norway				Sunndal
GBGL	GBMIN16357-13	JX678056	657[0n]	Lycaenidae	Polyommatinae	Aricia	Aricia artaxerxes	Norway				Sunndal
EZROM	EZROM045-08	RV-07-E380	658[0n]	Lycaenidae	Polyommatinae	Aricia	Aricia artaxerxes	Romania	Caras-Severin	Banat		Arjana Mountain		Genit. examined
EZROM	EZROM046-08	RV-07-E580	658[0n]	Lycaenidae	Polyommatinae	Aricia	Aricia artaxerxes	Romania	Prahova	Muntenia		Jepii Mici (Bucegi Mts.)		Genit. examined
EZROM	EZROM047-08	RV-07-E582	658[0n]	Lycaenidae	Polyommatinae	Aricia	Aricia artaxerxes	Romania	Prahova	Muntenia		Jepii Mici (Bucegi Mts.)		Genit. examined
EZROM	EZROM049-08	RV-07-E576	658[0n]	Lycaenidae	Polyommatinae	Aricia	Aricia artaxerxes	Romania	Prahova	Muntenia		Jepii Mici (Bucegi Mts.)		Genit. examined
EZROM	EZROM602-08	RV-07-E579	658[0n]	Lycaenidae	Polyommatinae	Aricia	Aricia artaxerxes	Romania	Prahova	Muntenia		Jepii Mici (Bucegi Mts.)		Genit. examined
EZROM	EZROM791-08	RVcoll.08-M627	658[0n]	Lycaenidae	Polyommatinae	Aricia	Aricia artaxerxes	Romania	Hunedoara	Transylvania		Scorota (Retezat Mts.)		Genit. examined
EZROM	EZROM792-08	RVcoll.08-M628	658[0n]	Lycaenidae	Polyommatinae	Aricia	Aricia artaxerxes	Romania	Hunedoara	Transylvania		Scorota (Retezat Mts.)		Genit. examined
EZROM	EZROM050-08	RV-07-C201	658[0n]	Lycaenidae	Polyommatinae	Aricia	Aricia artaxerxes	Romania	Prahova	Muntenia		towards Varful Ciucas (Ciucas Mts.)		Genit. examined
EZROM	EZRMN213-08	RVcoll.08-M552	658[0n]	Lycaenidae	Polyommatinae	Aricia	Aricia artaxerxes	Romania	Caras-Severin	Banat		Valea Feregarilor - Poiana Musuroaie		Genit. examined
GBGL	GBMIN16205-13	JX678083	657[0n]	Lycaenidae	Polyommatinae	Aricia	Aricia artaxerxes	Russia		Igograd region		Kamyshinsky, Low Volga
GBGL	GBMIN16204-13	JX678085	657[0n]	Lycaenidae	Polyommatinae	Aricia	Aricia artaxerxes	Russia				Karabi yaila
EULEP	EULEP1153-15	RVcoll.14-F346	658[0n]	Lycaenidae	Polyommatinae	Aricia	Aricia artaxerxes	Serbia				Crni Vrh
GBGL	GBMIN16202-13	JX678089	657[0n]	Lycaenidae	Polyommatinae	Aricia	Aricia artaxerxes	Serbia				Debelo Brdo
EULEP	EULEP843-15	RVcoll.14-C034	658[0n]	Lycaenidae	Polyommatinae	Aricia	Aricia artaxerxes	Sweden				Campus Roslagen, Norrtaelje
GBGL	GBMIN16345-13	JX678080	657[0n]	Lycaenidae	Polyommatinae	Aricia	Aricia artaxerxes	Sweden		Haerjedalen		Duvberg
GBGL	GBMIN16203-13	JX678087	657[0n]	Lycaenidae	Polyommatinae	Aricia	Aricia artaxerxes	Sweden		Gotland		Naersholm
EULEP	EULEP4782-16	RVcoll16H377	658[0n]	Lycaenidae	Polyommatinae	Aricia	Aricia artaxerxes	Sweden		Norrbotten		NW of Nikkaluokta (Cievrragorsa river valley)
GBGL	GBMIN16344-13	JX678082	657[0n]	Lycaenidae	Polyommatinae	Aricia	Aricia artaxerxes	Sweden				Oernskoeldsvik, Angermanland
GBGL	GBMIN16341-13	JX678088	657[0n]	Lycaenidae	Polyommatinae	Aricia	Aricia artaxerxes	Sweden		Gotland		Skoge
GBGL	GBMIN16206-13	JX678081	657[0n]	Lycaenidae	Polyommatinae	Aricia	Aricia artaxerxes	Sweden		Uppland		Skutskaer
FBLMX	FBLMX234-11	BC ZSM Lep 50445	658[0n]	Lycaenidae	Polyommatinae	Aricia	Aricia artaxerxes	Switzerland	Graubunden	Albula	Berguen (Bravuogn)	Berguen (Bravuogn), Uglix	1975
EULEP	EULEP3490-16	RVcoll15H207	658[0n]	Lycaenidae	Polyommatinae	Aricia	Aricia artaxerxes	Switzerland		Interlaken		Bort
EULEP	EULEP3486-16	RVcoll15H591	658[0n]	Lycaenidae	Polyommatinae	Aricia	Aricia artaxerxes	Switzerland		Maloja		Schafberg (above Pontresina, below Unter Schafberg)
PHLAB	PHLAB305-10	TLMF Lep 01105	639[0n]	Lycaenidae	Polyommatinae	Aricia	Aricia artaxerxes	Switzerland	Graubunden			Tiefencastel S/ Salouf, Got Grond	1650
PHLAB	PHLAB367-10	TLMF Lep 01167	658[0n]	Lycaenidae	Polyommatinae	Aricia	Aricia artaxerxes	Switzerland	Graubunden			Val Bever, Alp Suvretta	2100
PHLAB	PHLAB323-10	TLMF Lep 01123	641[0n]	Lycaenidae	Polyommatinae	Aricia	Aricia artaxerxes	Switzerland	Graubunden			Waltensburg/Vuorz, Spinatsch	1450
PHLAB	PHLAB324-10	TLMF Lep 01124	623[0n]	Lycaenidae	Polyommatinae	Aricia	Aricia artaxerxes	Switzerland	Graubunden			Waltensburg/Vuorz, Spinatsch	1450
EULEP	EULEP2575-15	RVcoll.14-V553	658[0n]	Lycaenidae	Polyommatinae	Aricia	Aricia artaxerxes	Ukraine		Lugansk region, Kremennaya distr.		S env. of Golikovo
EULEP	EULEP4832-16	RVcoll16H733	658[0n]	Lycaenidae	Polyommatinae	Aricia	Aricia artaxerxes	Ukraine		Lugansk		Severodonetsk, 3 km NWW of Kleshnya Lake
EULEP	EULEP2350-15	RVcoll.14-V038	658[0n]	Lycaenidae	Polyommatinae	Aricia	Aricia artaxerxes	Ukraine		Kharkov		Zhovtnevoe, Kharkov distr.
GBGL	GBMIN16356-13	JX678058	657[0n]	Lycaenidae	Polyommatinae	Aricia	Aricia artaxerxes	United Kingdom		Scotland		Couper Angus
GBGL	GBMIN16359-13	JX678052	657[0n]	Lycaenidae	Polyommatinae	Aricia	Aricia artaxerxes	United Kingdom		Scotland		Couper Angus
OXB	OXB262-15	OXB-TGS-874	658[0n]	Lycaenidae	Polyommatinae	Aricia	Aricia artaxerxes	United Kingdom				Durham
WMB	WMB4022-14	RVcoll.12-R518	658[0n]	Lycaenidae	Polyommatinae	Aricia	Aricia artaxerxes	United Kingdom		England		Humphrey Head, Cumbria, England
GBGL	GBMIN16220-13	JX678053	657[0n]	Lycaenidae	Polyommatinae	Aricia	Aricia artaxerxes	United Kingdom		England		Thrislington
GBGL	GBMIN16358-13	JX678054	657[0n]	Lycaenidae	Polyommatinae	Aricia	Aricia artaxerxes	United Kingdom		England		Thrislington
GBGL	GBGL18306-15	KM459172	655[0n]	Lycaenidae	Polyommatinae	Aricia	Aricia cramera	Italy		circum Sardinian islands		Asinara		Asinara
GBGL	GBGL18307-15	KM459173	655[0n]	Lycaenidae	Polyommatinae	Aricia	Aricia cramera	Italy		circum Sardinian islands		Asinara		Asinara
GBGL	GBGL18308-15	KM459174	655[0n]	Lycaenidae	Polyommatinae	Aricia	Aricia cramera	Italy		circum Sardinian islands		Asinara		Asinara
GBGL	GBGL18309-15	KM459175	655[0n]	Lycaenidae	Polyommatinae	Aricia	Aricia cramera	Italy		circum Sardinian islands		Asinara		Asinara
GBGL	GBGL18271-15	KM459133	655[0n]	Lycaenidae	Polyommatinae	Aricia	Aricia cramera	Italy		Olbia-Tempio, Sardinia		Coghinas		Sardinia
GBGL	GBGL18273-15	KM459135	655[0n]	Lycaenidae	Polyommatinae	Aricia	Aricia cramera	Italy		Olbia-Tempio, Sardinia		Conca Verde		Sardinia
GBGL	GBGL18265-15	KM459127	655[0n]	Lycaenidae	Polyommatinae	Aricia	Aricia cramera	Italy		Cagliari, Sardinia		Faro Sant Elia		Sardinia
GBGL	GBGL18266-15	KM459128	655[0n]	Lycaenidae	Polyommatinae	Aricia	Aricia cramera	Italy		Cagliari, Sardinia		Faro Sant Elia		Sardinia
GBGL	GBGL18285-15	KM459151	655[0n]	Lycaenidae	Polyommatinae	Aricia	Aricia cramera	Italy		Sassari, Sardinia		Florinas		Sardinia
GBGL	GBGL18267-15	KM459129	655[0n]	Lycaenidae	Polyommatinae	Aricia	Aricia cramera	Italy		Ogliastra, Sardinia		Gairo		Sardinia
GBGL	GBGL18268-15	KM459130	655[0n]	Lycaenidae	Polyommatinae	Aricia	Aricia cramera	Italy		Ogliastra, Sardinia		Gairo		Sardinia
WMB	WMB2994-14	RVcoll.12-O399	658[0n]	Lycaenidae	Polyommatinae	Aricia	Aricia cramera	Italy		Carbonia-Iglesias, Sardinia		Isola di San Pietro		San Pietro
OXB	OXB1242-15	Rvcoll_13-T689	658[0n]	Lycaenidae	Polyommatinae	Aricia	Aricia cramera	Italy				Marina di Arborea	10	Sardinia
GBGL	GBMIN16367-13	JX678036	657[0n]	Lycaenidae	Polyommatinae	Aricia	Aricia cramera	Italy		Sardinia		Monte Albo, Nuoro		Sardinia
GBGL	GBGL18272-15	KM459134	655[0n]	Lycaenidae	Polyommatinae	Aricia	Aricia cramera	Italy		Olbia-Tempio, Sardinia		N San Pasquale		Sardinia
BIBSA	BIBSA1283-15	13-T679	658[0n]	Lycaenidae	Polyommatinae	Aricia	Aricia cramera	Italy		Sardinia		Near Mount Sette Fratelli		Sardinia
GBGL	GBGL18284-15	KM459150	655[0n]	Lycaenidae	Polyommatinae	Aricia	Aricia cramera	Italy		Sassari, Sardinia		Perfugas		Sardinia
GBGL	GBGL18269-15	KM459131	655[0n]	Lycaenidae	Polyommatinae	Aricia	Aricia cramera	Italy		Nuoro, Sardinia		S Fonni		Sardinia
GBGL	GBGL18270-15	KM459132	655[0n]	Lycaenidae	Polyommatinae	Aricia	Aricia cramera	Italy		Nuoro, Sardinia		S Fonni		Sardinia
GBGL	GBGL18286-15	KM459152	655[0n]	Lycaenidae	Polyommatinae	Aricia	Aricia cramera	Italy		Carbonia-Iglesias, Sardinia		Sant`Antioco		Sant Antioco
GBGL	GBMIN16226-13	JX678041	657[0n]	Lycaenidae	Polyommatinae	Aricia	Aricia cramera	Italy		Nuoro, Sardinia		Sardegna Gennargentu dint. Broncu Spina		Sardinia
GBGL	GBMIN16365-13	JX678040	657[0n]	Lycaenidae	Polyommatinae	Aricia	Aricia cramera	Italy		Nuoro, Sardinia		Sardegna Gennargentu dint. Broncu Spina		Sardinia
WMB	WMB4412-14	RVcoll.14-B453	658[0n]	Lycaenidae	Polyommatinae	Aricia	Aricia cramera	Portugal		Sesimbra		Alto das Vinhas
EZSPM	EZSPM668-12	Rvcoll. 12-L566	621[0n]	Lycaenidae	Polyommatinae	Aricia	Aricia cramera	Portugal		Algarve		Espiche, Lagos
EZSPM	EZSPM667-12	Rvcoll. 12-L547	620[0n]	Lycaenidae	Polyommatinae	Aricia	Aricia cramera	Portugal		Algarve		Porches, Lagoa
WMB	WMB4427-14	RVcoll.14-B487	658[0n]	Lycaenidae	Polyommatinae	Aricia	Aricia cramera	Portugal		Alcacer do Sal		South of Alcacer do Sal
WMB	WMB4410-14	RVcoll.14-B448	658[0n]	Lycaenidae	Polyommatinae	Aricia	Aricia cramera	Portugal		Alcanena		South-east of Minde, Serra de Aire
WMB	WMB4380-14	RVcoll.14-B231	658[0n]	Lycaenidae	Polyommatinae	Aricia	Aricia cramera	Portugal		Manteigas		Zezere glacier valley, south of Manteigas
WMB	WMB6511-18	RVcoll12Q546	658[0n]	Lycaenidae	Polyommatinae	Aricia	Aricia cramera	Spain				15 Km S. Benabarre
WMB	WMB6512-18	RVcoll12Q547	658[0n]	Lycaenidae	Polyommatinae	Aricia	Aricia cramera	Spain				15 Km S. Benabarre
WMB	WMB6513-18	RVcoll12Q548	658[0n]	Lycaenidae	Polyommatinae	Aricia	Aricia cramera	Spain				15 Km S. Benabarre
WMB	WMB6514-18	RVcoll12Q549	658[0n]	Lycaenidae	Polyommatinae	Aricia	Aricia cramera	Spain				15 Km S. Benabarre
WMB	WMB6515-18	RVcoll12Q550	658[0n]	Lycaenidae	Polyommatinae	Aricia	Aricia cramera	Spain				15 Km S. Benabarre
GBGL	GBGL18245-15	KM459106	655[0n]	Lycaenidae	Polyommatinae	Aricia	Aricia cramera	Spain		Castellon, Valencia		4 km E. of Olocau del Rey
GBGL	GBMIN16227-13	JX678039	657[0n]	Lycaenidae	Polyommatinae	Aricia	Aricia cramera	Spain		Castellon, Valencia		4 km E. of Olocau del Rey
EZSPM	EZSPM1022-12	Rvcoll.12-M771	658[0n]	Lycaenidae	Polyommatinae	Aricia	Aricia cramera	Spain	Extremadura	Caceres		7 km SE Navalvillar de Ibor
GBGL	GBGL18283-15	KM459149	655[0n]	Lycaenidae	Polyommatinae	Aricia	Aricia cramera	Spain		Balearic Islands		Algaiarens, Menorca		Menorca
WMB	WMB3250-14	RVcoll.08-L289	621[0n]	Lycaenidae	Polyommatinae	Aricia	Aricia cramera	Spain		Alicante, Com. Valenciana		Alrededores del Somo, Castell de Castells
EZSPM	EZSPM967-12	Rvcoll.12-M719	658[0n]	Lycaenidae	Polyommatinae	Aricia	Aricia cramera	Spain	Castilla-La Mancha	Ciudad Real		Alrededores San Lorenzo de Calatrava
WMB	WMB3343-14	RVcoll.08-P926	658[0n]	Lycaenidae	Polyommatinae	Aricia	Aricia cramera	Spain		Valencia, Com. Valenciana		Ayora, Barranco de la Sanguijuela
WMB	WMB6493-18	RVcoll12Q522	658[0n]	Lycaenidae	Polyommatinae	Aricia	Aricia cramera	Spain				Balaguer, La Noguera		Genit. examined
WMB	WMB6494-18	RVcoll12Q523	658[0n]	Lycaenidae	Polyommatinae	Aricia	Aricia cramera	Spain				Balaguer, La Noguera		Genit. examined
WMB	WMB6508-18	RVcoll12Q543	658[0n]	Lycaenidae	Polyommatinae	Aricia	Aricia cramera	Spain				Benabarre
WMB	WMB6509-18	RVcoll12Q544	658[0n]	Lycaenidae	Polyommatinae	Aricia	Aricia cramera	Spain				Benabarre
GBGL	GBGL18298-15	KM459164	655[0n]	Lycaenidae	Polyommatinae	Aricia	Aricia cramera	Spain		Tarragona, Catalonia		Bonastre
GBGL	GBGL18299-15	KM459165	655[0n]	Lycaenidae	Polyommatinae	Aricia	Aricia cramera	Spain		Tarragona, Catalonia		Bonastre
GBGL	GBGL18297-15	KM459163	655[0n]	Lycaenidae	Polyommatinae	Aricia	Aricia cramera	Spain		Tarragona, Catalonia		Bonaterra
WMB	WMB6398-18	RVcoll07C472	658[0n]	Lycaenidae	Polyommatinae	Aricia	Aricia cramera	Spain				Bosc de Can Morato (Llinars del Valles)		Genit. examined
WMB	WMB6399-18	RVcoll07C683	658[0n]	Lycaenidae	Polyommatinae	Aricia	Aricia cramera	Spain				Bosc de Can Morato, Cardedeu, Valles Oriental		Genit. examined
WMB	WMB6495-18	RVcoll12Q524	658[1n]	Lycaenidae	Polyommatinae	Aricia	Aricia cramera	Spain				Camarassa, La Noguera		Genit. examined
WMB	WMB6423-18	RVcoll08L502	658[0n]	Lycaenidae	Polyommatinae	Aricia	Aricia cramera	Spain				Camp de les Nogueres, Sant Esteve de Palautordera, Valles Oriental		Genit. examined
GBGL	GBGL18287-15	KM459153	655[0n]	Lycaenidae	Polyommatinae	Aricia	Aricia cramera	Spain		Girona, Catalonia		Can Collet, Darnius, Alt Emporda
GBGL	GBGL18288-15	KM459154	655[0n]	Lycaenidae	Polyommatinae	Aricia	Aricia cramera	Spain		Girona, Catalonia		Can Collet, Darnius, Alt Emporda
GBGL	GBGL18289-15	KM459155	655[0n]	Lycaenidae	Polyommatinae	Aricia	Aricia cramera	Spain		Girona, Catalonia		Can Collet, Darnius, Alt Emporda
GBGL	GBGL18290-15	KM459156	655[0n]	Lycaenidae	Polyommatinae	Aricia	Aricia cramera	Spain		Barcelona, Catalonia		Can Dangla,Collsuspina, Osona
GBGL	GBGL18291-15	KM459157	655[0n]	Lycaenidae	Polyommatinae	Aricia	Aricia cramera	Spain		Barcelona, Catalonia		Can Dangla,Collsuspina, Osona
GBGL	GBGL18292-15	KM459158	655[0n]	Lycaenidae	Polyommatinae	Aricia	Aricia cramera	Spain		Barcelona, Catalonia		Can Dangla,Collsuspina, Osona
GBGL	GBMIN16363-13	JX678044	646[0n]	Lycaenidae	Polyommatinae	Aricia	Aricia cramera	Spain		Barcelona, Catalonia		Can Ferriol, Sant Feliu de Llobregat, B. LLOBREGAT
WMB	WMB6375-18	RVcoll06A236	658[0n]	Lycaenidae	Polyommatinae	Aricia	Aricia cramera	Spain				Can Ferriol, Sant Feliu de Llobregat, B. LLOBREGAT		Genit. examined
WMB	WMB6376-18	RVcoll06A237	658[0n]	Lycaenidae	Polyommatinae	Aricia	Aricia cramera	Spain				Can Ferriol, Sant Feliu de Llobregat, B. LLOBREGAT		Genit. examined
WMB	WMB6411-18	RVcoll07Z065	658[0n]	Lycaenidae	Polyommatinae	Aricia	Aricia cramera	Spain				Can Ferriol, Sant Feliu de Llobregat, B. LLOBREGAT		Genit. examined
WMB	WMB6460-18	RVcoll09X322	658[0n]	Lycaenidae	Polyommatinae	Aricia	Aricia cramera	Spain				Can Figuera, Tagamanent, VALLES ORIENTAL		Genit. examined
WMB	WMB6425-18	RVcoll08L504	658[0n]	Lycaenidae	Polyommatinae	Aricia	Aricia cramera	Spain				Can Jedo, Montseny, Valles Oriental		Genit. examined
WMB	WMB6374-18	RVcoll06A232	658[0n]	Lycaenidae	Polyommatinae	Aricia	Aricia cramera	Spain				Can Prat, Gualba, V. ORIENTAL		Genit. examined
WMB	WMB6382-18	RVcoll06G554	658[0n]	Lycaenidae	Polyommatinae	Aricia	Aricia cramera	Spain				Can Rovira, El Brull, Osona		Genit. examined
WMB	WMB3260-14	RVcoll.08-L661	658[0n]	Lycaenidae	Polyommatinae	Aricia	Aricia cramera	Spain		Avila, Castilla y Leon		Candeleda, Cuesta de la Joya
WMB	WMB3163-14	RVcoll.08-H417	658[0n]	Lycaenidae	Polyommatinae	Aricia	Aricia cramera	Spain		Madrid		Cantoblanco
EZSPM	EZSPM1036-12	Rvcoll.12-M787	643[0n]	Lycaenidae	Polyommatinae	Aricia	Aricia cramera	Spain	Extremadura	Caceres		Carrascalejo
WMB	WMB6496-18	RVcoll12Q528	658[0n]	Lycaenidae	Polyommatinae	Aricia	Aricia cramera	Spain				Cellers, Panta Terradets, Pallars Jussa		Genit. examined
WMB	WMB6410-18	RVcoll07Z064	658[0n]	Lycaenidae	Polyommatinae	Aricia	Aricia cramera	Spain				Coll d`Estenalles, Mura, BAGES		Genit. examined
WMB	WMB6380-18	RVcoll06G524	658[0n]	Lycaenidae	Polyommatinae	Aricia	Aricia cramera	Spain				Coll de Comiols, Pallars Jussa		Genit. examined
GBGL	GBGL18257-15	KM459118	655[0n]	Lycaenidae	Polyommatinae	Aricia	Aricia cramera	Spain		Tarragona, Catalonia		Coll de la Creu, Ports de Tortosa
WMB	WMB6505-18	RVcoll12Q540	658[0n]	Lycaenidae	Polyommatinae	Aricia	Aricia cramera	Spain				Coll de Montllobar, Montllobar, Tremp, Pallars Jussa		Genit. examined
WMB	WMB6506-18	RVcoll12Q541	658[0n]	Lycaenidae	Polyommatinae	Aricia	Aricia cramera	Spain				Coll de Montllobar, Montllobar, Tremp, Pallars Jussa		Genit. examined
WMB	WMB6507-18	RVcoll12Q542	658[0n]	Lycaenidae	Polyommatinae	Aricia	Aricia cramera	Spain				Coll de Montllobar, Montllobar, Tremp, Pallars Jussa		Genit. examined
GBGL	GBGL18264-15	KM459126	655[0n]	Lycaenidae	Polyommatinae	Aricia	Aricia cramera	Spain		Malaga, Andalucia		Colmenar
WMB	WMB3169-14	RVcoll.08-H517	658[0n]	Lycaenidae	Polyommatinae	Aricia	Aricia cramera	Spain		Guadalajara, Castilla-La Mancha		Duron, La Alcarria
EZSPN	EZSPN703-09	RVcoll.08-J884	658[0n]	Lycaenidae	Polyommatinae	Aricia	Aricia cramera	Spain	Castilla y Leon	Leon		El Burgo Ranero
GBGL	GBMIN16361-13	JX678048	646[0n]	Lycaenidae	Polyommatinae	Aricia	Aricia cramera	Spain		Barcelona, Catalonia		El Burgues, Coll Formic, Montseny
EZSPC	EZSPC706-10	RVcoll.08-H635	658[0n]	Lycaenidae	Polyommatinae	Aricia	Aricia cramera	Spain	Andalusia	Cadiz		El Gastor
GBGL	GBGL18293-15	KM459159	655[0n]	Lycaenidae	Polyommatinae	Aricia	Aricia cramera	Spain		Barcelona, Catalonia		El Lledoner, Vallirana, Baix Llobregat
WMB	WMB6366-18	RVcoll06A212	658[0n]	Lycaenidae	Polyommatinae	Aricia	Aricia cramera	Spain				El Muntanya, El Brull, Osona		Genit. examined
WMB	WMB6383-18	RVcoll06G568	658[0n]	Lycaenidae	Polyommatinae	Aricia	Aricia cramera	Spain				El Sola, El Brull, Osona		Genit. examined
WMB	WMB4043-14	RVcoll.12-Z361	658[0n]	Lycaenidae	Polyommatinae	Aricia	Aricia cramera	Spain		Teruel, Aragon		El Vallecillo, Teruel
GBGL	GBMIN16222-13	JX678049	646[1n]	Lycaenidae	Polyommatinae	Aricia	Aricia cramera	Spain		Barcelona, Catalonia		Els Hostalets de Balenya (Osona)
WMB	WMB6358-18	RVcoll06A148	658[0n]	Lycaenidae	Polyommatinae	Aricia	Aricia cramera	Spain				Els Hostalets de Balenya (Osona)		Genit. examined
WMB	WMB6359-18	RVcoll06A150	658[0n]	Lycaenidae	Polyommatinae	Aricia	Aricia cramera	Spain				Els Hostalets de Balenya (Osona)		Genit. examined
WMB	WMB6361-18	RVcoll06A152	658[0n]	Lycaenidae	Polyommatinae	Aricia	Aricia cramera	Spain				Els Hostalets de Balenya, Castell d`Esparreguera (Osona)		Genit. examined
GBGL	GBGL18263-15	KM459125	655[0n]	Lycaenidae	Polyommatinae	Aricia	Aricia cramera	Spain		Tarragona, Catalonia		Els Ports de Tortosa, Baix Ebre
WMB	WMB6519-18	RVcoll12Q557	657[0n]	Lycaenidae	Polyommatinae	Aricia	Aricia cramera	Spain				Ermita de la Trinitat, Espluga de Francoli, La Conca de Barbera		Genit. examined
WMB	WMB6520-18	RVcoll12Q558	658[0n]	Lycaenidae	Polyommatinae	Aricia	Aricia cramera	Spain				Ermita de la Trinitat, Espluga de Francoli, La Conca de Barbera		Genit. examined
WMB	WMB6521-18	RVcoll12Q559	658[0n]	Lycaenidae	Polyommatinae	Aricia	Aricia cramera	Spain				Ermita de la Trinitat, Espluga de Francoli, La Conca de Barbera		Genit. examined
WMB	WMB6522-18	RVcoll12Q560	658[0n]	Lycaenidae	Polyommatinae	Aricia	Aricia cramera	Spain				Ermita de la Trinitat, Espluga de Francoli, La Conca de Barbera		Genit. examined
WMB	WMB6523-18	RVcoll12Q561	658[0n]	Lycaenidae	Polyommatinae	Aricia	Aricia cramera	Spain				Ermita de la Trinitat, Espluga de Francoli, La Conca de Barbera		Genit. examined
GBGL	GBMIN16369-13	JX678032	657[0n]	Lycaenidae	Polyommatinae	Aricia	Aricia cramera	Spain		Girona, Catalonia		Estoll, Fontanals de Cerdanya, Cerdanya
WMB	WMB6364-18	RVcoll06A207	658[0n]	Lycaenidae	Polyommatinae	Aricia	Aricia cramera	Spain				Estoll, Fontanals de Cerdanya, Cerdanya		Genit. examined
WMB	WMB6381-18	RVcoll06G525	658[0n]	Lycaenidae	Polyommatinae	Aricia	Aricia cramera	Spain				Estoll, Fontanals de Cerdanya, Cerdanya		Genit. examined
WMB	WMB6421-18	RVcoll08L467	658[0n]	Lycaenidae	Polyommatinae	Aricia	Aricia cramera	Spain				Estoll, Fontanals de Cerdanya, Cerdanya		Genit. examined
GBGL	GBMIN16225-13	JX678043	657[0n]	Lycaenidae	Polyommatinae	Aricia	Aricia cramera	Spain		Tarragona, Catalonia		Farena, Alt Camp
GBGL	GBGL18255-15	KM459116	655[0n]	Lycaenidae	Polyommatinae	Aricia	Aricia cramera	Spain		Balearic Islands		Genova, Mallorca		Mallorca
WMB	WMB6373-18	RVcoll06A231	658[0n]	Lycaenidae	Polyommatinae	Aricia	Aricia cramera	Spain				Gironella, BERGUEDA		Genit. examined
WMB	WMB6412-18	RVcoll07Z068	658[0n]	Lycaenidae	Polyommatinae	Aricia	Aricia cramera	Spain				Gironella, BERGUEDA		Genit. examined
WMB	WMB6413-18	RVcoll07Z070	658[0n]	Lycaenidae	Polyommatinae	Aricia	Aricia cramera	Spain				Gironella, BERGUEDA		Genit. examined
WMB	WMB6500-18	RVcoll12Q535	658[0n]	Lycaenidae	Polyommatinae	Aricia	Aricia cramera	Spain				Guardia de Tremp, Pallars Jussa		Genit. examined
WMB	WMB6501-18	RVcoll12Q536	658[0n]	Lycaenidae	Polyommatinae	Aricia	Aricia cramera	Spain				Guardia de Tremp, Pallars Jussa
WMB	WMB6502-18	RVcoll12Q537	658[0n]	Lycaenidae	Polyommatinae	Aricia	Aricia cramera	Spain				Guardia de Tremp, Pallars Jussa		Genit. examined
EZSPM	EZSPM1025-12	Rvcoll.12-M775	658[0n]	Lycaenidae	Polyommatinae	Aricia	Aricia cramera	Spain	Extremadura	Caceres		Hospital del Obispo, Navalvillar de Ibor
WMB	WMB6497-18	RVcoll12Q532	658[0n]	Lycaenidae	Polyommatinae	Aricia	Aricia cramera	Spain				L`atmetlla de Montsec, La Noguera		Genit. examined
WMB	WMB6498-18	RVcoll12Q533	658[0n]	Lycaenidae	Polyommatinae	Aricia	Aricia cramera	Spain				L`atmetlla de Montsec, La Noguera		Genit. examined
WMB	WMB6499-18	RVcoll12Q534	658[0n]	Lycaenidae	Polyommatinae	Aricia	Aricia cramera	Spain				L`atmetlla de Montsec, La Noguera		Genit. examined
GBGL	GBGL18244-15	KM459105	655[0n]	Lycaenidae	Polyommatinae	Aricia	Aricia cramera	Spain		Tarragona, Catalonia		La Morera de Montsant, PRIORAT
GBGL	GBMIN16371-13	JX678028	657[0n]	Lycaenidae	Polyommatinae	Aricia	Aricia cramera	Spain		Tarragona, Catalonia		La Morera de Montsant, PRIORAT
WMB	WMB6384-18	RVcoll06G661	658[1n]	Lycaenidae	Polyommatinae	Aricia	Aricia cramera	Spain				La Trinitat, El Brull, Osona		Genit. examined
WMB	WMB6385-18	RVcoll06G662	658[0n]	Lycaenidae	Polyommatinae	Aricia	Aricia cramera	Spain				La Trinitat, El Brull, Osona		Genit. examined
EZSPM	EZSPM912-12	Rvcoll.12-M634	658[0n]	Lycaenidae	Polyommatinae	Aricia	Aricia cramera	Spain	Castilla-La Mancha	Ciudad Real		Lagunas de Ruidera, Ossa de Montiel
GBGL	GBMIN16230-13	JX678033	657[0n]	Lycaenidae	Polyommatinae	Aricia	Aricia cramera	Spain		Balearic Islands		Llampa, Mao, Menorca		Menorca
GBGL	GBMIN16372-13	JX678026	646[0n]	Lycaenidae	Polyommatinae	Aricia	Aricia cramera	Spain		Balearic Islands		Llampa, Mao, Menorca		Menorca
GBGL	GBGL18246-15	KM459107	655[0n]	Lycaenidae	Polyommatinae	Aricia	Aricia cramera	Spain		Balearic Islands		Llimpa, Mao, Menorca		Menorca
GBGL	GBGL18247-15	KM459108	655[0n]	Lycaenidae	Polyommatinae	Aricia	Aricia cramera	Spain		Balearic Islands		Llimpa, Mao, Menorca		Menorca
GBGL	GBGL18248-15	KM459109	655[0n]	Lycaenidae	Polyommatinae	Aricia	Aricia cramera	Spain		Balearic Islands		Llimpa, Mao, Menorca		Menorca
WMB	WMB6396-18	RVcoll07C413	658[1n]	Lycaenidae	Polyommatinae	Aricia	Aricia cramera	Spain				Llinars del Valles, el Mogent (near the highway), Valles Oriental		Genit. examined
WMB	WMB6397-18	RVcoll07C471	658[0n]	Lycaenidae	Polyommatinae	Aricia	Aricia cramera	Spain				Llinars del Valles, Valles Oriental		Genit. examined
GBGL	GBGL18301-15	KM459167	655[0n]	Lycaenidae	Polyommatinae	Aricia	Aricia cramera	Spain		Lleida, Catalonia		Llobera
GBGL	GBGL18303-15	KM459169	655[0n]	Lycaenidae	Polyommatinae	Aricia	Aricia cramera	Spain		Lleida, Catalonia		Llobera
EZSPC	EZSPC705-10	RVcoll.09-V439	658[0n]	Lycaenidae	Polyommatinae	Aricia	Aricia cramera	Spain	Andalusia	Granada		Loma de Lastonares (Sierra Nevada)
WMB	WMB6365-18	RVcoll06A211	658[0n]	Lycaenidae	Polyommatinae	Aricia	Aricia cramera	Spain				Mas Riquer, OSONA		Genit. examined
GBGL	GBMIN16310-13	JX678150	657[0n]	Lycaenidae	Polyommatinae	Aricia	Aricia cramera	Spain		Granada, Andalucia		Mecina Bombaron, Alpujarras
EZSPM	EZSPM891-12	Rvcoll.12-M610	658[0n]	Lycaenidae	Polyommatinae	Aricia	Aricia cramera	Spain	Extremadura	Badajoz		Medellin
EZSPM	EZSPM892-12	Rvcoll.12-M611	658[0n]	Lycaenidae	Polyommatinae	Aricia	Aricia cramera	Spain	Extremadura	Badajoz		Medellin
GBGL	GBGL18249-15	KM459110	655[0n]	Lycaenidae	Polyommatinae	Aricia	Aricia cramera	Spain		Huesca, Aragon		Mequinenza
GBGL	GBGL18250-15	KM459111	619[0n]	Lycaenidae	Polyommatinae	Aricia	Aricia cramera	Spain		Huesca, Aragon		Mequinenza
EZSPC	EZSPC756-10	RVcoll.06-G526	658[0n]	Lycaenidae	Polyommatinae	Aricia	Aricia cramera	Spain	Catalonia	Girona		Meranges, La Cerdanya		Genit. examined
GBGL	GBGL18305-15	KM459171	655[0n]	Lycaenidae	Polyommatinae	Aricia	Aricia cramera	Spain		Lleida, Catalonia		Miralcamp, Plana D`Urgell
GBGL	GBMIN16231-13	JX678031	657[0n]	Lycaenidae	Polyommatinae	Aricia	Aricia cramera	Spain		Barcelona, Catalonia		Montseny d`Amunt, Montseny, Valles Oriental
GBGL	GBMIN16235-13	JX678023	646[0n]	Lycaenidae	Polyommatinae	Aricia	Aricia cramera	Spain		Barcelona, Catalonia		Montseny d`Amunt, Montseny, Valles Oriental
GBGL	GBMIN16370-13	JX678030	657[0n]	Lycaenidae	Polyommatinae	Aricia	Aricia cramera	Spain		Barcelona, Catalonia		Montseny d`Amunt, Montseny, Valles Oriental
WMB	WMB3342-14	RVcoll.08-P925	658[0n]	Lycaenidae	Polyommatinae	Aricia	Aricia cramera	Spain		Valencia, Com. Valenciana		Muela de Cortes, Cortes de Pallas
GBGL	GBGL18294-15	KM459160	655[0n]	Lycaenidae	Polyommatinae	Aricia	Aricia cramera	Spain		Barcelona, Catalonia		Olerdola
GBGL	GBGL18295-15	KM459161	655[0n]	Lycaenidae	Polyommatinae	Aricia	Aricia cramera	Spain		Barcelona, Catalonia		Olerdola
GBGL	GBGL18296-15	KM459162	655[0n]	Lycaenidae	Polyommatinae	Aricia	Aricia cramera	Spain		Barcelona, Catalonia		Olerdola
WMB	WMB6369-18	RVcoll06A223	658[0n]	Lycaenidae	Polyommatinae	Aricia	Aricia cramera	Spain				Oristrell, BAGES		Genit. examined
WMB	WMB6424-18	RVcoll08L503	658[0n]	Lycaenidae	Polyommatinae	Aricia	Aricia cramera	Spain				Plana de la Guilla, El Brull, Osona		Genit. examined
WMB	WMB6516-18	RVcoll12Q553	658[0n]	Lycaenidae	Polyommatinae	Aricia	Aricia cramera	Spain				Raimat, El Segria
WMB	WMB6517-18	RVcoll12Q555	658[0n]	Lycaenidae	Polyommatinae	Aricia	Aricia cramera	Spain				Raimat, El Segria
WMB	WMB3219-14	RVcoll.08-J722	658[0n]	Lycaenidae	Polyommatinae	Aricia	Aricia cramera	Spain		Valencia, Com. Valenciana		Rincon del Sardo, Castielfabib
EZSPM	EZSPM943-12	Rvcoll.12-M678	658[0n]	Lycaenidae	Polyommatinae	Aricia	Aricia cramera	Spain	Castilla-La Mancha	Ciudad Real		Rio Jandula, Mestanza
WMB	WMB6484-18	RVcoll12Q438	658[0n]	Lycaenidae	Polyommatinae	Aricia	Aricia cramera	Spain				Riudellots de la Selva. La Selva		Genit. examined
GBGL	GBMIN16224-13	JX678045	646[0n]	Lycaenidae	Polyommatinae	Aricia	Aricia cramera	Spain		Madrid		Rivas-Vaciamadrid
GBGL	GBGL18258-15	KM459119	655[0n]	Lycaenidae	Polyommatinae	Aricia	Aricia cramera	Spain		Tarragona, Catalonia		Roquetes-Fredes, Ports de Tortosa
GBGL	GBGL18256-15	KM459117	655[0n]	Lycaenidae	Polyommatinae	Aricia	Aricia cramera	Spain		Tarragona, Catalonia		Roquetes-Mont Caro, Ports de Tortosa
WMB	WMB6488-18	RVcoll12Q502	658[0n]	Lycaenidae	Polyommatinae	Aricia	Aricia cramera	Spain				Rubinat, Ribera d`Ondara, La Segarra		Genit. examined
WMB	WMB6489-18	RVcoll12Q503	658[0n]	Lycaenidae	Polyommatinae	Aricia	Aricia cramera	Spain				Rubinat, Ribera d`Ondara, La Segarra		Genit. examined
WMB	WMB6490-18	RVcoll12Q504	658[0n]	Lycaenidae	Polyommatinae	Aricia	Aricia cramera	Spain				Rubinat, Ribera d`Ondara, La Segarra		Genit. examined
WMB	WMB6491-18	RVcoll12Q505	658[0n]	Lycaenidae	Polyommatinae	Aricia	Aricia cramera	Spain				Rubinat, Ribera d`Ondara, La Segarra		Genit. examined
GBGL	GBGL18254-15	KM459115	655[0n]	Lycaenidae	Polyommatinae	Aricia	Aricia cramera	Spain		Balearic Islands		S`Albufera, Mallorca		Mallorca
GBGL	GBMIN16368-13	JX678034	657[0n]	Lycaenidae	Polyommatinae	Aricia	Aricia cramera	Spain		Balearic Islands		S`Albufera, Mallorca		Mallorca
WMB	WMB6503-18	RVcoll12Q538	658[0n]	Lycaenidae	Polyommatinae	Aricia	Aricia cramera	Spain				Salas de Pallars, Pallars Jussa		Genit. examined
GBGL	GBGL18259-15	KM459121	655[0n]	Lycaenidae	Polyommatinae	Aricia	Aricia cramera	Spain		Balearic Islands		San Agusti, Ibiza		Ibiza
GBGL	GBGL18260-15	KM459122	655[0n]	Lycaenidae	Polyommatinae	Aricia	Aricia cramera	Spain		Balearic Islands		San Agusti, Ibiza		Ibiza
GBGL	GBGL18261-15	KM459123	655[0n]	Lycaenidae	Polyommatinae	Aricia	Aricia cramera	Spain		Balearic Islands		San Agusti, Ibiza		Ibiza
GBGL	GBGL18262-15	KM459124	655[0n]	Lycaenidae	Polyommatinae	Aricia	Aricia cramera	Spain		Balearic Islands		San Agusti, Ibiza		Ibiza
EULEP	EULEP147-14	RVcoll.10-C442	658[0n]	Lycaenidae	Polyommatinae	Aricia	Aricia cramera	Spain	Balearic Islands	Ibiza		San Rafael
GBGL	GBGL18253-15	KM459114	655[0n]	Lycaenidae	Polyommatinae	Aricia	Aricia cramera	Spain		Balearic Islands		Santa Maria, Mallorca		Mallorca
GBGL	GBMIN16229-13	JX678035	657[0n]	Lycaenidae	Polyommatinae	Aricia	Aricia cramera	Spain		Balearic Islands		Santa Maria, Mallorca		Mallorca
WMB	WMB3206-14	RVcoll.08-J214	658[0n]	Lycaenidae	Polyommatinae	Aricia	Aricia cramera	Spain		Granada, Andalucia		Sierra Pelada, Parapanda, Illora
GBGL	GBGL18304-15	KM459170	655[0n]	Lycaenidae	Polyommatinae	Aricia	Aricia cramera	Spain		Lleida, Catalonia		Sio
WMB	WMB6367-18	RVcoll06A216	658[0n]	Lycaenidae	Polyommatinae	Aricia	Aricia cramera	Spain				St. Ramon, B. LLOBREGAT		Genit. examined
WMB	WMB6368-18	RVcoll06A217	658[0n]	Lycaenidae	Polyommatinae	Aricia	Aricia cramera	Spain				St. Ramon, B. LLOBREGAT		Genit. examined
WMB	WMB6363-18	RVcoll06A203	658[0n]	Lycaenidae	Polyommatinae	Aricia	Aricia cramera	Spain				Sta. Susanna-El Polell P.N. Montseny, V. ORIENTAL		Genit. examined
GBGL	GBGL18302-15	KM459168	655[0n]	Lycaenidae	Polyommatinae	Aricia	Aricia cramera	Spain		Barcelona, Catalonia		Tordera
WMB	WMB6492-18	RVcoll12Q506	658[0n]	Lycaenidae	Polyommatinae	Aricia	Aricia cramera	Spain				Tornabous, L`Urgell
EZSPC	EZSPC753-10	RVcoll.06-A205	658[0n]	Lycaenidae	Polyommatinae	Aricia	Aricia cramera	Spain	Catalonia	Lleida		Tremp, P. JUSSA
GBGL	GBMIN16373-13	JX678024	646[0n]	Lycaenidae	Polyommatinae	Aricia	Aricia cramera	Spain		Lleida, Catalonia		Tremp, P. JUSSA
EZSPM	EZSPM899-12	Rvcoll.12-M621	634[0n]	Lycaenidae	Polyommatinae	Aricia	Aricia cramera	Spain	Castilla y Leon	Valladolid		Tudela de Duero
WMB	WMB6475-18	RVcoll12N699	658[0n]	Lycaenidae	Polyommatinae	Aricia	Aricia cramera	Spain				Universitat Autonoma de Barcelona		Genit. examined
GBGL	GBGL18300-15	KM459166	655[0n]	Lycaenidae	Polyommatinae	Aricia	Aricia cramera	Spain		Barcelona, Catalonia		Valbona de Anoia
GBGL	GBMIN16360-13	JX678050	646[1n]	Lycaenidae	Polyommatinae	Aricia	Aricia cramera	Spain		Barcelona, Catalonia		Vall d`Horta, Sant Llorenc Savall, V. OCCIDENTAL
WMB	WMB6415-18	RVcoll07Z079	658[0n]	Lycaenidae	Polyommatinae	Aricia	Aricia cramera	Spain				Vall d`Horta, Sant Llorenc Savall, V. OCCIDENTAL		Genit. examined
WMB	WMB6416-18	RVcoll07Z080	658[0n]	Lycaenidae	Polyommatinae	Aricia	Aricia cramera	Spain				Vall d`Horta, Sant Llorenc Savall, V. OCCIDENTAL		Genit. examined
EZSPN	EZROM707-08	RV-06-A215	658[0n]	Lycaenidae	Polyommatinae	Aricia	Aricia cramera	Spain	Catalonia	Barcelona		Vall d`Horta, Valles Occidental		Genit. examined
GBGL	GBMIN16234-13	JX678025	646[0n]	Lycaenidae	Polyommatinae	Aricia	Aricia cramera	Spain		Barcelona, Catalonia		Vallforners, Canoves, Valles Oriental
WMB	WMB6390-18	RVcoll07C285	658[0n]	Lycaenidae	Polyommatinae	Aricia	Aricia cramera	Spain				Viladrau, Montseny, Osona		Genit. examined
WMB	WMB6391-18	RVcoll07C286	658[0n]	Lycaenidae	Polyommatinae	Aricia	Aricia cramera	Spain				Viladrau, Montseny, Osona		Genit. examined
WMB	WMB6392-18	RVcoll07C287	658[0n]	Lycaenidae	Polyommatinae	Aricia	Aricia cramera	Spain				Viladrau, Montseny, Osona		Genit. examined
WMB	WMB6394-18	RVcoll07C289	658[0n]	Lycaenidae	Polyommatinae	Aricia	Aricia cramera	Spain				Viladrau, Montseny, Osona		Genit. examined
WMB	WMB6395-18	RVcoll07C407	658[0n]	Lycaenidae	Polyommatinae	Aricia	Aricia cramera	Spain				Viladrau, Montseny, Osona		Genit. examined
WMB	WMB6408-18	RVcoll07F501	658[0n]	Lycaenidae	Polyommatinae	Aricia	Aricia cramera	Spain				Viladrau, Montseny, Osona		Genit. examined
WMB	WMB6409-18	RVcoll07F502	658[0n]	Lycaenidae	Polyommatinae	Aricia	Aricia cramera	Spain				Viladrau, Montseny, Osona		Genit. examined
WMB	WMB6418-18	RVcoll08J397	658[0n]	Lycaenidae	Polyommatinae	Aricia	Aricia cramera	Spain				Viladrau, Montseny, Osona		Genit. examined
WMB	WMB6518-18	RVcoll12Q556	658[0n]	Lycaenidae	Polyommatinae	Aricia	Aricia cramera	Spain				Vinaixa, Les Garrigues
WMB	WMB4508-14	RVcoll.14-E196	658[0n]	Lycaenidae	Polyommatinae	Aricia	Aricia cramera	Spain		Ciudad Real		Viso del Marques
WMB	WMB6461-18	RVcoll09X335	658[0n]	Lycaenidae	Polyommatinae	Aricia	Aricia montensis	Andorra				Borda del Bringuer
WMB	WMB6462-18	RVcoll09X336	658[0n]	Lycaenidae	Polyommatinae	Aricia	Aricia montensis	Andorra				Borda del Bringuer
GBGL	GBMIN16355-13	JX678060	646[0n]	Lycaenidae	Polyommatinae	Aricia	Aricia montensis	Andorra		Andorra		Comapedrosa
GBGL	GBMIN16217-13	JX678059	646[0n]	Lycaenidae	Polyommatinae	Aricia	Aricia montensis	Andorra		Andorra		Pic dels Pessons, Encamp
GBGL	GBMIN16216-13	JX678061	646[0n]	Lycaenidae	Polyommatinae	Aricia	Aricia montensis	Andorra		Andorra		Sorteny
WMB	WMB6377-18	RVcoll06A240	658[0n]	Lycaenidae	Polyommatinae	Aricia	Aricia montensis	Andorra				Sorteny		Genit. examined
WMB	WMB6401-18	RVcoll07F060	658[0n]	Lycaenidae	Polyommatinae	Aricia	Aricia montensis	Spain				10 km S. of Morella		Genit. examined
WMB	WMB6402-18	RVcoll07F076	658[0n]	Lycaenidae	Polyommatinae	Aricia	Aricia montensis	Spain				10 km S. of Morella		Genit. examined
WMB	WMB4039-14	RVcoll.12-Z353	658[0n]	Lycaenidae	Polyommatinae	Aricia	Aricia montensis	Spain		Lleida, Catalunya		Ariga de Lin, Vall d`Aran
EZSPC	EZSPC829-10	RVcoll.08-P927	619[0n]	Lycaenidae	Polyommatinae	Aricia	Aricia montensis	Spain	Comunidad Valenciana	Valencia		Ayora, La Hunde
WMB	WMB6404-18	RVcoll07F088	658[0n]	Lycaenidae	Polyommatinae	Aricia	Aricia montensis	Spain				Boixols, Abella de la Conca, Pallars Jussa
WMB	WMB6463-18	RVcoll10A828	658[0n]	Lycaenidae	Polyommatinae	Aricia	Aricia montensis	Spain				Boixols, Abella de la Conca, Pallars Jussa		Genit. examined
WMB	WMB6464-18	RVcoll10A829	658[0n]	Lycaenidae	Polyommatinae	Aricia	Aricia montensis	Spain				Boixols, Abella de la Conca, Pallars Jussa		Genit. examined
WMB	WMB6465-18	RVcoll10A830	658[0n]	Lycaenidae	Polyommatinae	Aricia	Aricia montensis	Spain				Boixols, Abella de la Conca, Pallars Jussa		Genit. examined
GBGL	GBMIN16354-13	JX678062	646[0n]	Lycaenidae	Polyommatinae	Aricia	Aricia montensis	Spain		Huesca, Aragon		Canon de Anisclo
WMB	WMB6370-18	RVcoll06A225	658[0n]	Lycaenidae	Polyommatinae	Aricia	Aricia montensis	Spain				Casa Nova del Muntanya, Osona		Genit. examined
WMB	WMB6470-18	RVcoll10B507	658[0n]	Lycaenidae	Polyommatinae	Aricia	Aricia montensis	Spain				Coll de la Creu, Ports de Tortosa		Genit. examined
EZSPN	EZSPN078-09	RVcoll.09-V560	658[0n]	Lycaenidae	Polyommatinae	Aricia	Aricia montensis	Spain	Andalusia	Granada		Collado de las Sabinas, Sierra Nevada		Genit. examined
WMB	WMB6456-18	RVcoll09X308	658[0n]	Lycaenidae	Polyommatinae	Aricia	Aricia montensis	Spain				El Cafe, Pla de la Calma el Brull, OSONA		Genit. examined
WMB	WMB3775-14	RVcoll.12-N718	658[0n]	Lycaenidae	Polyommatinae	Aricia	Aricia montensis	Spain		Teruel, Aragon		El Valecillo
EZSPN	EZSPC191-09	RVcoll.06-A219	658[0n]	Lycaenidae	Polyommatinae	Aricia	Aricia montensis	Spain	Catalonia	Lleida		Espot-St. Maurici, P. SOBIRA		Genit. examined
WMB	WMB6405-18	RVcoll07F089	658[1n]	Lycaenidae	Polyommatinae	Aricia	Aricia montensis	Spain				Estoll, Fontanals de Cerdanya, Cerdanya		Genit. examined
WMB	WMB6406-18	RVcoll07F090	658[2n]	Lycaenidae	Polyommatinae	Aricia	Aricia montensis	Spain				Estoll, Fontanals de Cerdanya, Cerdanya		Genit. examined
WMB	WMB6414-18	RVcoll07Z076	658[0n]	Lycaenidae	Polyommatinae	Aricia	Aricia montensis	Spain				Estoll, Fontanals de Cerdanya, Cerdanya		Genit. examined
WMB	WMB6449-18	RVcoll09X014	658[0n]	Lycaenidae	Polyommatinae	Aricia	Aricia montensis	Spain				Estoll, Fontanals de Cerdanya, Cerdanya		Genit. examined
WMB	WMB6453-18	RVcoll09X068	658[0n]	Lycaenidae	Polyommatinae	Aricia	Aricia montensis	Spain				Estoll, Fontanals de Cerdanya, Cerdanya		Genit. examined
WMB	WMB6454-18	RVcoll09X069	658[0n]	Lycaenidae	Polyommatinae	Aricia	Aricia montensis	Spain				Estoll, Fontanals de Cerdanya, Cerdanya		Genit. examined
WMB	WMB3243-14	RVcoll.08-L180	658[0n]	Lycaenidae	Polyommatinae	Aricia	Aricia montensis	Spain		Castellon, Com. Valenciana		Font del Regatxal, Vilafranca
WMB	WMB6371-18	RVcoll06A227	658[0n]	Lycaenidae	Polyommatinae	Aricia	Aricia montensis	Spain				Gresolet, (Gosol-Baga), BERGUEDA		Genit. examined
EZSPC	EZSPC788-10	RVcoll.08-M042	658[0n]	Lycaenidae	Polyommatinae	Aricia	Aricia montensis	Spain	Castilla-La Mancha	Guadalajara		Gualda, La Alcarria
WMB	WMB3138-14	RVcoll.06-K691	658[0n]	Lycaenidae	Polyommatinae	Aricia	Aricia montensis	Spain		Granada, Andalucia		Guillimona, La Sagra, HUESCAR
WMB	WMB6459-18	RVcoll09X318	658[0n]	Lycaenidae	Polyommatinae	Aricia	Aricia montensis	Spain				La Bessa, Montseny, VALLES ORIENTAL		Genit. examined
WMB	WMB3384-14	RVcoll.09-V438	658[0n]	Lycaenidae	Polyommatinae	Aricia	Aricia montensis	Spain		Granada, Andalucia		Loma de Lastonares, Sierra Nevada
GBGL	GBMIN16352-13	JX678066	657[0n]	Lycaenidae	Polyommatinae	Aricia	Aricia montensis	Spain		Cuenca, Castile-La Mancha		Mogorrita, Tragacete
WMB	WMB6420-18	RVcoll08L332	658[0n]	Lycaenidae	Polyommatinae	Aricia	Aricia montensis	Spain				Montseny d`Amunt, Montseny, Valles Oriental		Genit. examined
WMB	WMB6403-18	RVcoll07F085	658[0n]	Lycaenidae	Polyommatinae	Aricia	Aricia montensis	Spain				Motllats, Prades Mt.		Genit. examined
EZSPC	EZSPC777-10	RVcoll.08-L842	658[0n]	Lycaenidae	Polyommatinae	Aricia	Aricia montensis	Spain	Comunidad de Madrid			Pinilla del Valle
WMB	WMB3266-14	RVcoll.08-L843	658[0n]	Lycaenidae	Polyommatinae	Aricia	Aricia montensis	Spain		Madrid		Pinilla del Valle
WMB	WMB6426-18	RVcoll08L520	658[0n]	Lycaenidae	Polyommatinae	Aricia	Aricia montensis	Spain				Pla de la Gavarrera,Viladrau, Osona		Genit. examined
WMB	WMB6432-18	RVcoll08P082	658[0n]	Lycaenidae	Polyommatinae	Aricia	Aricia montensis	Spain				Pla de la Gavarrera,Viladrau, Osona		Genit. examined
WMB	WMB6448-18	RVcoll09X002	658[0n]	Lycaenidae	Polyommatinae	Aricia	Aricia montensis	Spain				Pla de la Gavarrera,Viladrau, Osona		Genit. examined
EZSPN	EZSPC272-09	RVcoll.08-R208	655[0n]	Lycaenidae	Polyommatinae	Aricia	Aricia montensis	Spain	Catalonia	Lleida		Port de la Bonaigua, Pallars Sobira		Genit. examined
EZSPN	EZSPN658-09	RVcoll.08-J843	626[0n]	Lycaenidae	Polyommatinae	Aricia	Aricia montensis	Spain	Castilla y Leon	Leon		Posada de Valdeon
EZSPM	EZSPM773-12	Rvcoll. 050111LP38	658[0n]	Lycaenidae	Polyommatinae	Aricia	Aricia montensis	Spain	Asturias			PR-23 de Fuente De, Camaleno
EZSPC	EZSPC749-10	RVcoll.08-L117	658[0n]	Lycaenidae	Polyommatinae	Aricia	Aricia montensis	Spain	Comunidad Valenciana	Castellon		Puerto de las Cabrillas, Portell de Morella		Genit. examined
WMB	WMB6468-18	RVcoll10A882	658[0n]	Lycaenidae	Polyommatinae	Aricia	Aricia montensis	Spain				Refugi del Caro, Ports de Tortosa		Genit. examined
WMB	WMB6469-18	RVcoll10A883	658[0n]	Lycaenidae	Polyommatinae	Aricia	Aricia montensis	Spain				Refugi del Caro, Ports de Tortosa		Genit. examined
WMB	WMB6466-18	RVcoll10A853	658[0n]	Lycaenidae	Polyommatinae	Aricia	Aricia montensis	Spain				Roquetes-Mont Caro, Ports de Tortosa		Genit. examined
WMB	WMB6467-18	RVcoll10A862	658[0n]	Lycaenidae	Polyommatinae	Aricia	Aricia montensis	Spain				Roquetes-Mont Caro, Ports de Tortosa		Genit. examined
GBGL	GBMIN16214-13	JX678065	657[0n]	Lycaenidae	Polyommatinae	Aricia	Aricia montensis	Spain		Asturias		Saliencia
EZSPN	EZSPC262-09	RVcoll.08-P398	658[0n]	Lycaenidae	Polyommatinae	Aricia	Aricia montensis	Spain	Catalonia	Lleida		Salt de Pitx, Vall d`Aran		Genit. examined
WMB	WMB3280-14	RVcoll.08-M072	658[0n]	Lycaenidae	Polyommatinae	Aricia	Aricia montensis	Spain		Guadalajara, Castilla-La Mancha		San Andres del Rey, La Alcarria
EULEP	EULEP017-14	RVcoll.07-C688	658[0n]	Lycaenidae	Polyommatinae	Aricia	Aricia montensis	Spain	Catalonia	Tarragona		Serra de la Gritella, Prades, Baix Camp		Genit. examined
EULEP	EULEP018-14	RVcoll.07-C689	658[0n]	Lycaenidae	Polyommatinae	Aricia	Aricia montensis	Spain	Catalonia	Tarragona		Serra de la Gritella, Prades, Baix Camp
EULEP	EULEP019-14	RVcoll.07-C692	658[0n]	Lycaenidae	Polyommatinae	Aricia	Aricia montensis	Spain	Catalonia	Tarragona		Serra de la Gritella, Prades, Baix Camp		Genit. examined
WMB	WMB6400-18	RVcoll07C693	658[0n]	Lycaenidae	Polyommatinae	Aricia	Aricia montensis	Spain				Serra de la Gritella, Prades, Baix Camp		Genit. examined
WMB	WMB6419-18	RVcoll08L329	658[0n]	Lycaenidae	Polyommatinae	Aricia	Aricia montensis	Spain				Serrat dels Tossals, Bergueda		Genit. examined
EULEP	EULEP119-14	RVcoll.09-X375	658[0n]	Lycaenidae	Polyommatinae	Aricia	Aricia montensis	Spain	Andalusia	Granada		Sierra de la Sagra
EZSPN	EZSPN075-09	RVcoll.09-V919	658[0n]	Lycaenidae	Polyommatinae	Aricia	Aricia montensis	Spain	Andalusia	Granada		Sierra de la Sagra		Genit. examined
WMB	WMB3409-14	RVcoll.09-V922	658[0n]	Lycaenidae	Polyommatinae	Aricia	Aricia montensis	Spain		Granada, Andalucia		Sierra de la Sagra
EZSPN	EZSPC192-09	RVcoll.06-A233	655[0n]	Lycaenidae	Polyommatinae	Aricia	Aricia montensis	Spain	Catalonia	Lleida		St. Maurici, P. SOBIRA		Genit. examined
WMB	WMB6457-18	RVcoll09X309	658[0n]	Lycaenidae	Polyommatinae	Aricia	Aricia montensis	Spain				Tagamanent, VALLES ORIENTAL		Genit. examined
EZSPC	EZSPC710-10	RVcoll.08-R145	658[0n]	Lycaenidae	Polyommatinae	Aricia	Aricia montensis	Spain	Catalonia	Barcelona		Turo de L`Home, Montseny		Genit. examined
EZSPC	EZSPC692-10	RVcoll.06-A247	658[0n]	Lycaenidae	Polyommatinae	Aricia	Aricia montensis	Spain	Aragon	Huesca		Val de Barbarisa		Genit. examined
WMB	WMB6452-18	RVcoll09X038	658[0n]	Lycaenidae	Polyommatinae	Aricia	Aricia montensis	Spain				Vall d`Eina (Pla de l`Orri de Baix), La Cerdanya		Genit. examined
WMB	WMB6378-18	RVcoll06A250	658[0n]	Lycaenidae	Polyommatinae	Aricia	Aricia montensis	Spain				Vall de Pineta		Genit. examined
WMB	WMB6436-18	RVcoll08R179	658[0n]	Lycaenidae	Polyommatinae	Aricia	Aricia montensis	Spain				Vallter 2000, Setcases, Ripolles		Genit. examined
WMB	WMB3317-14	RVcoll.08-P686	658[0n]	Lycaenidae	Polyommatinae	Aricia	Aricia montensis	Spain		Leon, Castilla y Leon		Villadangos de Arbas
EZSPC	EZSPC751-10	RVcoll.08-L889	658[0n]	Lycaenidae	Polyommatinae	Aricia	Aricia morronensis	Spain	Castilla y Leon	Soria		Abejar
EZSPN	EZSPN931-09	RVcoll.08-L887	658[0n]	Lycaenidae	Polyommatinae	Aricia	Aricia morronensis	Spain	Castilla y Leon	Soria		Abejar
WMB	WMB6430-18	RVcoll08L886	658[0n]	Lycaenidae	Polyommatinae	Aricia	Aricia morronensis	Spain				Abejar
EZSPC	EZSPC1276-10	RVcoll.171106RP5	658[0n]	Lycaenidae	Polyommatinae	Aricia	Aricia morronensis	Spain	Comunidad Valenciana	Alicante		Acceso Aitana 1,Confrides
EZSPC	EZSPC1301-10	RVcoll.171106RP4	658[0n]	Lycaenidae	Polyommatinae	Aricia	Aricia morronensis	Spain	Comunidad Valenciana	Alicante		Acceso Aitana 1,Confrides
EZSPC	EZSPC1265-10	RVcoll.070207MC36	658[0n]	Lycaenidae	Polyommatinae	Aricia	Aricia morronensis	Spain	Comunidad Valenciana	Alicante		Acceso Aitana 2,Confrides
WMB	WMB6386-18	RVcoll070207MC31	658[0n]	Lycaenidae	Polyommatinae	Aricia	Aricia morronensis	Spain				Acceso Aitana 2,Confrides
EZSPN	EZSPN676-09	RVcoll.08-J988	658[0n]	Lycaenidae	Polyommatinae	Aricia	Aricia morronensis	Spain	Andalusia	Granada		Acceso Veleta, Monachil
GBGL	GBMIN16238-13	JX678017	657[0n]	Lycaenidae	Polyommatinae	Aricia	Aricia morronensis	Spain		Granada, Andalucia		Acceso Veleta, Monachil
EZSPN	EZSPN077-09	RVcoll.09-V556	658[0n]	Lycaenidae	Polyommatinae	Aricia	Aricia morronensis	Spain	Andalusia	Granada		Collado de las Sabinas, Sierra Nevada
GBGL	GBMIN16378-13	JX678014	657[0n]	Lycaenidae	Polyommatinae	Aricia	Aricia morronensis	Spain		Asturias		Gamoniteiru, Sierra de Aramo, Quiros
WMB	WMB6434-18	RVcoll08P670	658[0n]	Lycaenidae	Polyommatinae	Aricia	Aricia morronensis	Spain				Gamoniteiru, Sierra de Aramo, Quiros
WMB	WMB6435-18	RVcoll08P671	658[0n]	Lycaenidae	Polyommatinae	Aricia	Aricia morronensis	Spain				Gamoniteiru, Sierra de Aramo, Quiros
WMB	WMB6437-18	RVcoll09V171	658[0n]	Lycaenidae	Polyommatinae	Aricia	Aricia morronensis	Spain				Hijes
WMB	WMB6438-18	RVcoll09V172	658[0n]	Lycaenidae	Polyommatinae	Aricia	Aricia morronensis	Spain				Hijes
EZSPC	EZSPC746-10	RVcoll.08-H973	658[0n]	Lycaenidae	Polyommatinae	Aricia	Aricia morronensis	Spain	Castilla y Leon	Avila		Hoyocasero, Venta Rasquilla
EZSPN	EZSPN513-09	RVcoll.08-H974	658[0n]	Lycaenidae	Polyommatinae	Aricia	Aricia morronensis	Spain	Castilla y Leon	Avila		Hoyocasero, Venta Rasquilla
WMB	WMB6417-18	RVcoll08H975	658[0n]	Lycaenidae	Polyommatinae	Aricia	Aricia morronensis	Spain				Hoyocasero, Venta Rasquilla
WMB	WMB6441-18	RVcoll09V175	658[0n]	Lycaenidae	Polyommatinae	Aricia	Aricia morronensis	Spain				Iturieta
WMB	WMB6442-18	RVcoll09V176	658[0n]	Lycaenidae	Polyommatinae	Aricia	Aricia morronensis	Spain				Iturieta
WMB	WMB6439-18	RVcoll09V173	658[0n]	Lycaenidae	Polyommatinae	Aricia	Aricia morronensis	Spain				Manadero, Checa
WMB	WMB6440-18	RVcoll09V174	658[0n]	Lycaenidae	Polyommatinae	Aricia	Aricia morronensis	Spain				Manadero, Checa
EZSPC	EZSPC1315-10	RVcoll.130209KL8	658[0n]	Lycaenidae	Polyommatinae	Aricia	Aricia morronensis	Spain	Comunidad Valenciana	Castellon		Penyagolosa,Vistabella del Maestrazgo
EZSPC	EZSPC712-10	RVcoll.09-X040	658[0n]	Lycaenidae	Polyommatinae	Aricia	Aricia morronensis	Spain	Catalonia	Lleida		Pic del Moixero, La Cerdanya
EZSPC	EZSPC717-10	RVcoll.09-X041	658[0n]	Lycaenidae	Polyommatinae	Aricia	Aricia morronensis	Spain	Catalonia	Lleida		Pic del Moixero, La Cerdanya
EZSPN	EZSPN076-09	RVcoll.09-V516	658[0n]	Lycaenidae	Polyommatinae	Aricia	Aricia morronensis	Spain	Andalusia	Granada		road to Veleta, Sierra Nevada
WMB	WMB6445-18	RVcoll09V422	658[0n]	Lycaenidae	Polyommatinae	Aricia	Aricia morronensis	Spain				San Juan (Sierra Nevada)
WMB	WMB6446-18	RVcoll09V423	658[0n]	Lycaenidae	Polyommatinae	Aricia	Aricia morronensis	Spain				San Juan (Sierra Nevada)
WMB	WMB6447-18	RVcoll09V424	658[0n]	Lycaenidae	Polyommatinae	Aricia	Aricia morronensis	Spain				San Juan (Sierra Nevada)
EZSPN	EZSPN785-09	RVcoll.08-L328	658[0n]	Lycaenidae	Polyommatinae	Aricia	Aricia morronensis	Spain	Catalonia	Barcelona		Serrat dels Tossals, Bergueda		Genit. examined
WMB	WMB6444-18	RVcoll09V179	658[0n]	Lycaenidae	Polyommatinae	Aricia	Aricia morronensis	Spain				Sierra de Cazorla, Puerto del Tejo
WMB	WMB6443-18	RVcoll09V178	658[0n]	Lycaenidae	Polyommatinae	Aricia	Aricia morronensis	Spain				Sierra de Espuna
GBGL	GBMIN16240-13	JX678013	657[0n]	Lycaenidae	Polyommatinae	Aricia	Aricia morronensis	Spain		Leon, Castile and Leon		Torrestio
LEFIU	LEFIC059-10	MM03341	658[0n]	Lycaenidae	Polyommatinae	Aricia	Aricia nicias	Finland	Northern Ostrobothnia	Ostrobottnia borealis pars australis		Kiiminki
LEFIU	LEFIG534-10	MM14661	658[0n]	Lycaenidae	Polyommatinae	Aricia	Aricia nicias	Finland		Ostrobottnia kajanensis		Ristijaervi
LEFIU	LEFID248-10	MM06112	658[0n]	Lycaenidae	Polyommatinae	Aricia	Aricia nicias	Finland		Ostrobottnia borealis pars borealis		Tornio
WMB	WMB2668-13	RVcoll.10-B835	658[0n]	Lycaenidae	Polyommatinae	Aricia	Aricia nicias	France	Provence-Alpes-Cote d'Azur	Alpes-de-Haute-Provence		Allos to Lac d`Allos
WMB	WMB2669-13	RVcoll.10-B836	658[0n]	Lycaenidae	Polyommatinae	Aricia	Aricia nicias	France	Provence-Alpes-Cote d'Azur	Alpes-de-Haute-Provence		Allos to Lac d`Allos
WMB	WMB2670-13	RVcoll.10-B841	658[0n]	Lycaenidae	Polyommatinae	Aricia	Aricia nicias	France	Provence-Alpes-Cote d'Azur	Alpes-de-Haute-Provence		Allos to Lac d`Allos
WMB	WMB2671-13	RVcoll.10-B842	658[0n]	Lycaenidae	Polyommatinae	Aricia	Aricia nicias	France	Provence-Alpes-Cote d'Azur	Alpes-de-Haute-Provence		Allos to Lac d`Allos
PHLAM	PHLAF618-11	TLMF Lep 05788	658[0n]	Lycaenidae	Polyommatinae	Aricia	Aricia nicias	France	Provence-Alpes-Cote d'Azur			Col de la Cayolle S	2100
PHLAM	PHLAF619-11	TLMF Lep 05789	658[0n]	Lycaenidae	Polyommatinae	Aricia	Aricia nicias	France	Provence-Alpes-Cote d'Azur			Col de la Cayolle S	2100
WMB	WMB3528-14	RVcoll.10-C084	658[0n]	Lycaenidae	Polyommatinae	Aricia	Aricia nicias	France		Hautes Alpes		Col du Lautaret
WMB	WMB1605-13	RVcoll.12-O669	658[0n]	Lycaenidae	Polyommatinae	Aricia	Aricia nicias	France	Provence-Alpes-Cote d'Azur	Alpes-Maritimes		Isola
LENOA	LENOA1443-11	LN-BD1437	658[0n]	Lycaenidae	Polyommatinae	Aricia	Aricia nicias	France	Provence-Alpes-Cote d'Azur	Hautes-Alpes	Vallee du Fournel	L`Argentiere la Bessee	1400
BIBSA	BIBSA364-15	RVcoll.14-I032	658[0n]	Lycaenidae	Polyommatinae	Aricia	Aricia nicias	Italy	Aosta Valley			Loc. Roullaz , Vallee Saint-Marcel
BIBSA	BIBSA143-15	RVcoll.14-I156	658[0n]	Lycaenidae	Polyommatinae	Aricia	Aricia nicias	Italy	Piedmont			Vallone del Valasco
BIBSA	BIBSA271-15	RVcoll.14-E070	638[0n]	Lycaenidae	Polyommatinae	Aricia	Aricia nicias	Italy	Piedmont			Vallone del Valasco
LON	LON803-11	NHMO Lep09001	658[0n]	Lycaenidae	Polyommatinae	Aricia	Aricia nicias	Norway		Trysil		Ostby kirke
EZSPM	EZSPM641-12	RVcoll.11-H244	658[0n]	Lycaenidae	Polyommatinae	Aricia	Aricia nicias	Spain	Catalonia	Lleida		Banhs de Tredos, Vall d`Aran
EZSPM	EZSPM642-12	RVcoll.11-H245	658[0n]	Lycaenidae	Polyommatinae	Aricia	Aricia nicias	Spain	Catalonia	Lleida		Banhs de Tredos, Vall d`Aran
EZSPM	EZSPM643-12	RVcoll.11-H246	658[0n]	Lycaenidae	Polyommatinae	Aricia	Aricia nicias	Spain	Catalonia	Lleida		Banhs de Tredos, Vall d`Aran
EZSPM	EZSPM551-10	RVcoll.09-V884	658[0n]	Lycaenidae	Polyommatinae	Aricia	Aricia nicias	Spain	Catalonia	Lleida		Banys de Tredos, Vall d`Aran
EZSPM	EZSPM552-10	RVcoll.09-V885	658[0n]	Lycaenidae	Polyommatinae	Aricia	Aricia nicias	Spain	Catalonia	Lleida		Banys de Tredos, Vall d`Aran
EZSPM	EZSPM553-10	RVcoll.09-V886	658[0n]	Lycaenidae	Polyommatinae	Aricia	Aricia nicias	Spain	Catalonia	Lleida		Banys de Tredos, Vall d`Aran
EZSPM	EZSPM554-10	RVcoll.09-V887	619[0n]	Lycaenidae	Polyommatinae	Aricia	Aricia nicias	Spain	Catalonia	Lleida		Banys de Tredos, Vall d`Aran
EZSPM	EZSPM555-10	RVcoll.09-V889	623[0n]	Lycaenidae	Polyommatinae	Aricia	Aricia nicias	Spain	Catalonia	Lleida		Banys de Tredos, Vall d`Aran
EZSPM	EZSPM556-10	RVcoll.09-V890	653[0n]	Lycaenidae	Polyommatinae	Aricia	Aricia nicias	Spain	Catalonia	Lleida		Banys de Tredos, Vall d`Aran
EULEP	EULEP3090-15	RVcoll.14-O223	658[0n]	Lycaenidae	Polyommatinae	Aricia	Aricia nicias	Sweden		Sundsvall, Medelpad		isle of Alnoen
GBGL	GBMIN16197-13	JX678099	657[0n]	Lycaenidae	Polyommatinae	Aricia	Aricia nicias	Sweden		Uppland		Skutskaer
EULEP	EULEP4796-16	RVcoll16H567	658[0n]	Lycaenidae	Polyommatinae	Aricia	Aricia nicias	Sweden		Norrbotten		W of Korstraesk
[truncated: 20,307 more rows]
