# Supplementary material for: High resolution DNA barcode library for European butterflies reveals continental patterns of mitochondrial genetic diversity
Source: Commun Biol. 2021 Mar 9;4:315. doi: 10.1038/s42003-021-01834-7 (PMC7943782; doi:10.1038/s42003-021-01834-7)
Supplement: Supplementary file 5 — Supplementary Data 2 [file 42003_2021_1834_MOESM5_ESM.xlsx]

## Sheet: Supplementary Data 2
Family	Subfamily	Species	Author & year	Present in the current study	Number of DNA barcoded specimens	Comments
Hesperiidae	Hesperiinae	Borbo borbonica	(Boisduval, 1833)	yes	10
Hesperiidae	Hesperiinae	Gegenes nostrodamus	(Fabricius, 1793)	yes	34
Hesperiidae	Hesperiinae	Gegenes pumilio	(Hoffmansegg, 1804)	yes	46
Hesperiidae	Hesperiinae	Hesperia comma	(Linnaeus, 1758)	yes	89
Hesperiidae	Hesperiinae	Ochlodes sylvanus	(Esper, 1777)	yes	148
Hesperiidae	Hesperiinae	Pelopidas thrax	(Hübner, [1821])	yes	7
Hesperiidae	Hesperiinae	Thymelicus acteon	(Rottemburg, 1775)	yes	133
Hesperiidae	Hesperiinae	Thymelicus hyrax	(Lederer, 1861)	yes	9
Hesperiidae	Hesperiinae	Thymelicus lineola	(Ochsenheimer, 1808)	yes	155
Hesperiidae	Hesperiinae	Thymelicus sylvestris	(Poda, 1761)	yes	199
Hesperiidae	Heteropterinae	Carterocephalus palaemon	(Pallas, 1771)	yes	57
Hesperiidae	Heteropterinae	Carterocephalus silvicola	(Meigen, 1829)	yes	13
Hesperiidae	Heteropterinae	Heteropterus morpheus	(Pallas, 1771)	yes	39
Hesperiidae	Pyrginae	Carcharodus alceae	(Esper, 1780)	yes	154
Hesperiidae	Pyrginae	Carcharodus baeticus	(Rambur, 1839)	yes	17
Hesperiidae	Pyrginae	Carcharodus floccifera	(Zeller, 1847)	yes	60
Hesperiidae	Pyrginae	Carcharodus lavatherae	(Esper, 1783)	yes	30
Hesperiidae	Pyrginae	Carcharodus orientalis	Reverdin, 1913	yes	23
Hesperiidae	Pyrginae	Carcharodus stauderi	Reverdin, 1913	yes	6
Hesperiidae	Pyrginae	Carcharodus tripolinus	(Verity, 1925)	yes	11
Hesperiidae	Pyrginae	Erynnis marloyi	(Boisduval, 1834)	yes	7
Hesperiidae	Pyrginae	Erynnis tages	(Linnaeus, 1758)	yes	99
Hesperiidae	Pyrginae	Muschampia cribrellum	(Eversmann, 1841)	yes	14
Hesperiidae	Pyrginae	Muschampia proto	(Ochsenheimer, 1808)	yes	48
Hesperiidae	Pyrginae	Muschampia tessellum	(Hübner, [1803])	yes	19
Hesperiidae	Pyrginae	Pyrgus alveus	(Hübner, [1803])	yes	185
Hesperiidae	Pyrginae	Pyrgus andromedae	(Wallengren, 1853)	yes	48
Hesperiidae	Pyrginae	Pyrgus armoricanus	(Oberthür, 1910)	yes	138
Hesperiidae	Pyrginae	Pyrgus cacaliae	(Rambur, 1839)	yes	49
Hesperiidae	Pyrginae	Pyrgus carlinae	(Rambur, 1839)	yes	17
Hesperiidae	Pyrginae	Pyrgus carthami	(Hübner, [1813])	yes	56
Hesperiidae	Pyrginae	Pyrgus centaureae	(Rambur, 1839)	yes	7
Hesperiidae	Pyrginae	Pyrgus cinarae	(Rambur, 1839)	yes	45
Hesperiidae	Pyrginae	Pyrgus cirsii	(Rambur, 1839)	yes	14
Hesperiidae	Pyrginae	Pyrgus foulquieri	(Oberthür, 1910)	yes	31
Hesperiidae	Pyrginae	Pyrgus malvae	(Linnaeus, 1758)	yes	51
Hesperiidae	Pyrginae	Pyrgus malvoides	(Elwes & Edwards, 1897)	yes	91
Hesperiidae	Pyrginae	Pyrgus onopordi	(Rambur, 1839)	yes	43
Hesperiidae	Pyrginae	Pyrgus serratulae	(Rambur, 1839)	yes	64
Hesperiidae	Pyrginae	Pyrgus sidae	(Esper, 1784)	yes	61
Hesperiidae	Pyrginae	Pyrgus warrenensis	(Verity, 1928)	yes	30
Hesperiidae	Pyrginae	Spialia orbifer	(Hübner, [1823])	yes	31
Hesperiidae	Pyrginae	Spialia phlomidis	(Herrich-Schäffer, 1845)	yes	12
Hesperiidae	Pyrginae	Spialia rosae	Hernández-Roldán, Dapporto, Dincă, Vicente & Vila, 2016	yes	78
Hesperiidae	Pyrginae	Spialia sertorius	(Hoffmansegg, 1804)	yes	153
Hesperiidae	Pyrginae	Spialia therapne	(Rambur, 1832)	yes	13
Lycaenidae	Aphnaeinae	Cigaritis acamas	(Klug, 1834)	yes	4
Lycaenidae	Lycaeninae	Lycaena alciphron	(Rottemburg, 1775)	yes	82
Lycaenidae	Lycaeninae	Lycaena bleusei	(Oberthür, 1884)	yes	11
Lycaenidae	Lycaeninae	Lycaena candens	(Herrich-Schäffer, 1844)	yes	9
Lycaenidae	Lycaeninae	Lycaena dimorpha	(Staudinger, 1881)	yes	1
Lycaenidae	Lycaeninae	Lycaena dispar	([Haworth], 1802)	yes	38
Lycaenidae	Lycaeninae	Lycaena helle	([Denis & Schiffermüller], 1775)	yes	32
Lycaenidae	Lycaeninae	Lycaena hippothoe	(Linnaeus, [1760])	yes	81
Lycaenidae	Lycaeninae	Lycaena ottomana	(Lefèbvre, [1831])	yes	10
Lycaenidae	Lycaeninae	Lycaena phlaeas	(Linnaeus, [1760])	yes	198
Lycaenidae	Lycaeninae	Lycaena thersamon	(Esper, 1784)	yes	20
Lycaenidae	Lycaeninae	Lycaena thetis	Klug, 1834	yes	7
Lycaenidae	Lycaeninae	Lycaena tityrus	(Poda, 1761)	yes	116
Lycaenidae	Lycaeninae	Lycaena virgaureae	(Linnaeus, 1758)	yes	80
Lycaenidae	Polyommatinae	Agriades aquilo	(Boisduval, 1832)	yes	9
Lycaenidae	Polyommatinae	Agriades dardanus	(Freyer, 1843)	yes	17
Lycaenidae	Polyommatinae	Agriades glandon	(Prunner, 1798)	yes	34
Lycaenidae	Polyommatinae	Agriades optilete	(Knoch, 1781)	yes	127
Lycaenidae	Polyommatinae	Agriades orbitulus	(Prunner, 1798)	yes	27
Lycaenidae	Polyommatinae	Agriades pyrenaicus	(Boisduval, 1840)	yes	6
Lycaenidae	Polyommatinae	Agriades zullichi	Hemming, 1933	yes	8
Lycaenidae	Polyommatinae	Aricia agestis	([Denis & Schiffermüller], 1775)	yes	300
Lycaenidae	Polyommatinae	Aricia anteros	(Freyer, 1838)	yes	13
Lycaenidae	Polyommatinae	Aricia artaxerxes	(Fabricius, 1793)	yes	117
Lycaenidae	Polyommatinae	Aricia cramera	(Eschscholtz, 1821)	yes	191
Lycaenidae	Polyommatinae	Aricia montensis	Verity, 1928	yes	68
Lycaenidae	Polyommatinae	Aricia morronensis	(Ribbe, 1910)	yes	33
Lycaenidae	Polyommatinae	Aricia nicias	(Meigen, 1829)	yes	34
Lycaenidae	Polyommatinae	Azanus jesous	(Guérin-Méneville, 1849)	yes	1
Lycaenidae	Polyommatinae	Cacyreus marshalli	Butler, 1898	yes	59
Lycaenidae	Polyommatinae	Celastrina argiolus	(Linnaeus, 1758)	yes	195
Lycaenidae	Polyommatinae	Cupido alcetas	(Hoffmansegg, 1804)	yes	58
Lycaenidae	Polyommatinae	Cupido argiades	(Pallas, 1771)	yes	87
Lycaenidae	Polyommatinae	Cupido decoloratus	(Staudinger, 1886)	yes	18
Lycaenidae	Polyommatinae	Cupido lorquinii	(Herrich-Schäffer, 1850)	yes	20
Lycaenidae	Polyommatinae	Cupido minimus	(Fuessly, 1775)	yes	153
Lycaenidae	Polyommatinae	Cupido osiris	(Meigen, 1829)	yes	55
Lycaenidae	Polyommatinae	Cyaniris semiargus	(Rottemburg, 1775)	yes	126
Lycaenidae	Polyommatinae	Eumedonia eumedon	(Esper, 1780)	yes	98
Lycaenidae	Polyommatinae	Freyeria trochylus	(Freyer, 1844)	yes	5
Lycaenidae	Polyommatinae	Glabroculus cyane	(Eversmann, 1837)	yes	3
Lycaenidae	Polyommatinae	Glaucopsyche alexis	(Poda, 1761)	yes	141
Lycaenidae	Polyommatinae	Glaucopsyche melanops	(Boisduval, 1828)	yes	25
Lycaenidae	Polyommatinae	Glaucopsyche paphos	Chapman, 1920	yes	3
Lycaenidae	Polyommatinae	Iolana debilitata	(Schultz, 1905)	yes	15
Lycaenidae	Polyommatinae	Iolana iolas	(Ochsenheimer, 1816)	yes	24
Lycaenidae	Polyommatinae	Kretania eurypilus	(Freyer, 1851)	yes	8
Lycaenidae	Polyommatinae	Kretania hesperica	(Rambur, 1839)	yes	12
Lycaenidae	Polyommatinae	Kretania psylorita	(Freyer, 1845)	yes	4
Lycaenidae	Polyommatinae	Kretania pylaon	(Fischer, 1832)	yes	5
Lycaenidae	Polyommatinae	Kretania sephirus	(Frivaldszky, 1835)	yes	32
Lycaenidae	Polyommatinae	Kretania trappi	(Verity, 1927)	yes	8
Lycaenidae	Polyommatinae	Lampides boeticus	(Linnaeus, 1767)	yes	143
Lycaenidae	Polyommatinae	Leptotes pirithous	(Linnaeus, 1767)	yes	106
Lycaenidae	Polyommatinae	Luthrodes galba	(Lederer, 1855)	yes	3
Lycaenidae	Polyommatinae	Lysandra albicans	(Gerhard, 1851)	yes	22
Lycaenidae	Polyommatinae	Lysandra bellargus	(Rottemburg, 1775)	yes	111
Lycaenidae	Polyommatinae	Lysandra caelestissima	(Verity, 1921)	yes	5
Lycaenidae	Polyommatinae	Lysandra coridon	(Poda, 1761)	yes	121
Lycaenidae	Polyommatinae	Lysandra corydonius	(Herrich-Schäffer, 1852)	yes	4
Lycaenidae	Polyommatinae	Lysandra hispana	(Herrich-Schäffer, 1851)	yes	24
Lycaenidae	Polyommatinae	Neolysandra coelestina	(Eversmann, 1843)	yes	9
Lycaenidae	Polyommatinae	Phengaris alcon	([Denis & Schiffermüller], 1775)	yes	64
Lycaenidae	Polyommatinae	Phengaris arion	(Linnaeus, 1758)	yes	69
Lycaenidae	Polyommatinae	Phengaris nausithous	(Bergsträsser, 1779)	yes	36
Lycaenidae	Polyommatinae	Phengaris teleius	(Bergsträsser, 1779)	yes	31
Lycaenidae	Polyommatinae	Plebejidea loewii	(Zeller, 1847)	yes	7
Lycaenidae	Polyommatinae	Plebejus argus	(Linnaeus, 1758)	yes	255
Lycaenidae	Polyommatinae	Plebejus argyrognomon	(Bergsträsser, 1779)	yes	58
Lycaenidae	Polyommatinae	Plebejus bellieri	(Oberthür, 1910)	yes	20
Lycaenidae	Polyommatinae	Plebejus idas	(Linnaeus, [1760])	yes	186
Lycaenidae	Polyommatinae	Polyommatus admetus	(Esper, 1783)	yes	44
Lycaenidae	Polyommatinae	Polyommatus amandus	(Schneider, 1792)	yes	62
Lycaenidae	Polyommatinae	Polyommatus aroaniensis	(Brown, 1976)	yes	1
Lycaenidae	Polyommatinae	Polyommatus celina	(Austaut, 1879)	yes	166
Lycaenidae	Polyommatinae	Polyommatus damocles	(Herrich-Schäffer, 1844)	yes	8
Lycaenidae	Polyommatinae	Polyommatus damon	([Denis & Schiffermüller], 1775)	yes	38
Lycaenidae	Polyommatinae	Polyommatus damone	(Eversmann, 1841)	yes	20
Lycaenidae	Polyommatinae	Polyommatus daphnis	([Denis & Schiffermüller], 1775)	yes	65
Lycaenidae	Polyommatinae	Polyommatus dolus	(Hübner, [1823])	yes	16
Lycaenidae	Polyommatinae	Polyommatus dorylas	([Denis & Schiffermüller], 1775)	yes	44
Lycaenidae	Polyommatinae	Polyommatus eros	(Ochsenheimer, 1808)	yes	54
Lycaenidae	Polyommatinae	Polyommatus escheri	(Hübner, [1823])	yes	54
Lycaenidae	Polyommatinae	Polyommatus fabressei	(Oberthür, 1910)	yes	33
Lycaenidae	Polyommatinae	Polyommatus fulgens	(Sagarra, 1925)	yes	13
Lycaenidae	Polyommatinae	Polyommatus golgus	(Hübner, [1813])	yes	15
Lycaenidae	Polyommatinae	Polyommatus humedasae	(Toso & Balletto, 1976)	yes	7
Lycaenidae	Polyommatinae	Polyommatus icarus	(Rottemburg, 1775)	yes	384
Lycaenidae	Polyommatinae	Polyommatus iphigenia	(Herrich-Schäffer, 1847)	yes	6
Lycaenidae	Polyommatinae	Polyommatus nephohiptamenos	(Brown & Coutsis, 1978)	yes	7
Lycaenidae	Polyommatinae	Polyommatus nivescens	(Keferstein, 1851)	yes	9
Lycaenidae	Polyommatinae	Polyommatus orphicus	Kolev, 2005	yes	19
Lycaenidae	Polyommatinae	Polyommatus ripartii	(Freyer, 1830)	yes	87
Lycaenidae	Polyommatinae	Polyommatus thersites	(Cantener, 1835)	yes	71
Lycaenidae	Polyommatinae	Polyommatus timfristos	Lukhtanov, Vishnevskaya & Shapoval, 2016	yes	6
Lycaenidae	Polyommatinae	Polyommatus violetae	(Gómez-Bustillo, Expósito & Martínez, 1979)	yes	8
Lycaenidae	Polyommatinae	Praephilotes anthracias	(Christoph, 1877)	yes	2
Lycaenidae	Polyommatinae	Pseudophilotes abencerragus	(Pierret, 1837)	yes	14
Lycaenidae	Polyommatinae	Pseudophilotes barbagiae	De Prins & van der Poorten, 1982	yes	5
Lycaenidae	Polyommatinae	Pseudophilotes baton	(Bergsträsser, 1779)	yes	61
Lycaenidae	Polyommatinae	Pseudophilotes bavius	(Eversmann, 1832)	yes	28
Lycaenidae	Polyommatinae	Pseudophilotes panoptes	(Hübner, [1813])	yes	26
Lycaenidae	Polyommatinae	Pseudophilotes vicrama	(Moore, 1865)	yes	23
Lycaenidae	Polyommatinae	Scolitantides orion	(Pallas, 1771)	yes	37
Lycaenidae	Polyommatinae	Tarucus balkanicus	(Freyer, 1844)	yes	15
Lycaenidae	Polyommatinae	Tarucus theophrastus	(Fabricius, 1793)	yes	4
Lycaenidae	Polyommatinae	Tongeia fischeri	(Eversmann, 1843)	yes	1
Lycaenidae	Polyommatinae	Turanana taygetica	(Rebel, 1902)	yes	6
Lycaenidae	Polyommatinae	Zizeeria karsandra	(Moore, 1865)	yes	5
Lycaenidae	Polyommatinae	Zizeeria knysna	(Trimen, 1862)	yes	11
Lycaenidae	Theclinae	Callophrys avis	Chapman, 1909	yes	8
Lycaenidae	Theclinae	Callophrys chalybeitincta	Sovinsky, 1905	yes	7
Lycaenidae	Theclinae	Callophrys rubi	(Linnaeus, 1758)	yes	134
Lycaenidae	Theclinae	Callophrys suaveola	(Staudinger, 1881)	yes	3
Lycaenidae	Theclinae	Favonius quercus	(Linnaeus, 1758)	yes	98
Lycaenidae	Theclinae	Laeosopis roboris	(Esper, [1793])	yes	22
Lycaenidae	Theclinae	Neolycaena rhymnus	(Eversmann, 1832)	yes	10
Lycaenidae	Theclinae	Satyrium acaciae	(Fabricius, 1787)	yes	49
Lycaenidae	Theclinae	Satyrium esculi	(Hübner, [1804])	yes	30
Lycaenidae	Theclinae	Satyrium ilicis	(Esper, 1779)	yes	69
Lycaenidae	Theclinae	Satyrium ledereri	(Boisduval, 1848)	yes	3
Lycaenidae	Theclinae	Satyrium pruni	(Linnaeus, 1758)	yes	36
Lycaenidae	Theclinae	Satyrium spini	([Denis & Schiffermüller], 1775)	yes	80
Lycaenidae	Theclinae	Satyrium w-album	(Knoch, 1782)	yes	42
Lycaenidae	Theclinae	Thecla betulae	(Linnaeus, 1758)	yes	49
Lycaenidae	Theclinae	Tomares ballus	(Fabricius, 1787)	yes	13
Lycaenidae	Theclinae	Tomares callimachus	(Eversmann, 1848)	yes	14
Lycaenidae	Theclinae	Tomares nogelii	(Herrich-Schäffer, 1851)	yes	10
Nymphalidae	Apaturinae	Apatura ilia	([Denis & Schiffermüller], 1775)	yes	53
Nymphalidae	Apaturinae	Apatura iris	(Linnaeus, 1758)	yes	43
Nymphalidae	Apaturinae	Apatura metis	Freyer, 1829	yes	17
Nymphalidae	Charaxinae	Charaxes jasius	(Linnaeus, 1767)	yes	38
Nymphalidae	Danainae	Danaus chrysippus	(Linnaeus, 1758)	yes	14
Nymphalidae	Danainae	Danaus plexippus	(Linnaeus, 1758)	yes	4
Nymphalidae	Heliconiinae	Argynnis laodice	(Pallas, 1771)	yes	13
Nymphalidae	Heliconiinae	Argynnis pandora	([Denis & Schiffermüller], 1775)	yes	50
Nymphalidae	Heliconiinae	Argynnis paphia	(Linnaeus, 1758)	yes	131
Nymphalidae	Heliconiinae	Boloria alaskensis	(Holland, 1900)	yes	3
Nymphalidae	Heliconiinae	Boloria angarensis	(Erschoff, 1870)	yes	3
Nymphalidae	Heliconiinae	Boloria aquilonaris	(Stichel, 1908)	yes	29
Nymphalidae	Heliconiinae	Boloria chariclea	(Schneider, 1794)	yes	7
Nymphalidae	Heliconiinae	Boloria dia	(Linnaeus, 1767)	yes	67
Nymphalidae	Heliconiinae	Boloria eunomia	(Esper, 1800)	yes	42
Nymphalidae	Heliconiinae	Boloria euphrosyne	(Linnaeus, 1758)	yes	112
Nymphalidae	Heliconiinae	Boloria freija	(Thunberg, 1791)	yes	13
Nymphalidae	Heliconiinae	Boloria frigga	(Thunberg, 1791)	yes	15
Nymphalidae	Heliconiinae	Boloria graeca	(Staudinger, 1870)	yes	10
Nymphalidae	Heliconiinae	Boloria improba	(Butler, 1877)	yes	6
Nymphalidae	Heliconiinae	Boloria napaea	(Hoffmansegg, 1804)	yes	34
Nymphalidae	Heliconiinae	Boloria pales	([Denis & Schiffermüller], 1775)	yes	83
Nymphalidae	Heliconiinae	Boloria polaris	(Boisduval, 1828)	yes	7
Nymphalidae	Heliconiinae	Boloria selene	([Denis & Schiffermüller], 1775)	yes	74
Nymphalidae	Heliconiinae	Boloria thore	(Hübner, [1804])	yes	42
Nymphalidae	Heliconiinae	Boloria titania	(Esper, [1793])	yes	49
Nymphalidae	Heliconiinae	Brenthis daphne	([Denis & Schiffermüller], 1775)	yes	83
Nymphalidae	Heliconiinae	Brenthis hecate	([Denis & Schiffermüller], 1775)	yes	32
Nymphalidae	Heliconiinae	Brenthis ino	(Rottemburg, 1775)	yes	80
Nymphalidae	Heliconiinae	Fabriciana adippe	([Denis & Schiffermüller], 1775)	yes	100
Nymphalidae	Heliconiinae	Fabriciana elisa	(Godart, 1823)	yes	9
Nymphalidae	Heliconiinae	Fabriciana niobe	(Linnaeus, 1758)	yes	86
Nymphalidae	Heliconiinae	Issoria eugenia	(Eversmann, 1847)	yes	4
Nymphalidae	Heliconiinae	Issoria lathonia	(Linnaeus, 1758)	yes	117
Nymphalidae	Heliconiinae	Speyeria aglaja	(Linnaeus, 1758)	yes	116
Nymphalidae	Libytheinae	Libythea celtis	(Laicharting, 1782)	yes	56
Nymphalidae	Limenitidinae	Limenitis camilla	(Linnaeus, 1764)	yes	38
Nymphalidae	Limenitidinae	Limenitis populi	(Linnaeus, 1758)	yes	14
Nymphalidae	Limenitidinae	Limenitis reducta	Staudinger, 1901	yes	90
Nymphalidae	Limenitidinae	Neptis rivularis	(Scopoli, 1763)	yes	22
Nymphalidae	Limenitidinae	Neptis sappho	(Pallas, 1771)	yes	18
Nymphalidae	Nymphalinae	Aglais ichnusa	(Hübner, [1824])	yes	8
Nymphalidae	Nymphalinae	Aglais io	(Linnaeus, 1758)	yes	88
Nymphalidae	Nymphalinae	Aglais urticae	(Linnaeus, 1758)	yes	116
Nymphalidae	Nymphalinae	Araschnia levana	(Linnaeus, 1758)	yes	54
Nymphalidae	Nymphalinae	Euphydryas aurinia	(Rottemburg, 1775)	yes	132
Nymphalidae	Nymphalinae	Euphydryas cynthia	([Denis & Schiffermüller], 1775)	yes	25
Nymphalidae	Nymphalinae	Euphydryas desfontainii	(Godart, 1819)	yes	16
Nymphalidae	Nymphalinae	Euphydryas iduna	(Dalman, 1816)	yes	7
Nymphalidae	Nymphalinae	Euphydryas intermedia	(Ménétriés, 1859)	yes	19
Nymphalidae	Nymphalinae	Euphydryas maturna	(Linnaeus, 1758)	yes	42
Nymphalidae	Nymphalinae	Melitaea aetherie	(Hübner, [1826])	yes	12
Nymphalidae	Nymphalinae	Melitaea arduinna	(Esper, 1783)	yes	22
Nymphalidae	Nymphalinae	Melitaea asteria	Freyer, 1828	yes	10
Nymphalidae	Nymphalinae	Melitaea athalia	(Rottemburg, 1775)	yes	102
Nymphalidae	Nymphalinae	Melitaea aurelia	Nickerl, 1850	yes	56
Nymphalidae	Nymphalinae	Melitaea britomartis	Assmann, 1847	yes	28
Nymphalidae	Nymphalinae	Melitaea celadussa	Fruhstorfer, 1910	yes	146
Nymphalidae	Nymphalinae	Melitaea cinxia	(Linnaeus, 1758)	yes	105
Nymphalidae	Nymphalinae	Melitaea deione	(Geyer, [1832])	yes	28
Nymphalidae	Nymphalinae	Melitaea diamina	(Lang, 1789)	yes	70
Nymphalidae	Nymphalinae	Melitaea didyma	(Esper, 1778)	yes	205
Nymphalidae	Nymphalinae	Melitaea ornata	Christoph, 1893	yes	32
Nymphalidae	Nymphalinae	Melitaea parthenoides	Keferstein, 1851	yes	39
Nymphalidae	Nymphalinae	Melitaea phoebe	([Denis & Schiffermüller], 1775)	yes	66
Nymphalidae	Nymphalinae	Melitaea trivia	([Denis & Schiffermüller], 1775)	yes	72
Nymphalidae	Nymphalinae	Melitaea varia	Herrich-Schäffer, 1851	yes	31
Nymphalidae	Nymphalinae	Nymphalis antiopa	(Linnaeus, 1758)	yes	37
Nymphalidae	Nymphalinae	Nymphalis polychloros	(Linnaeus, 1758)	yes	70
Nymphalidae	Nymphalinae	Nymphalis vaualbum	([Denis & Schiffermüller], 1775)	yes	4
Nymphalidae	Nymphalinae	Nymphalis xanthomelas	([Denis & Schiffermüller], 1775)	yes	16
Nymphalidae	Nymphalinae	Polygonia c-album	(Linnaeus, 1758)	yes	127
Nymphalidae	Nymphalinae	Polygonia egea	(Cramer, 1775)	yes	21
Nymphalidae	Nymphalinae	Vanessa atalanta	(Linnaeus, 1758)	yes	146
Nymphalidae	Nymphalinae	Vanessa cardui	(Linnaeus, 1758)	yes	164
Nymphalidae	Nymphalinae	Vanessa virginiensis	(Drury, 1773)	yes	2
Nymphalidae	Satyrinae	Aphantopus hyperantus	(Linnaeus, 1758)	yes	93
Nymphalidae	Satyrinae	Arethusana arethusa	([Denis & Schiffermüller], 1775)	yes	68
Nymphalidae	Satyrinae	Brintesia circe	(Fabricius, 1775)	yes	92
Nymphalidae	Satyrinae	Chazara briseis	(Linnaeus, 1764)	yes	59
Nymphalidae	Satyrinae	Chazara persephone	(Hübner, [1805])	yes	5
Nymphalidae	Satyrinae	Chazara prieuri	(Pierret, 1837)	yes	13
Nymphalidae	Satyrinae	Coenonympha amaryllis	(Stoll, 1782)	yes	2
Nymphalidae	Satyrinae	Coenonympha arcania	(Linnaeus, [1760])	yes	102
Nymphalidae	Satyrinae	Coenonympha corinna	(Hübner, [1804])	yes	47
Nymphalidae	Satyrinae	Coenonympha dorus	(Esper, 1782)	yes	32
Nymphalidae	Satyrinae	Coenonympha gardetta	(Prunner, 1798)	yes	47
Nymphalidae	Satyrinae	Coenonympha glycerion	(Borkhausen, 1788)	yes	72
Nymphalidae	Satyrinae	Coenonympha hero	(Linnaeus, [1760])	yes	19
Nymphalidae	Satyrinae	Coenonympha leander	(Esper, 1784)	yes	19
Nymphalidae	Satyrinae	Coenonympha oedippus	(Fabricius, 1787)	yes	23
Nymphalidae	Satyrinae	Coenonympha orientalis	Rebel, 1909	yes	8
Nymphalidae	Satyrinae	Coenonympha pamphilus	(Linnaeus, 1758)	yes	254
Nymphalidae	Satyrinae	Coenonympha phryne	(Pallas, 1771)	yes	3
Nymphalidae	Satyrinae	Coenonympha rhodopensis	Elwes, 1900	yes	27
Nymphalidae	Satyrinae	Coenonympha thyrsis	(Freyer, 1845)	yes	4
Nymphalidae	Satyrinae	Coenonympha tullia	(Müller, 1764)	yes	48
Nymphalidae	Satyrinae	Erebia aethiopellus	(Hoffmansegg, 1806)	yes	8
Nymphalidae	Satyrinae	Erebia aethiops	(Esper, 1777)	yes	57
Nymphalidae	Satyrinae	Erebia albergana	(Prunner, 1798)	yes	41
Nymphalidae	Satyrinae	Erebia arvernensis	Oberthür, 1908	yes	32
Nymphalidae	Satyrinae	Erebia calcarius	Lorković, 1953	yes	8
Nymphalidae	Satyrinae	Erebia cassioides	(Hohenwarth, 1792)	yes	21
Nymphalidae	Satyrinae	Erebia christi	Rätzer, 1890	yes	4
Nymphalidae	Satyrinae	Erebia claudina	(Borkhausen, 1789)	yes	4
Nymphalidae	Satyrinae	Erebia cyclopius	(Eversmann, 1844)	yes	1
Nymphalidae	Satyrinae	Erebia dabanensis	Erschoff, 1872	yes	5
Nymphalidae	Satyrinae	Erebia disa	(Thunberg, 1791)	yes	7
Nymphalidae	Satyrinae	Erebia discoidalis	(Kirby, 1837)	yes	7
Nymphalidae	Satyrinae	Erebia embla	(Thunberg, 1791)	yes	6
Nymphalidae	Satyrinae	Erebia epiphron	(Knoch, 1783)	yes	89
Nymphalidae	Satyrinae	Erebia epistygne	(Hübner, [1819])	yes	12
Nymphalidae	Satyrinae	Erebia eriphyle	(Freyer, 1836)	yes	15
Nymphalidae	Satyrinae	Erebia euryale	(Esper, 1805)	yes	115
Nymphalidae	Satyrinae	Erebia fasciata	Butler, 1868	yes	6
Nymphalidae	Satyrinae	Erebia flavofasciata	Heyne, 1895	yes	10
Nymphalidae	Satyrinae	Erebia gorge	(Hübner, [1804])	yes	60
Nymphalidae	Satyrinae	Erebia gorgone	Boisduval, 1833	yes	12
Nymphalidae	Satyrinae	Erebia hispania	Butler, 1868	yes	9
Nymphalidae	Satyrinae	Erebia lefebvrei	(Boisduval, 1828)	yes	21
Nymphalidae	Satyrinae	Erebia ligea	(Linnaeus, 1758)	yes	67
Nymphalidae	Satyrinae	Erebia manto	([Denis & Schiffermüller], 1775)	yes	60
Nymphalidae	Satyrinae	Erebia medusa	([Denis & Schiffermüller], 1775)	yes	68
Nymphalidae	Satyrinae	Erebia melampus	(Fuessly, 1775)	yes	38
Nymphalidae	Satyrinae	Erebia melas	(Herbst, 1796)	yes	31
Nymphalidae	Satyrinae	Erebia meolans	(Prunner, 1798)	yes	38
Nymphalidae	Satyrinae	Erebia mnestra	(Hübner, [1804])	yes	17
Nymphalidae	Satyrinae	Erebia montana	(Prunner, 1798)	yes	27
Nymphalidae	Satyrinae	Erebia neleus	(Freyer, 1832)	yes	9
Nymphalidae	Satyrinae	Erebia neoridas	(Boisduval, 1828)	yes	24
Nymphalidae	Satyrinae	Erebia nivalis	Lorković & Lesse, 1954	yes	16
Nymphalidae	Satyrinae	Erebia oeme	(Hübner, [1804])	yes	50
Nymphalidae	Satyrinae	Erebia orientalis	Elwes, 1900	yes	9
Nymphalidae	Satyrinae	Erebia ottomana	Herrich-Schäffer, 1847	yes	27
Nymphalidae	Satyrinae	Erebia palarica	Chapman, 1905	yes	11
Nymphalidae	Satyrinae	Erebia pandrose	(Borkhausen, 1788)	yes	47
Nymphalidae	Satyrinae	Erebia pharte	(Hübner, [1804])	yes	31
Nymphalidae	Satyrinae	Erebia pluto	(Prunner, 1798)	yes	32
Nymphalidae	Satyrinae	Erebia polaris	Staudinger, 1861	yes	7
Nymphalidae	Satyrinae	Erebia pronoe	(Esper, 1780)	yes	82
Nymphalidae	Satyrinae	Erebia rhodopensis	Nicholl, 1900	yes	8
Nymphalidae	Satyrinae	Erebia rondoui	Oberthür, 1908	yes	17
Nymphalidae	Satyrinae	Erebia rossii	(Curtis, 1835)	yes	5
Nymphalidae	Satyrinae	Erebia scipio	Boisduval, 1833	yes	9
Nymphalidae	Satyrinae	Erebia sthennyo	Graslin, 1850	yes	11
Nymphalidae	Satyrinae	Erebia stiria	(Godart, [1824])	yes	13
Nymphalidae	Satyrinae	Erebia styx	(Freyer, 1834)	yes	24
Nymphalidae	Satyrinae	Erebia sudetica	Staudinger, 1861	yes	19
Nymphalidae	Satyrinae	Erebia triarius	(Prunner, 1798)	yes	37
Nymphalidae	Satyrinae	Erebia tyndarus	(Esper, 1781)	yes	26
Nymphalidae	Satyrinae	Erebia zapateri	Oberthür, 1875	yes	9
Nymphalidae	Satyrinae	Hipparchia aristaeus	(Bonelli, 1826)	yes	20
Nymphalidae	Satyrinae	Hipparchia autonoe	(Esper, 1783)	yes	1
Nymphalidae	Satyrinae	Hipparchia blachieri	(Fruhstorfer, 1908)	yes	1
Nymphalidae	Satyrinae	Hipparchia christenseni	Kudrna, 1977	yes	3
Nymphalidae	Satyrinae	Hipparchia cretica	(Rebel, 1916)	yes	5
Nymphalidae	Satyrinae	Hipparchia cypriensis	(Holik, 1949)	yes	5
Nymphalidae	Satyrinae	Hipparchia fagi	(Scopoli, 1763)	yes	65
Nymphalidae	Satyrinae	Hipparchia fatua	Freyer, 1843	yes	8
Nymphalidae	Satyrinae	Hipparchia fidia	(Linnaeus, 1767)	yes	26
Nymphalidae	Satyrinae	Hipparchia hermione	(Linnaeus, 1764)	yes	74
Nymphalidae	Satyrinae	Hipparchia leighebi	Kudrna, 1976	yes	12
Nymphalidae	Satyrinae	Hipparchia mersina	(Staudinger, 1871)	yes	5
Nymphalidae	Satyrinae	Hipparchia neapolitana	(Stauder, 1921)	yes	5
Nymphalidae	Satyrinae	Hipparchia neomiris	(Godart, 1823)	yes	11
Nymphalidae	Satyrinae	Hipparchia pellucida	(Stauder, 1924)	yes	1
Nymphalidae	Satyrinae	Hipparchia sbordonii	Kudrna, 1984	yes	4
Nymphalidae	Satyrinae	Hipparchia semele	(Linnaeus, 1758)	yes	109
Nymphalidae	Satyrinae	Hipparchia senthes	(Fruhstorfer, 1908)	yes	8
Nymphalidae	Satyrinae	Hipparchia statilinus	(Hufnagel, 1766)	yes	79
Nymphalidae	Satyrinae	Hipparchia syriaca	(Staudinger, 1871)	yes	18
Nymphalidae	Satyrinae	Hipparchia volgensis	(Mazokhin-Porshnyakov, 1952)	yes	8
Nymphalidae	Satyrinae	Hyponephele lupina	(Costa, 1836)	yes	38
Nymphalidae	Satyrinae	Hyponephele lycaon	(Kühn, 1774)	yes	72
Nymphalidae	Satyrinae	Kirinia climene	(Esper, 1783)	yes	12
Nymphalidae	Satyrinae	Kirinia roxelana	(Cramer, 1777)	yes	14
Nymphalidae	Satyrinae	Lasiommata maera	(Linnaeus, 1758)	yes	141
Nymphalidae	Satyrinae	Lasiommata megera	(Linnaeus, 1767)	yes	313
Nymphalidae	Satyrinae	Lasiommata paramegaera	(Hübner, [1824])	yes	50
Nymphalidae	Satyrinae	Lasiommata petropolitana	(Fabricius, 1787)	yes	34
Nymphalidae	Satyrinae	Lopinga achine	(Scopoli, 1763)	yes	34
Nymphalidae	Satyrinae	Maniola chia	Thomson, 1987	yes	5
Nymphalidae	Satyrinae	Maniola cypricola	(Graves, 1928)	yes	9
Nymphalidae	Satyrinae	Maniola halicarnassus	Thomson, 1990	yes	4
Nymphalidae	Satyrinae	Maniola jurtina	(Linnaeus, 1758)	yes	638
Nymphalidae	Satyrinae	Maniola megala	(Oberthür, 1909)	yes	4
Nymphalidae	Satyrinae	Maniola nurag	(Ghiliani, 1852)	yes	5
Nymphalidae	Satyrinae	Maniola telmessia	(Zeller, 1847)	yes	10
Nymphalidae	Satyrinae	Melanargia arge	(Sulzer, 1776)	yes	11
Nymphalidae	Satyrinae	Melanargia galathea	(Linnaeus, 1758)	yes	162
Nymphalidae	Satyrinae	Melanargia ines	(Hoffmansegg, 1804)	yes	20
Nymphalidae	Satyrinae	Melanargia lachesis	(Hübner, 1790)	yes	37
Nymphalidae	Satyrinae	Melanargia larissa	(Geyer, [1828])	yes	31
Nymphalidae	Satyrinae	Melanargia occitanica	(Esper, [1793])	yes	20
Nymphalidae	Satyrinae	Melanargia pherusa	(Boisduval, 1833)	yes	3
Nymphalidae	Satyrinae	Melanargia russiae	(Esper, 1783)	yes	61
Nymphalidae	Satyrinae	Minois dryas	(Scopoli, 1763)	yes	58
Nymphalidae	Satyrinae	Oeneis bore	(Schneider, 1792)	yes	7
Nymphalidae	Satyrinae	Oeneis glacialis	(Moll, 1785)	yes	23
Nymphalidae	Satyrinae	Oeneis jutta	(Hübner, [1806])	yes	19
Nymphalidae	Satyrinae	Oeneis melissa	(Fabricius, 1775)	yes	6
Nymphalidae	Satyrinae	Oeneis norna	(Thunberg, 1791)	yes	12
Nymphalidae	Satyrinae	Oeneis tarpeia	(Pallas, 1771)	yes	7
Nymphalidae	Satyrinae	Pararge aegeria	(Linnaeus, 1758)	yes	280
Nymphalidae	Satyrinae	Proterebia phegea	(Borkhausen, 1788)	yes	13
Nymphalidae	Satyrinae	Pseudochazara amalthea	(Frivaldszky, 1845)	yes	14
Nymphalidae	Satyrinae	Pseudochazara amymone	Brown, 1976	yes	4
Nymphalidae	Satyrinae	Pseudochazara anthelea	(Hübner, [1824])	yes	4
Nymphalidae	Satyrinae	Pseudochazara cingovskii	(Gross, 1973)	yes	7
Nymphalidae	Satyrinae	Pseudochazara euxina	(Kuznetsov, 1909)	yes	8
Nymphalidae	Satyrinae	Pseudochazara geyeri	(Herrich-Schäffer, 1846)	yes	4
Nymphalidae	Satyrinae	Pseudochazara graeca	(Staudinger, 1870)	yes	8
Nymphalidae	Satyrinae	Pseudochazara mercurius	(Staudinger, 1887)	yes	2
Nymphalidae	Satyrinae	Pseudochazara orestes	De Prins & van der Poorten, 1981	yes	6
Nymphalidae	Satyrinae	Pseudochazara tisiphone	Brown, [1981]	yes	9
Nymphalidae	Satyrinae	Pseudochazara williamsi	(Romei, 1927)	yes	13
Nymphalidae	Satyrinae	Pyronia bathseba	(Fabricius, 1793)	yes	33
Nymphalidae	Satyrinae	Pyronia cecilia	(Vallantin, 1894)	yes	135
Nymphalidae	Satyrinae	Pyronia tithonus	(Linnaeus, 1771)	yes	79
Nymphalidae	Satyrinae	Satyrus actaea	(Esper, 1781)	yes	25
Nymphalidae	Satyrinae	Satyrus ferula	(Fabricius, 1793)	yes	50
Nymphalidae	Satyrinae	Satyrus virbius	Herrich-Schäffer, 1844	yes	4
Nymphalidae	Satyrinae	Ypthima asterope	(Klug, 1832)	yes	5
Papilionidae	Papilioninae	Iphiclides feisthamelii	(Duponchel, 1832)	yes	27
Papilionidae	Papilioninae	Iphiclides podalirius	(Linnaeus, 1758)	yes	100
Papilionidae	Papilioninae	Papilio alexanor	Esper, 1800	yes	14
Papilionidae	Papilioninae	Papilio hospiton	Gené, 1839	yes	6
Papilionidae	Papilioninae	Papilio machaon	Linnaeus, 1758	yes	168
Papilionidae	Parnassiinae	Archon apollinus	(Herbst, 1798)	yes	6
Papilionidae	Parnassiinae	Parnassius apollo	(Linnaeus, 1758)	yes	70
Papilionidae	Parnassiinae	Parnassius mnemosyne	(Linnaeus, 1758)	yes	85
Papilionidae	Parnassiinae	Parnassius phoebus	(Fabricius, 1793)	yes	22
Papilionidae	Parnassiinae	Zerynthia cassandra	(Geyer, [1828])	yes	43
Papilionidae	Parnassiinae	Zerynthia caucasica	(Lederer, 1864)	yes	7
Papilionidae	Parnassiinae	Zerynthia cerisy	(Godart, [1824])	yes	21
Papilionidae	Parnassiinae	Zerynthia cretica	(Rebel, 1904)	yes	6
Papilionidae	Parnassiinae	Zerynthia polyxena	([Denis & Schiffermüller], 1775)	yes	32
Papilionidae	Parnassiinae	Zerynthia rumina	(Linnaeus, 1758)	yes	26
Pieridae	Coliadinae	Colias alfacariensis	Ribbe, 1905	yes	113
Pieridae	Coliadinae	Colias aurorina	Herrich-Schäffer, 1850	yes	7
Pieridae	Coliadinae	Colias caucasica	Staudinger, 1871	yes	18
Pieridae	Coliadinae	Colias chrysotheme	(Esper, [1781])	yes	9
Pieridae	Coliadinae	Colias crocea	(Geoffroy, 1785)	yes	207
Pieridae	Coliadinae	Colias erate	(Esper, [1805])	yes	19
Pieridae	Coliadinae	Colias hecla	Lefèbvre, 1836	yes	9
Pieridae	Coliadinae	Colias hyale	(Linnaeus, 1758)	yes	38
Pieridae	Coliadinae	Colias myrmidone	(Esper, [1781])	yes	11
Pieridae	Coliadinae	Colias palaeno	(Linnaeus, [1760])	yes	34
Pieridae	Coliadinae	Colias phicomone	(Esper, [1780])	yes	44
Pieridae	Coliadinae	Colias tyche	(Böber, 1812)	yes	6
Pieridae	Coliadinae	Gonepteryx cleopatra	(Linnaeus, 1767)	yes	105
Pieridae	Coliadinae	Gonepteryx farinosa	(Zeller, 1847)	yes	10
Pieridae	Coliadinae	Gonepteryx rhamni	(Linnaeus, 1758)	yes	126
Pieridae	Dismorphiinae	Leptidea duponcheli	(Staudinger, 1871)	yes	16
Pieridae	Dismorphiinae	Leptidea juvernica	Williams, 1946	yes	139
Pieridae	Dismorphiinae	Leptidea morsei	(Fenton, 1882)	yes	8
Pieridae	Dismorphiinae	Leptidea reali	Reissinger, 1990	yes	87
Pieridae	Dismorphiinae	Leptidea sinapis	(Linnaeus, 1758)	yes	429
Pieridae	Pierinae	Anthocharis cardamines	(Linnaeus, 1758)	yes	119
Pieridae	Pierinae	Anthocharis damone	Boisduval, 1836	yes	20
Pieridae	Pierinae	Anthocharis euphenoides	Staudinger, 1869	yes	30
Pieridae	Pierinae	Anthocharis gruneri	Herrich-Schäffer, 1851	yes	6
Pieridae	Pierinae	Aporia crataegi	(Linnaeus, 1758)	yes	106
Pieridae	Pierinae	Colotis evagore	(Klug, 1829)	yes	4
Pieridae	Pierinae	Euchloe ausonia	(Hübner, [1804])	yes	57
Pieridae	Pierinae	Euchloe bazae	Fabiano, 1993	yes	12
Pieridae	Pierinae	Euchloe belemia	(Esper, 1800)	yes	12
Pieridae	Pierinae	Euchloe crameri	Butler, 1869	yes	21
Pieridae	Pierinae	Euchloe insularis	(Staudinger, 1861)	yes	12
Pieridae	Pierinae	Euchloe penia	(Freyer, 1851)	yes	6
Pieridae	Pierinae	Euchloe simplonia	(Freyer, 1829)	yes	8
Pieridae	Pierinae	Euchloe tagis	(Hübner, [1804])	yes	30
Pieridae	Pierinae	Pieris brassicae	(Linnaeus, 1758)	yes	185
Pieridae	Pierinae	Pieris bryoniae	(Hübner, [1806])	yes	53
Pieridae	Pierinae	Pieris ergane	(Geyer, [1828])	yes	29
Pieridae	Pierinae	Pieris krueperi	Staudinger, 1860	yes	12
Pieridae	Pierinae	Pieris mannii	(Mayer, 1851)	yes	103
Pieridae	Pierinae	Pieris napi	(Linnaeus, 1758)	yes	257
Pieridae	Pierinae	Pieris rapae	(Linnaeus, 1758)	yes	324
Pieridae	Pierinae	Pontia callidice	(Hübner, [1800])	yes	25
Pieridae	Pierinae	Pontia chloridice	(Hübner, [1813])	yes	7
Pieridae	Pierinae	Pontia daplidice	(Linnaeus, 1758)	yes	63
Pieridae	Pierinae	Pontia edusa	(Fabricius, 1777)	yes	117
Pieridae	Pierinae	Zegris eupheme	(Esper, [1804])	yes	18
Riodinidae	Nemeobiinae	Hamearis lucina	(Linnaeus, 1758)	yes	43
Lycaenidae	Polyommatinae	Azanus ubaldus	(Stoll, 1782)	no	0
Nymphalidae	Heliconiinae	Boloria oscarus	(Eversmann, 1844)	no	0
Nymphalidae	Heliconiinae	Boloria selenis	(Eversmann, 1837)	no	0
Nymphalidae	Heliconiinae	Boloria tritonia	(Böber, 1812)	no	0
Nymphalidae	Satyrinae	Erebia callias	Edwards, 1871	no	0
Nymphalidae	Satyrinae	Erebia edda	Ménétriés, 1851	no	0
Nymphalidae	Satyrinae	Erebia jeniseiensis	Trybom, 1877	no	0
Nymphalidae	Satyrinae	Hyponephele huebneri	Koçak, 1980	no	0
Nymphalidae	Satyrinae	Lasiommata deidamia	(Eversmann, 1851)	no	0
Nymphalidae	Satyrinae	Oeneis ammon	Elwes, 1899	no	0
Nymphalidae	Satyrinae	Oeneis magna	Graeser, 1888	no	0
Nymphalidae	Satyrinae	Oeneis polixenes	(Fabricius, 1775)	no	0
Pieridae	Pierinae	Pieris balcana	Lorković, [1969]	no	0
Pieridae	Pierinae	Zegris pyrothoe	(Eversmann, 1832)	no	0
Hesperiidae	Hesperiinae	Thymelicus christi	Rebel, 1894	n/a	0	In Europe only on Macaronesian islands
Lycaenidae	Polyommatinae	Cyclyrius webbianus	(Brullé, 1839)	n/a	0	In Europe only on Macaronesian islands
Nymphalidae	Nymphalinae	Hypolimnas misippus	(Linnaeus, 1764)	n/a	0	In Europe only on Macaronesian islands
Nymphalidae	Nymphalinae	Vanessa vulcania	Godart, 1819	n/a	0	In Europe only on Macaronesian islands
Nymphalidae	Satyrinae	Hipparchia azorina	(Strecker, 1899)	n/a	0	In Europe only on Macaronesian islands
Nymphalidae	Satyrinae	Hipparchia bacchus	(Higgins, 1967)	n/a	0	In Europe only on Macaronesian islands
Nymphalidae	Satyrinae	Hipparchia gomera	(Higgins, 1967)	n/a	0	In Europe only on Macaronesian islands
Nymphalidae	Satyrinae	Hipparchia maderensis	(Bethune-Baker, 1891)	n/a	0	In Europe only on Macaronesian islands
Nymphalidae	Satyrinae	Hipparchia miguelensis	(Le Cerf, 1935)	n/a	0	In Europe only on Macaronesian islands
Nymphalidae	Satyrinae	Hipparchia tamadabae	Owen & Smith, 1992	n/a	0	In Europe only on Macaronesian islands
Nymphalidae	Satyrinae	Hipparchia tilosi	Manil, 1984	n/a	0	In Europe only on Macaronesian islands
Nymphalidae	Satyrinae	Hipparchia wyssii	(Christ, 1889)	n/a	0	In Europe only on Macaronesian islands
Nymphalidae	Satyrinae	Pararge xiphia	(Fabricius, 1775)	n/a	0	In Europe only on Macaronesian islands
Nymphalidae	Satyrinae	Pararge xiphioides	Staudinger, 1871	n/a	0	In Europe only on Macaronesian islands
Pieridae	Coliadinae	Catopsilia florella	(Fabricius, 1775)	n/a	0	In Europe only on Macaronesian islands
Pieridae	Coliadinae	Gonepteryx cleobule	(Hübner, [1831])	n/a	0	In Europe only on Macaronesian islands
Pieridae	Coliadinae	Gonepteryx maderensis	C. Felder, 1862	n/a	0	In Europe only on Macaronesian islands
Pieridae	Pierinae	Euchloe charlonia	(Donzel, 1842)	n/a	0	In Europe only on Macaronesian islands
Pieridae	Pierinae	Euchloe eversi	Stamm, 1963	n/a	0	In Europe only on Macaronesian islands
Pieridae	Pierinae	Euchloe grancanariensis	Acosta, 2008	n/a	0	In Europe only on Macaronesian islands
Pieridae	Pierinae	Euchloe hesperidum	Rothschild, 1913	n/a	0	In Europe only on Macaronesian islands
Pieridae	Pierinae	Pieris cheiranthi	(Hübner, [1808])	n/a	0	In Europe only on Macaronesian islands
Pieridae	Pierinae	Pieris wollastoni	(Butler, 1886)	n/a	0	In Europe only on Macaronesian islands
