# Supplementary material for: High resolution DNA barcode library for European butterflies reveals continental patterns of mitochondrial genetic diversity
Source: Commun Biol. 2021 Mar 9;4:315. doi: 10.1038/s42003-021-01834-7 (PMC7943782; doi:10.1038/s42003-021-01834-7)
Supplement: Supplementary file 6 — Supplementary Data 3 [file 42003_2021_1834_MOESM6_ESM.xlsx]

## Sheet: Supplementary Data 3
Species	Observed haplotypes	Asymptote	Percentage encompassed by current sampling
Aglais ichnusa	3	3	100
Aglais io	11	31.761	34.6
Aglais urticae	14	22.096	63.4
Agriades aquilo	1	1	100
Agriades dardanus	4	4.471	89.5
Agriades glandon	13	28.529	45.6
Agriades optilete	27	59.145	45.7
Agriades orbitulus	6	10.333	58.1
Agriades pyrenaicus	3	3.833	78.3
Agriades zullichi	3	3.438	87.3
Anthocharis cardamines	31	52.154	59.4
Anthocharis damone	7	9.85	71.1
Anthocharis euphenoides	13	23.311	55.8
Anthocharis gruneri	3	3.417	87.8
Apatura ilia	12	24.019	50
Apatura iris	9	16.814	53.5
Apatura metis	6	6.941	86.4
Aphantopus hyperantus	15	59.516	25.2
Aporia crataegi	32	57.542	55.6
Araschnia levana	3	3.981	75.4
Archon apollinus	4	6.5	61.5
Arethusana arethusa	25	49.14	50.9
Argynnis laodice	2	2	100
Argynnis pandora	22	42.703	51.5
Argynnis paphia	7	19.405	36.1
Aricia agestis	42	145.819	28.8
Aricia anteros	10	17.538	57
Aricia artaxerxes	14	18.131	77.2
Aricia cramera	16	29.429	54.4
Aricia montensis	13	52.904	24.6
Aricia morronensis	16	21.939	72.9
Aricia nicias	9	13.368	67.3
Azanus jesous	NA	NA	NA
Boloria alaskensis	NA	NA	NA
Boloria angarensis	NA	NA	NA
Boloria aquilonaris	7	12.793	54.7
Boloria chariclea	2	2	100
Boloria dia	8	20.313	39.4
Boloria eunomia	15	32.571	46.1
Boloria euphrosyne	48	143.242	33.5
Boloria freija	4	5.846	68.4
Boloria frigga	5	5.467	91.5
Boloria graeca	5	9.05	55.2
Boloria improba	3	3.417	87.8
Boloria napaea	9	14.824	60.7
Boloria pales	27	205.325	13.1
Boloria polaris	1	1	100
Boloria selene	26	35.947	72.3
Boloria thore	12	43.238	27.8
Boloria titania	13	52.673	24.7
Borbo borbonica	2	2	100
Brenthis daphne	26	223.59	11.6
Brenthis hecate	18	112.938	15.9
Brenthis ino	23	29.32	78.4
Brintesia circe	38	82.158	46.3
Cacyreus marshalli	1	1	100
Callophrys avis	1	1	100
Callophrys chalybeitincta	2	2	100
Callophrys rubi	18	83.507	21.6
Callophrys suaveola	NA	NA	NA
Carcharodus alceae	21	31.597	66.5
Carcharodus baeticus	2	2	100
Carcharodus floccifera	15	50.4	29.8
Carcharodus lavatherae	7	12.8	54.7
Carcharodus orientalis	12	19.812	60.6
Carcharodus stauderi	2	2	100
Carcharodus tripolinus	3	3.455	86.8
Carterocephalus palaemon	11	23.035	47.8
Carterocephalus silvicola	5	10.538	47.4
Celastrina argiolus	14	54.292	25.8
Charaxes jasius	5	5.974	83.7
Chazara briseis	22	118.339	18.6
Chazara persephone	NA	NA	NA
Chazara prieuri	4	4.462	89.6
Cigaritis acamas	NA	NA	NA
Coenonympha amaryllis	NA	NA	NA
Coenonympha arcania	36	139.145	25.9
Coenonympha corinna	20	61.351	32.6
Coenonympha dorus	19	143	13.3
Coenonympha gardetta	17	22.995	73.9
Coenonympha glycerion	20	61.663	32.4
Coenonympha hero	2	2	100
Coenonympha leander	9	26.053	34.5
Coenonympha oedippus	8	11.826	67.6
Coenonympha orientalis	7	22.75	30.8
Coenonympha pamphilus	34	58.902	57.7
Coenonympha phryne	NA	NA	NA
Coenonympha rhodopensis	13	21.667	60
Coenonympha thyrsis	NA	NA	NA
Coenonympha tullia	12	35.99	33.3
Colias alfacariensis	9	11.973	75.2
Colias aurorina	3	3.429	87.5
Colias caucasica	4	4.944	80.9
Colias chrysotheme	1	1	100
Colias crocea	8	20.44	39.1
Colias erate	3	3.947	76
Colias hecla	3	3	100
Colias hyale	3	3	100
Colias myrmidone	5	9.091	55
Colias palaeno	6	7.941	75.6
Colias phicomone	5	6.955	71.9
Colias tyche	2	2	100
Colotis evagore	NA	NA	NA
Cupido alcetas	4	4	100
Cupido argiades	7	19.356	36.2
Cupido decoloratus	2	2	100
Cupido lorquinii	12	42.4	28.3
Cupido minimus	39	106.158	36.7
Cupido osiris	22	33.88	64.9
Cyaniris semiargus	43	182.054	23.6
Danaus chrysippus	3	3.464	86.6
Danaus plexippus	NA	NA	NA
Erebia aethiopellus	5	8.938	55.9
Erebia aethiops	12	20.842	57.6
Erebia albergana	7	9.927	70.5
Erebia arvernensis	6	11.812	50.8
Erebia calcarius	3	3.438	87.3
Erebia cassioides	8	12.286	65.1
Erebia christi	NA	NA	NA
Erebia claudina	NA	NA	NA
Erebia cyclopius	NA	NA	NA
Erebia dabanensis	NA	NA	NA
Erebia disa	3	3.857	77.8
Erebia discoidalis	2	2	100
Erebia embla	2	2	100
Erebia epiphron	21	21.879	96
Erebia epistygne	7	8.375	83.6
Erebia eriphyle	6	15.333	39.1
Erebia euryale	25	60.811	41.1
Erebia fasciata	1	1	100
Erebia flavofasciata	1	1	100
Erebia gorge	22	58.875	37.4
Erebia gorgone	5	5.917	84.5
Erebia hispania	4	4.889	81.8
Erebia lefebvrei	7	7.952	88
Erebia ligea	30	268.388	11.2
Erebia manto	18	26.031	69.1
Erebia medusa	13	21.868	59.4
Erebia melampus	10	16.086	62.2
Erebia melas	7	7.968	87.9
Erebia meolans	16	45.454	35.2
Erebia mnestra	5	5.941	84.2
Erebia montana	12	17.778	67.5
Erebia neleus	3	3	100
Erebia neoridas	12	22.222	54
Erebia nivalis	3	3.938	76.2
Erebia oeme	17	24.84	68.4
Erebia orientalis	1	1	100
Erebia ottomana	4	4.481	89.3
Erebia palarica	1	1	100
Erebia pandrose	19	28.787	66
Erebia pharte	6	13.742	43.7
Erebia pluto	10	17.75	56.3
Erebia polaris	2	2	100
Erebia pronoe	21	31.002	67.7
Erebia rhodopensis	2	2	100
Erebia rondoui	5	6.882	72.7
Erebia rossii	NA	NA	NA
Erebia scipio	5	5.889	84.9
Erebia sthennyo	3	3	100
Erebia stiria	3	3.462	86.7
Erebia styx	7	7.12	98.3
Erebia sudetica	6	7.895	76
Erebia triarius	13	56.784	22.9
Erebia tyndarus	9	26.308	34.2
Erebia zapateri	2	2	100
Erynnis marloyi	2	2	100
Erynnis tages	11	38.717	28.4
Euchloe ausonia	6	8.947	67.1
Euchloe bazae	4	4.917	81.4
Euchloe belemia	5	9.125	54.8
Euchloe crameri	10	40.476	24.7
Euchloe insularis	8	24.5	32.7
Euchloe penia	3	3.417	87.8
Euchloe simplonia	4	4.219	94.8
Euchloe tagis	19	66.367	28.6
Eumedonia eumedon	57	92.93	61.3
Euphydryas aurinia	23	58.727	39.2
Euphydryas cynthia	8	15.68	51
Euphydryas desfontainii	6	6.625	90.6
Euphydryas iduna	3	3.857	77.8
Euphydryas intermedia	7	7.474	93.7
Euphydryas maturna	6	6.976	86
Fabriciana adippe	27	47.914	56.4
Fabriciana elisa	3	3	100
Fabriciana niobe	13	16.953	76.7
Favonius quercus	38	275.798	13.8
Freyeria trochylus	NA	NA	NA
Gegenes nostrodamus	3	3.971	75.5
Gegenes pumilio	7	14.826	47.2
Glabroculus cyane	NA	NA	NA
Glaucopsyche alexis	20	80.071	25
Glaucopsyche melanops	6	11.76	51
Glaucopsyche paphos	NA	NA	NA
Gonepteryx cleopatra	2	2	100
Gonepteryx farinosa	3	3	100
Gonepteryx rhamni	23	40.857	56.3
Hamearis lucina	3	3	100
Hesperia comma	12	20.899	57.4
Heteropterus morpheus	7	10.897	64.2
Hipparchia aristaeus	10	36.6	27.3
Hipparchia autonoe	NA	NA	NA
Hipparchia blachieri	NA	NA	NA
Hipparchia christenseni	NA	NA	NA
Hipparchia cretica	NA	NA	NA
Hipparchia cypriensis	NA	NA	NA
Hipparchia fagi	29	46.785	62
Hipparchia fatua	3	3.438	87.3
Hipparchia fidia	10	27.308	36.6
Hipparchia hermione	29	83.38	34.8
Hipparchia leighebi	4	4	100
Hipparchia mersina	NA	NA	NA
Hipparchia neapolitana	NA	NA	NA
Hipparchia neomiris	7	20.636	33.9
Hipparchia pellucida	NA	NA	NA
Hipparchia sbordonii	NA	NA	NA
Hipparchia semele	40	248.321	16.1
Hipparchia senthes	7	22.75	30.8
Hipparchia statilinus	45	165.949	27.1
Hipparchia syriaca	5	6.889	72.6
Hipparchia volgensis	8	32.5	24.6
Hyponephele lupina	27	284.539	9.5
Hyponephele lycaon	48	166.662	28.8
Iolana debilitata	6	10.2	58.8
Iolana iolas	6	8.875	67.6
Iphiclides feisthamelii	3	3	100
Iphiclides podalirius	11	35.255	31.2
Issoria eugenia	NA	NA	NA
Issoria lathonia	7	10.966	63.8
Kirinia climene	5	7.75	64.5
Kirinia roxelana	5	7.786	64.2
Kretania eurypilus	3	3	100
Kretania hesperica	8	24.5	32.7
Kretania psylorita	NA	NA	NA
Kretania pylaon	NA	NA	NA
Kretania sephirus	16	32.146	49.8
Kretania trappi	3	3	100
Laeosopis roboris	8	10.148	78.8
Lampides boeticus	22	77.857	28.3
Lasiommata maera	49	126.234	38.8
Lasiommata megera	38	122.23	31.1
Lasiommata paramegaera	3	3	100
Lasiommata petropolitana	7	12.824	54.6
Leptidea duponcheli	3	3.938	76.2
Leptidea juvernica	10	12.234	81.7
Leptidea morsei	2	2	100
Leptidea reali	9	29.759	30.2
Leptidea sinapis	26	82.119	31.7
Leptotes pirithous	9	16.925	53.2
Libythea celtis	7	7.164	97.7
Limenitis camilla	8	17.737	45.1
Limenitis populi	2	2	100
Limenitis reducta	15	16.582	90.5
Lopinga achine	7	11.368	61.6
Luthrodes galba	NA	NA	NA
Lycaena alciphron	38	121.47	31.3
Lycaena bleusei	2	2	100
Lycaena candens	3	3	100
Lycaena dimorpha	NA	NA	NA
Lycaena dispar	5	7.921	63.1
Lycaena helle	10	12.583	79.5
Lycaena hippothoe	19	25.049	75.9
Lycaena ottomana	3	3.45	87
Lycaena phlaeas	18	28.074	64.1
Lycaena thersamon	6	7.9	75.9
Lycaena thetis	1	1	100
Lycaena tityrus	13	40.759	31.9
Lycaena virgaureae	21	50.872	41.3
Lysandra albicans	19	156.932	12.1
Lysandra bellargus	21	35.989	58.4
Lysandra caelestissima	NA	NA	NA
Lysandra coridon	46	90.274	51
Lysandra corydonius	NA	NA	NA
Lysandra hispana	20	166.625	12
Maniola chia	NA	NA	NA
Maniola cypricola	5	10.333	48.4
Maniola halicarnassus	NA	NA	NA
Maniola jurtina	114	354.289	32.2
Maniola megala	NA	NA	NA
Maniola nurag	NA	NA	NA
Maniola telmessia	7	9.4	74.5
Melanargia arge	5	9.091	55
Melanargia galathea	35	178.111	19.7
Melanargia ines	11	26.2	42
Melanargia lachesis	8	28.432	28.1
Melanargia larissa	15	28.065	53.4
Melanargia occitanica	14	42.737	32.8
Melanargia pherusa	NA	NA	NA
Melanargia russiae	29	88.18	32.9
Melitaea aetherie	4	4.917	81.4
Melitaea arduinna	5	7.864	63.6
Melitaea asteria	4	4.45	89.9
Melitaea athalia	64	151.137	42.3
Melitaea aurelia	23	50.664	45.4
Melitaea britomartis	14	53.054	26.4
Melitaea celadussa	69	173.343	39.8
Melitaea cinxia	46	101.714	45.2
Melitaea deione	23	54.243	42.4
Melitaea diamina	11	19.871	55.4
Melitaea didyma	93	173.605	53.6
Melitaea ornata	11	34.734	31.7
Melitaea parthenoides	13	28.59	45.5
Melitaea phoebe	9	18.848	47.8
Melitaea trivia	40	122.932	32.5
Melitaea varia	20	36.355	55
Minois dryas	4	6.948	57.6
Muschampia cribrellum	4	6.786	58.9
Muschampia proto	25	72.163	34.6
Muschampia tessellum	6	11.684	51.4
Neolycaena rhymnus	1	1	100
Neolysandra coelestina	4	4.444	90
Neptis rivularis	7	8.432	83
Neptis sappho	9	35.444	25.4
Nymphalis antiopa	4	4.486	89.2
Nymphalis polychloros	10	37.6	26.6
Nymphalis vaualbum	NA	NA	NA
Nymphalis xanthomelas	4	6.812	58.7
Ochlodes sylvanus	13	57.696	22.5
Oeneis bore	4	4.143	96.5
Oeneis glacialis	8	10.152	78.8
Oeneis jutta	7	18.842	37.2
Oeneis melissa	3	3.833	78.3
Oeneis norna	4	5.833	68.6
Oeneis tarpeia	2	2	100
Papilio alexanor	9	31.75	28.3
Papilio hospiton	6	18.5	32.4
Papilio machaon	51	172.771	29.5
Pararge aegeria	25	53.066	47.1
Parnassius apollo	21	62.646	33.5
Parnassius mnemosyne	33	65.019	50.8
Parnassius phoebus	6	8.864	67.7
Pelopidas thrax	1	1	100
Phengaris alcon	5	5.984	83.6
Phengaris arion	7	7.657	91.4
Phengaris nausithous	15	19.375	77.4
Phengaris teleius	9	29.323	30.7
Pieris brassicae	32	141.654	22.6
Pieris bryoniae	8	9.472	84.5
Pieris ergane	17	86.517	19.6
Pieris krueperi	4	6.75	59.3
Pieris mannii	17	41.262	41.2
Pieris napi	30	53.99	55.6
Pieris rapae	73	157.115	46.5
Plebejidea loewii	2	2	100
Plebejus argus	72	271.299	26.5
Plebejus argyrognomon	7	9.211	76
Plebejus bellieri	6	10.275	58.4
Plebejus idas	24	35.935	66.8
Polygonia c-album	6	11.953	50.2
Polygonia egea	3	3	100
Polyommatus admetus	23	46.943	49
Polyommatus amandus	21	26.692	78.7
Polyommatus aroaniensis	NA	NA	NA
Polyommatus celina	63	179.847	35
Polyommatus damocles	1	1	100
Polyommatus damon	30	86.084	34.8
Polyommatus damone	6	6	100
Polyommatus daphnis	37	69.554	53.2
Polyommatus dolus	9	23.062	39
Polyommatus dorylas	11	38.364	28.7
Polyommatus eros	18	47.69	37.7
Polyommatus escheri	42	254	16.5
Polyommatus fabressei	10	24.545	40.7
Polyommatus fulgens	8	19.538	40.9
Polyommatus golgus	3	3	100
Polyommatus humedasae	2	2	100
Polyommatus icarus	87	194.754	44.7
Polyommatus iphigenia	3	3.417	87.8
Polyommatus nephohiptamenos	4	6.571	60.9
Polyommatus nivescens	2	2	100
Polyommatus orphicus	7	12.684	55.2
Polyommatus ripartii	32	54.241	59
Polyommatus thersites	30	102.465	29.3
Polyommatus timfristos	3	3.833	78.3
Polyommatus violetae	3	3	100
Pontia callidice	5	5.48	91.2
Pontia chloridice	3	3	100
Pontia daplidice	23	59.905	38.4
Pontia edusa	19	60.889	31.2
Praephilotes anthracias	NA	NA	NA
Proterebia phegea	7	16.231	43.1
Pseudochazara amalthea	6	8.786	68.3
Pseudochazara amymone	NA	NA	NA
Pseudochazara anthelea	NA	NA	NA
Pseudochazara cingovskii	2	2	100
Pseudochazara euxina	1	1	100
Pseudochazara geyeri	NA	NA	NA
Pseudochazara graeca	4	4.875	82.1
Pseudochazara mercurius	NA	NA	NA
Pseudochazara orestes	1	1	100
Pseudochazara tisiphone	4	4.889	81.8
Pseudochazara williamsi	7	14.385	48.7
Pseudophilotes abencerragus	9	17.357	51.9
Pseudophilotes barbagiae	NA	NA	NA
Pseudophilotes baton	5	5.984	83.6
Pseudophilotes bavius	8	9.929	80.6
Pseudophilotes panoptes	11	17.01	64.7
Pseudophilotes vicrama	5	9.304	53.7
Pyrgus alveus	25	40.043	62.4
Pyrgus andromedae	9	14.875	60.5
Pyrgus armoricanus	18	33.015	54.5
Pyrgus cacaliae	10	14.408	69.4
Pyrgus carlinae	3	3.941	76.1
Pyrgus carthami	20	27.955	71.5
Pyrgus centaureae	2	2	100
Pyrgus cinarae	7	12.867	54.4
Pyrgus cirsii	2	2	100
Pyrgus foulquieri	3	3	100
Pyrgus malvae	7	11.412	61.3
Pyrgus malvoides	17	24.912	68.2
Pyrgus onopordi	3	3.977	75.4
Pyrgus serratulae	15	32.719	45.8
Pyrgus sidae	16	24.033	66.6
Pyrgus warrenensis	8	20.083	39.8
Pyronia bathseba	21	99.545	21.1
Pyronia cecilia	72	331.398	21.7
Pyronia tithonus	21	29.533	71.1
Satyrium acaciae	13	44.347	29.3
Satyrium esculi	5	10.8	46.3
Satyrium ilicis	11	42.536	25.9
Satyrium ledereri	NA	NA	NA
Satyrium pruni	2	2	100
Satyrium spini	41	124.049	33.1
Satyrium w-album	3	3	100
Satyrus actaea	16	85.12	18.8
Satyrus ferula	24	56.013	42.8
Satyrus virbius	NA	NA	NA
Scolitantides orion	11	25.595	43
Speyeria aglaja	19	25.345	75
Spialia orbifer	7	7.968	87.9
Spialia phlomidis	5	7.75	64.5
Spialia rosae	3	3	100
Spialia sertorius	23	43.035	53.4
Spialia therapne	3	3	100
Tarucus balkanicus	6	13.467	44.6
Tarucus theophrastus	NA	NA	NA
Thecla betulae	11	31.571	34.8
Thymelicus acteon	19	54.729	34.7
Thymelicus hyrax	4	4.889	81.8
Thymelicus lineola	52	141.668	36.7
Thymelicus sylvestris	20	69.749	28.7
Tomares ballus	4	4.923	81.3
Tomares callimachus	3	3	100
Tomares nogelii	4	5.8	69
Tongeia fischeri	NA	NA	NA
Turanana taygetica	3	3.417	87.8
Vanessa atalanta	22	49.932	44.1
Vanessa cardui	14	22.945	61
Vanessa virginiensis	NA	NA	NA
Ypthima asterope	NA	NA	NA
Zegris eupheme	8	9.417	85
Zerynthia cassandra	15	39.419	38.1
Zerynthia caucasica	3	3.429	87.5
Zerynthia cerisy	7	9.143	76.6
Zerynthia cretica	3	3.417	87.8
Zerynthia polyxena	25	89.583	27.9
Zerynthia rumina	18	65.115	27.6
Zizeeria karsandra	NA	NA	NA
Zizeeria knysna	3	3.909	76.7
