# Supplementary material for: High resolution DNA barcode library for European butterflies reveals continental patterns of mitochondrial genetic diversity
Source: Commun Biol. 2021 Mar 9;4:315. doi: 10.1038/s42003-021-01834-7 (PMC7943782; doi:10.1038/s42003-021-01834-7)
Supplement: Supplementary file 7 — Supplementary Data 4 [file 42003_2021_1834_MOESM7_ESM.xlsx]

## Sheet: Supplementary Data 4
Octave	Percentage
1	33.3333
2	33.3333
3	33.3333
1	63.6364
2	18.1818
3	9.09091
7	9.09091
1	50
2	21.4286
3	7.14286
4	7.14286
5	7.14286
7	7.14286
4	100
1	25
2	25
3	25
4	25
1	61.5385
2	23.0769
3	7.69231
4	7.69231
1	66.6667
2	22.2222
3	7.40741
7	3.7037
1	50
2	16.6667
3	16.6667
5	16.6667
1	66.6667
3	33.3333
1	33.3333
2	33.3333
3	33.3333
1	51.6129
2	35.4839
3	6.45161
5	3.22581
6	3.22581
1	42.8571
2	14.2857
3	42.8571
1	61.5385
2	23.0769
3	7.69231
4	7.69231
1	33.3333
2	66.6667
1	58.3333
2	16.6667
3	8.33333
4	8.33333
5	8.33333
1	44.4444
2	22.2222
3	22.2222
5	11.1111
1	33.3333
2	33.3333
3	33.3333
1	66.6667
2	6.66667
3	6.66667
4	6.66667
5	6.66667
6	6.66667
1	59.375
2	25
3	9.375
5	3.125
6	3.125
1	66.6667
6	33.3333
1	75
2	25
1	56
2	24
3	12
4	8
1	50
4	50
1	59.0909
2	27.2727
3	9.09091
4	4.54545
1	71.4286
2	14.2857
7	14.2857
1	59.5238
2	16.6667
3	7.14286
4	9.52381
5	2.38095
6	2.38095
7	2.38095
1	70
2	30
1	35.7143
2	28.5714
3	14.2857
4	7.14286
5	7.14286
6	7.14286
1	56.25
2	31.25
3	6.25
8	6.25
1	69.2308
2	7.69231
4	15.3846
6	7.69231
1	43.75
2	37.5
3	18.75
1	33.3333
2	11.1111
3	44.4444
4	11.1111
1	57.1429
3	28.5714
4	14.2857
1	50
3	50
1	62.5
2	25
6	12.5
1	40
2	33.3333
3	20
4	6.66667
1	64.5833
2	16.6667
3	14.5833
4	2.08333
5	2.08333
1	50
2	25
4	25
1	20
2	40
3	40
1	60
2	20
3	20
1	33.3333
2	66.6667
1	44.4444
3	44.4444
4	11.1111
1	70.3704
2	7.40741
3	14.8148
4	3.7037
5	3.7037
3	100
1	42.3077
2	42.3077
3	7.69231
4	7.69231
1	66.6667
2	25
5	8.33333
1	69.2308
2	7.69231
3	15.3846
5	7.69231
2	50
4	50
1	76.9231
2	3.84615
4	15.3846
5	3.84615
1	77.7778
2	11.1111
3	5.55556
4	5.55556
1	34.7826
2	34.7826
3	17.3913
4	13.0435
1	65.7895
2	21.0526
3	7.89474
4	2.63158
5	2.63158
6	100
4	100
1	50
3	50
1	66.6667
4	11.1111
5	22.2222
1	38.0952
2	19.0476
3	23.8095
4	4.7619
5	4.7619
6	9.52381
3	50
4	50
1	60
2	20
4	13.3333
5	6.66667
1	57.1429
3	28.5714
4	14.2857
1	58.3333
2	33.3333
3	8.33333
2	50
3	50
1	33.3333
2	33.3333
4	33.3333
1	63.6364
2	18.1818
3	9.09091
6	9.09091
1	80
4	20
1	64.2857
2	7.14286
4	14.2857
5	7.14286
8	7.14286
1	40
2	20
3	20
5	20
1	63.6364
2	22.7273
3	4.54545
4	9.09091
1	25
2	25
3	50
1	69.4444
2	8.33333
3	16.6667
4	2.77778
5	2.77778
1	65
2	20
3	10
4	5
1	84.2105
2	10.5263
4	5.26316
1	41.1765
2	35.2941
3	17.6471
4	5.88235
1	65
2	15
3	5
4	10
5	5
2	50
5	50
1	66.6667
2	11.1111
3	22.2222
1	50
2	25
3	12.5
4	12.5
1	85.7143
2	14.2857
1	58.8235
2	26.4706
3	8.82353
5	2.94118
8	2.94118
1	46.1538
2	38.4615
3	15.3846
1	58.3333
2	16.6667
3	8.33333
4	8.33333
5	8.33333
1	33.3333
3	11.1111
4	22.2222
5	22.2222
6	11.1111
1	33.3333
2	33.3333
3	33.3333
1	50
2	25
4	25
4	100
1	62.5
2	12.5
3	12.5
8	12.5
1	66.6667
5	33.3333
2	66.6667
3	33.3333
1	33.3333
3	33.3333
6	33.3333
1	60
2	20
3	20
1	33.3333
2	16.6667
3	16.6667
4	33.3333
1	40
2	20
4	20
5	20
1	50
3	50
1	25
3	25
4	25
6	25
1	71.4286
2	14.2857
7	14.2857
1	50
5	50
1	66.6667
2	25
3	8.33333
1	66.6667
2	17.9487
3	7.69231
4	2.5641
6	5.12821
1	50
2	27.2727
3	18.1818
4	4.54545
1	67.4419
2	13.9535
3	13.9535
4	2.32558
6	2.32558
1	33.3333
2	33.3333
4	33.3333
1	60
2	40
1	50
2	25
3	8.33333
4	8.33333
5	8.33333
1	42.8571
2	14.2857
3	28.5714
5	14.2857
1	66.6667
4	16.6667
5	16.6667
1	33.3333
2	33.3333
3	33.3333
1	37.5
2	37.5
3	25
1	66.6667
3	33.3333
2	50
3	50
1	50
3	50
1	19.0476
2	47.619
3	14.2857
4	14.2857
5	4.7619
1	42.8571
2	57.1429
1	83.3333
4	16.6667
1	68
2	16
3	4
4	4
5	4
6	4
3	100
4	100
1	68.1818
2	18.1818
3	4.54545
4	4.54545
5	4.54545
1	40
2	40
3	20
1	50
2	25
3	25
1	28.5714
2	42.8571
3	28.5714
1	73.3333
2	10
3	13.3333
4	3.33333
1	38.8889
2	27.7778
3	27.7778
5	5.55556
1	46.1538
2	23.0769
3	15.3846
5	15.3846
1	50
2	20
3	10
4	10
5	10
1	28.5714
2	28.5714
3	28.5714
4	14.2857
1	68.75
2	18.75
3	6.25
4	6.25
1	40
2	20
3	40
1	50
2	33.3333
3	16.6667
1	33.3333
2	33.3333
3	33.3333
1	66.6667
2	25
4	8.33333
1	66.6667
4	33.3333
1	47.0588
2	47.0588
5	5.88235
4	100
1	25
2	25
3	25
5	25
4	100
1	52.6316
2	26.3158
3	15.7895
4	5.26316
1	66.6667
2	16.6667
5	16.6667
1	40
2	30
3	20
4	10
1	50
3	50
1	42.8571
2	19.0476
3	19.0476
4	19.0476
1	50
3	50
1	40
2	40
4	20
1	40
2	60
2	66.6667
3	33.3333
1	33.3333
2	33.3333
4	33.3333
1	14.2857
2	57.1429
3	14.2857
4	14.2857
1	33.3333
2	16.6667
3	50
1	76.9231
3	15.3846
5	7.69231
1	66.6667
2	11.1111
3	11.1111
4	11.1111
1	50
4	50
2	50
3	50
1	72.7273
2	9.09091
3	9.09091
7	9.09091
1	50
4	16.6667
5	33.3333
1	50
2	25
3	25
1	60
2	20
3	20
1	80
2	10
4	10
1	75
2	12.5
3	12.5
1	33.3333
2	66.6667
1	25
2	75
1	73.6842
2	10.5263
3	15.7895
1	57.8947
2	33.3333
3	8.77193
1	52.1739
2	17.3913
3	8.69565
4	13.0435
5	4.34783
6	4.34783
1	50
2	25
3	12.5
4	12.5
1	33.3333
2	50
4	16.6667
1	66.6667
3	33.3333
1	28.5714
2	57.1429
4	14.2857
1	33.3333
3	33.3333
4	16.6667
5	16.6667
1	48.1481
2	22.2222
3	14.8148
4	11.1111
5	3.7037
2	66.6667
3	33.3333
1	30.7692
2	23.0769
3	23.0769
4	7.69231
5	7.69231
6	7.69231
1	81.5789
2	10.5263
3	2.63158
4	2.63158
6	2.63158
1	66.6667
6	33.3333
1	57.1429
2	14.2857
3	14.2857
6	14.2857
1	55
2	20
3	15
6	10
1	66.6667
3	16.6667
5	16.6667
1	50
7	50
2	66.6667
3	33.3333
1	52.1739
2	21.7391
3	17.3913
4	4.34783
7	4.34783
3	66.6667
6	33.3333
1	50
2	25
4	16.6667
6	8.33333
1	57.1429
2	28.5714
5	14.2857
1	80
2	10
4	10
1	58.6207
2	27.5862
3	6.89655
4	6.89655
1	33.3333
2	33.3333
3	33.3333
1	60
2	20
3	10
4	10
1	72.4138
2	17.2414
3	3.44828
4	3.44828
5	3.44828
1	25
2	25
3	50
1	85.7143
3	14.2857
1	72.5
2	10
3	10
4	5
5	2.5
1	85.7143
2	14.2857
1	77.7778
2	11.1111
3	6.66667
4	4.44444
1	40
2	40
4	20
1	100
1	85.1852
2	7.40741
3	7.40741
1	79.1667
2	14.5833
3	4.16667
4	2.08333
1	50
2	16.6667
3	33.3333
1	50
3	16.6667
4	33.3333
2	33.3333
3	33.3333
5	33.3333
1	63.6364
2	9.09091
3	9.09091
4	9.09091
7	9.09091
1	57.1429
2	28.5714
7	14.2857
1	60
2	20
3	20
1	60
3	40
2	66.6667
3	33.3333
1	75
2	12.5
3	12.5
1	62.5
2	18.75
3	18.75
2	100
1	37.5
2	37.5
3	25
1	68.1818
2	13.6364
3	9.09091
4	4.54545
7	4.54545
1	67.3469
2	20.4082
3	4.08163
4	4.08163
5	2.04082
6	2.04082
1	68.4211
2	13.1579
3	7.89474
4	2.63158
6	2.63158
7	5.26316
1	33.3333
3	33.3333
6	33.3333
1	57.1429
3	28.5714
5	14.2857
1	66.6667
4	33.3333
1	30
2	30
3	10
4	20
7	10
2	50
3	50
1	77.7778
2	11.1111
7	11.1111
1	57.6923
2	11.5385
3	7.69231
4	7.69231
5	3.84615
6	3.84615
8	7.69231
1	44.4444
2	11.1111
3	11.1111
4	11.1111
6	22.2222
1	14.2857
2	57.1429
4	14.2857
6	14.2857
1	62.5
3	25
5	12.5
3	50
4	50
1	26.6667
2	46.6667
3	20
6	6.66667
1	42.8571
2	14.2857
3	28.5714
5	14.2857
1	68.4211
2	18.4211
3	10.5263
5	2.63158
2	50
4	50
1	33.3333
2	33.3333
3	33.3333
1	60
3	20
5	20
1	40
2	40
3	10
4	10
1	36.8421
2	26.3158
3	15.7895
4	15.7895
5	5.26316
1	33.3333
2	33.3333
3	33.3333
1	50
2	27.7778
3	5.55556
4	5.55556
5	5.55556
8	5.55556
1	33.3333
2	33.3333
3	33.3333
3	100
1	61.5385
3	15.3846
4	7.69231
5	7.69231
7	7.69231
1	52.381
2	19.0476
3	19.0476
4	4.7619
5	4.7619
1	89.4737
2	10.5263
1	52.381
2	23.8095
3	9.52381
5	9.52381
6	4.7619
1	54.3478
2	23.913
3	17.3913
4	2.17391
5	2.17391
1	90
2	10
1	80
3	20
1	66.6667
2	18.4211
3	7.89474
4	4.38596
7	1.75439
8	0.877193
1	57.1429
2	42.8571
1	60
2	20
3	20
1	68.5714
2	14.2857
3	8.57143
4	2.85714
5	2.85714
7	2.85714
1	72.7273
2	18.1818
4	9.09091
1	87.5
5	12.5
1	60
2	26.6667
3	13.3333
1	78.5714
2	14.2857
3	7.14286
1	65.5172
2	13.7931
3	17.2414
4	3.44828
1	50
3	50
1	60
2	20
5	20
1	25
2	50
3	25
1	68.75
2	26.5625
3	3.125
4	1.5625
1	56.5217
2	17.3913
3	21.7391
4	4.34783
1	64.2857
2	28.5714
4	7.14286
1	59.4203
2	26.087
3	11.5942
4	2.89855
1	65.2174
2	21.7391
3	2.17391
4	10.8696
1	78.2609
2	21.7391
1	54.5455
2	18.1818
4	9.09091
5	9.09091
6	9.09091
1	58.0645
2	24.7312
3	11.828
4	5.37634
1	63.6364
2	9.09091
3	18.1818
4	9.09091
1	61.5385
2	23.0769
3	7.69231
5	7.69231
1	55.5556
2	11.1111
3	11.1111
4	11.1111
6	11.1111
1	72.5
2	20
3	5
4	2.5
1	65
2	25
3	10
1	75
6	25
1	75
4	25
1	68
2	20
3	8
4	4
1	66.6667
2	16.6667
4	16.6667
4	100
1	25
2	75
1	42.8571
2	42.8571
4	14.2857
1	88.8889
4	11.1111
1	25
2	25
3	25
5	25
1	80
3	10
6	10
1	75
4	25
1	76.9231
2	7.69231
4	7.69231
7	7.69231
1	25
2	75
1	37.5
2	37.5
3	12.5
4	12.5
1	71.4286
2	14.2857
4	14.2857
1	66.6667
3	33.3333
1	50
2	25
4	25
1	50
3	50
1	77.7778
2	11.1111
3	11.1111
1	100
1	68.6275
2	15.6863
3	1.96078
4	7.84314
5	5.88235
1	52
2	20
3	12
4	12
8	4
1	61.9048
2	14.2857
3	14.2857
4	4.7619
5	4.7619
1	54.5455
2	27.2727
3	12.1212
4	6.06061
1	50
3	33.3333
4	16.6667
3	100
1	40
4	40
6	20
1	28.5714
2	42.8571
3	14.2857
6	14.2857
1	40
2	40
3	20
1	77.7778
2	11.1111
5	11.1111
1	65.625
2	12.5
3	12.5
4	3.125
5	3.125
7	3.125
1	37.5
2	37.5
3	12.5
6	12.5
1	70.5882
2	17.6471
3	11.7647
1	75
4	25
1	41.1765
2	23.5294
3	17.6471
4	11.7647
6	5.88235
1	56.6667
2	23.3333
3	10
4	3.33333
7	6.66667
1	61.6438
2	26.0274
3	5.47945
4	1.36986
5	2.73973
6	1.36986
7	1.36986
2	50
3	50
1	68.0556
2	12.5
3	15.2778
5	1.38889
6	1.38889
7	1.38889
1	42.8571
2	28.5714
4	14.2857
6	14.2857
1	50
2	33.3333
4	16.6667
1	50
2	29.1667
3	16.6667
8	4.16667
1	66.6667
4	16.6667
7	16.6667
1	33.3333
3	33.3333
4	33.3333
1	60.8696
2	26.087
3	13.0435
1	42.8571
2	42.8571
3	4.7619
4	4.7619
5	4.7619
1	73.0159
2	17.4603
4	6.34921
5	3.1746
4	100
1	80
2	16.6667
3	3.33333
1	16.6667
2	50
3	33.3333
1	62.1622
2	32.4324
3	2.7027
4	2.7027
1	66.6667
2	22.2222
3	11.1111
1	72.7273
3	9.09091
4	9.09091
5	9.09091
1	61.1111
2	16.6667
3	11.1111
4	5.55556
5	5.55556
1	85.7143
2	9.52381
3	4.7619
1	60
3	30
4	10
1	62.5
2	37.5
1	33.3333
3	33.3333
4	33.3333
2	50
3	50
1	63.2184
2	17.2414
3	8.04598
4	5.74713
5	4.5977
7	1.14943
1	33.3333
2	66.6667
1	75
3	25
1	50
4	50
1	57.1429
2	28.5714
4	14.2857
1	46.875
2	37.5
3	9.375
4	6.25
1	70
2	16.6667
3	6.66667
4	6.66667
1	66.6667
3	33.3333
1	33.3333
2	33.3333
3	33.3333
1	20
2	20
3	20
4	40
1	33.3333
2	66.6667
1	65.2174
2	21.7391
3	8.69565
5	4.34783
1	68.4211
2	15.7895
4	5.26316
5	5.26316
7	5.26316
1	71.4286
2	14.2857
3	14.2857
1	50
2	16.6667
3	33.3333
2	50
3	50
4	100
1	50
2	50
3	100
1	50
2	25
3	25
1	57.1429
2	28.5714
3	14.2857
1	66.6667
2	22.2222
3	11.1111
1	40
3	40
6	20
1	25
2	37.5
3	25
4	12.5
1	45.4545
2	27.2727
3	27.2727
1	60
2	20
5	20
1	44
2	20
3	16
5	16
6	4
1	44.4444
2	11.1111
3	22.2222
4	11.1111
5	11.1111
1	61.1111
2	22.2222
3	5.55556
5	5.55556
7	5.55556
1	30
2	20
3	20
4	30
1	66.6667
4	33.3333
1	45
2	30
3	20
4	5
1	50
3	50
1	57.1429
4	42.8571
1	50
4	50
2	33.3333
4	66.6667
1	42.8571
2	28.5714
4	14.2857
5	14.2857
1	47.0588
2	23.5294
3	17.6471
5	5.88235
6	5.88235
1	66.6667
6	33.3333
1	40
2	26.6667
3	20
4	6.66667
5	6.66667
1	43.75
2	25
3	18.75
4	6.25
5	6.25
1	62.5
2	12.5
3	12.5
5	12.5
1	85.7143
2	9.52381
4	4.7619
1	77.7778
2	13.8889
3	4.16667
4	2.77778
5	1.38889
1	52.381
2	33.3333
4	9.52381
6	4.7619
1	61.5385
2	23.0769
4	7.69231
5	7.69231
1	80
5	20
1	72.7273
2	9.09091
4	9.09091
6	9.09091
2	50
6	50
1	70.7317
2	14.6341
3	12.1951
4	2.43902
1	33.3333
3	33.3333
6	33.3333
1	75
2	18.75
3	6.25
1	58.3333
2	29.1667
3	8.33333
4	4.16667
1	54.5455
2	27.2727
4	18.1818
1	42.1053
2	26.3158
3	5.26316
4	15.7895
5	5.26316
6	5.26316
1	28.5714
2	28.5714
3	14.2857
4	28.5714
1	60
2	20
3	20
2	33.3333
6	66.6667
1	47.8261
2	13.0435
3	26.087
5	4.34783
6	8.69565
1	33.3333
3	66.6667
1	66.6667
2	16.6667
4	16.6667
1	63.6364
2	18.1818
3	9.09091
5	9.09091
1	63.1579
2	10.5263
3	21.0526
7	5.26316
1	50
2	25
3	25
1	73.0769
2	19.2308
3	3.84615
6	3.84615
1	50
2	15
3	10
4	5
5	10
6	5
7	5
1	50
2	25
4	25
1	33.3333
3	33.3333
4	33.3333
1	50
2	25
3	25
1	33.3333
2	66.6667
1	68.1818
2	18.1818
3	4.54545
4	4.54545
7	4.54545
1	42.8571
2	14.2857
3	21.4286
4	7.14286
6	7.14286
7	7.14286
1	37.5
2	50
3	12.5
1	66.6667
2	13.3333
3	6.66667
4	13.3333
1	33.3333
2	33.3333
3	33.3333
1	42.8571
2	42.8571
4	14.2857
1	33.3333
2	66.6667
1	80
2	20
1	77.7778
2	11.1111
3	11.1111
1	66.6667
4	33.3333
