# Supplementary material for: High resolution DNA barcode library for European butterflies reveals continental patterns of mitochondrial genetic diversity
Source: Commun Biol. 2021 Mar 9;4:315. doi: 10.1038/s42003-021-01834-7 (PMC7943782; doi:10.1038/s42003-021-01834-7)
Supplement: Supplementary file 8 — Supplementary Data 5 [file 42003_2021_1834_MOESM8_ESM.xlsx]

## Sheet: Supplementary Data 5
Latitude_belt (degrees)	Number of species	Mean distances	Haplotypes_subset	Haplotypes_full
35	26	228.574	1.80769	5.16546
35.5	36	353.195	1.63889	4.89331
36	46	429.003	1.8913	6.63054
36.5	83	520.863	2.43373	7.93224
37	145	460.883	2.64138	8.11769
37.5	165	457.605	2.64848	11.1485
38	155	478.777	2.8	10.2846
38.5	145	416.262	2.69655	11.5761
39	148	457.612	2.69595	10.9423
39.5	190	516.016	2.79474	10.3349
40	208	502.086	3.03365	12.4369
40.5	219	513.799	2.93151	13.7992
41	241	535.429	3	12.9731
41.5	253	492.214	2.90119	11.7785
42	252	499.975	2.90476	13.3525
42.5	245	513.961	2.9102	12.4898
43	223	495.642	2.99552	12.8111
43.5	227	492.996	2.91189	13.152
44	217	508.514	2.79724	13.1171
44.5	213	486.752	2.75117	10.6405
45	223	504.09	2.78475	9.56052
45.5	218	508.725	2.95413	10.0028
46	223	445.343	2.92377	11.3888
46.5	213	393.62	2.90141	11.6018
47	205	376.202	2.88293	11.9456
47.5	193	378.16	2.88601	9.1973
48	170	332.367	2.42353	6.83256
48.5	138	404.739	2.12319	6.51898
49	100	573.7	1.85	5.65459
49.5	92	742.881	1.72826	6.37945
50	73	747.307	2.06849	7.09425
50.5	65	741.352	1.98462	6.36568
51	56	605.149	1.92857	5.77634
51.5	45	485.406	1.73333	5.68087
52	33	427.376	1.15152	4.89682
52.5	25	595.938	1.64	5.04092
53	19	812.742	0.894737	4.30868
53.5	21	821.141	0.952381	5.17071
54	25	769.308	1.24	3.94928
54.5	21	646.32	0.857143	4.22186
55	22	554.217	0.909091	3.9415
55.5	21	457.907	1.09524	5.0961
56	18	430.482	1.44444	5.88356
56.5	19	408.064	1.21053	6.17079
57	17	354.516	1.47059	5.98065
57.5	11	331.667	1.54545	4.58609
58	10	350.197	1.6	3.5102
58.5	10	343.089	1.7	2.9438
59	15	279.383	1	3.27393
59.5	25	293.834	0.88	3.06724
60	26	294.342	0.961538	2.5475
60.5	19	294.126	0.947368	3.15011
61	8	205.515	0.25	2.475
64.5	9	256.842	0.222222	3.3
65	10	190.905	0.3	3.1633
65.5	10	149.197	0	2.3
66	12	228.645	0.333333	2.77742
66.5	10	151.539	0.6	3.0033
67	8	116.709	0.75	2.90413
67.5	11	288.457	0.545455	3.11209
68	6	103.639	1.33333	2.893
68.5	13	100.007	1.15385	2.58338
69	16	97.554	1.625	2.55337
69.5	15	95.3413	1.2	2.2888
70	11	96.3319	1	2.15455
