# Supplementary material for: High resolution DNA barcode library for European butterflies reveals continental patterns of mitochondrial genetic diversity
Source: Commun Biol. 2021 Mar 9;4:315. doi: 10.1038/s42003-021-01834-7 (PMC7943782; doi:10.1038/s42003-021-01834-7)
Supplement: Supplementary file 9 — Supplementary Data 6 [file 42003_2021_1834_MOESM9_ESM.xlsx]

## Sheet: Supplementary Data 6
Longitude_belt (degrees)	Number of species	Mean distances	Haplotypes_subset	Haplotypes_full
-9	6	394.776	2.66667	4.73483
-8.5	12	395.396	2.41667	4.25983
-8	13	552.148	2.84615	5.66338
-7.5	6	446.017	2.5	9.15567
-7	7	537.303	2.57143	7.02143
-6.5	18	313.768	2.72222	4.92956
-6	31	326.729	2.77419	6.30606
-5.5	39	289.731	3.12821	6.67136
-5	51	327.235	3.27451	8.21229
-4.5	52	338.16	3.23077	9.94452
-4	58	325.01	3.65517	10.7949
-3.5	74	286.61	3.60811	12.2148
-3	76	305.375	3.52632	11.7594
-2.5	71	268.579	3.42254	9.92128
-2	58	310.906	3.34483	9.64653
-1.5	36	342.742	3.02778	9.03683
-1	61	318.038	3.31148	8.7928
-0.5	57	299.685	3.22807	9.03549
0	86	229.3	2.87209	6.75406
0.5	84	178.172	2.97619	6.2262
1	91	186.166	2.71429	5.15836
1.5	130	171.958	2.64615	5.37582
2	86	239.589	2.77907	6.48515
2.5	77	231.133	2.80519	6.5469
3	61	284.088	2.83607	6.73654
3.5	29	329.315	2.65517	6.71897
4	21	325.493	3.09524	5.41843
4.5	23	264.159	2.91304	5.75774
5	33	229.629	2.84848	4.75664
5.5	43	150.867	2.62791	5.32219
6	69	147.385	2.95652	5.74426
6.5	111	162.254	3.10811	6.95009
7	104	164.932	3.10577	6.52752
7.5	109	165.2	3.06422	7.74295
8	104	211.079	3.05769	8.26362
8.5	96	219.59	2.98958	8.82681
9	120	222.539	2.95	9.55653
9.5	128	240.047	3.0625	11.3367
10	145	239.57	3.01379	11.2876
10.5	154	234.6	2.84416	12.3364
11	159	238.365	2.85535	9.85182
11.5	145	264.484	2.85517	10.0867
12	140	260.697	2.81429	9.05781
12.5	124	330.663	2.93548	10.9074
13	131	347.831	2.9313	8.18966
13.5	127	368.084	3.05512	9.7045
14	115	389.236	3.26957	10.0483
14.5	90	413.603	3.25556	12.7852
15	89	387.565	3.16854	13.5658
15.5	98	386.874	3.13265	13.5798
16	99	368.85	3.05051	11.9212
16.5	96	373.653	2.9375	9.31076
17	71	396.151	2.95775	7.0387
17.5	21	374.429	3.09524	6.53852
18	6	575.401	2.16667	4.3875
19.5	9	382.188	3.66667	7.56922
20	20	368.929	3.35	8.88695
20.5	29	369.88	3.37931	8.68934
21	33	308.121	3.15152	7.67867
21.5	79	393.223	3.13924	7.00984
22	91	413.247	3.1978	6.64221
22.5	91	459.05	2.98901	6.00743
23	145	479.71	3.01379	6.44455
23.5	110	434.428	2.98182	5.56964
24	96	447.187	2.84375	4.54734
24.5	95	470.362	2.78947	4.64965
25	51	672.475	2.86275	4.1572
25.5	49	705.181	2.85714	4.30578
26	47	678.017	2.85106	5.61368
26.5	38	590.634	3	6.42184
27	26	542.576	3.15385	6.18508
27.5	30	425.781	3	5.96573
28	23	421.926	2.56522	3.78543
28.5	12	434.724	2.83333	4.20367
29	9	220.362	2.33333	3.01067
34.5	6	40.1052	2.33333	3.07083
36	6	135.912	2.16667	2.6095
