# Supplementary material for: High resolution DNA barcode library for European butterflies reveals continental patterns of mitochondrial genetic diversity
Source: Commun Biol. 2021 Mar 9;4:315. doi: 10.1038/s42003-021-01834-7 (PMC7943782; doi:10.1038/s42003-021-01834-7)
Supplement: Supplementary file 10 — Supplementary Data 7 [file 42003_2021_1834_MOESM10_ESM.xlsx]

## Sheet: Supplementary Data 7
	edf	F	P	adj R2 full model
Longitude full	7.141	12.63	<0.001	0.663
Longitude subset	2.304	4.43	0.008	0.15
Latitude full	7.172	57.82	<0.001	0.94
Latitude subset	7.376	55.28	<0.002	0.926
