# Supplementary material for: High resolution DNA barcode library for European butterflies reveals continental patterns of mitochondrial genetic diversity
Source: Commun Biol. 2021 Mar 9;4:315. doi: 10.1038/s42003-021-01834-7 (PMC7943782; doi:10.1038/s42003-021-01834-7)
Supplement: Supplementary file 11 — Supplementary Data 8 [file 42003_2021_1834_MOESM11_ESM.xlsx]

## Sheet: Supplementary Data 8
	Estimate	SE	t	P	adj R2 full model
Longitude full	-0.0001	0.0022	-0.04	0.968	0.663
Longitude subset	0.0003	0.0003	1.069	0.289	0.15
Latitude full	-0.0008	0.0016	-0.494	0.623	0.94
Latitude subset	-0.0006	0.0004	-1.428	0.159	0.926
