# Supplementary material for: High resolution DNA barcode library for European butterflies reveals continental patterns of mitochondrial genetic diversity
Source: Commun Biol. 2021 Mar 9;4:315. doi: 10.1038/s42003-021-01834-7 (PMC7943782; doi:10.1038/s42003-021-01834-7)
Supplement: Supplementary file 12 — Supplementary Data 9 [file 42003_2021_1834_MOESM12_ESM.xlsx]

## Sheet: Supplementary Data 9
Sequence ID	Species label	prob_species label	number of sequences per species	best1 correct	best1	prob1	best2	prob2	best3	prob3	best4	prob4	best5	prob5	best6	prob6	best7	prob7	best8	prob8
EULEP5433-17_Hipparchia_christenseni	Nymphalidae,Satyrinae,Hipparchia,christenseni	0	3	0	Nymphalidae,Satyrinae,Hipparchia,aristaeus	0.312	Nymphalidae,Satyrinae,Hipparchia,semele	0.296	Nymphalidae,Satyrinae,Hipparchia,volgensis	0.241	Nymphalidae,Satyrinae,Hipparchia,neapolitana	0.078	Nymphalidae,Satyrinae,Hipparchia,blachieri	0.063
EULEP2173-15_Hipparchia_volgensis	Nymphalidae,Satyrinae,Hipparchia,volgensis	0	8	0	Nymphalidae,Satyrinae,Hipparchia,semele	0.928	Nymphalidae,Satyrinae,Hipparchia,neapolitana	0.06
EULEP4203-16_Maniola_cypricola	Nymphalidae,Satyrinae,Maniola,cypricola	0	9	0	Nymphalidae,Satyrinae,Maniola,jurtina	1
EULEP3722-16_Colias_myrmidone	Pieridae,Coliadinae,Colias,myrmidone	0	11	0	Pieridae,Coliadinae,Colias,caucasica	1
EULEP2291-15_Colias_caucasica	Pieridae,Coliadinae,Colias,caucasica	0	18	0	Pieridae,Coliadinae,Colias,myrmidone	1
OXB300-15_Hipparchia_aristaeus	Nymphalidae,Satyrinae,Hipparchia,aristaeus	0	20	0	Nymphalidae,Satyrinae,Hipparchia,christenseni	0.622	Nymphalidae,Satyrinae,Hipparchia,semele	0.161	Nymphalidae,Satyrinae,Hipparchia,volgensis	0.131	Nymphalidae,Satyrinae,Hipparchia,neapolitana	0.043	Nymphalidae,Satyrinae,Hipparchia,blachieri	0.037
EZSPN207-09_Lysandra_hispana	Lycaenidae,Polyommatinae,Lysandra,hispana	0	24	0	Lycaenidae,Polyommatinae,Lysandra,albicans	0.885	Lycaenidae,Polyommatinae,Lysandra,coridon	0.109
EULEP3711-16_Colias_palaeno	Pieridae,Coliadinae,Colias,palaeno	0	34	0	Pieridae,Coliadinae,Colias,myrmidone	0.801	Pieridae,Coliadinae,Colias,hecla	0.152	Pieridae,Coliadinae,Colias,caucasica	0.039
GWOSU1040-11_Euphydryas_maturna	Nymphalidae,Nymphalinae,Euphydryas,maturna	0	42	0	Nymphalidae,Nymphalinae,Euphydryas,iduna	0.771	Nymphalidae,Nymphalinae,Euphydryas,intermedia	0.229
PHLAC444-10_Melitaea_athalia	Nymphalidae,Nymphalinae,Melitaea,athalia	0	102	0	Nymphalidae,Nymphalinae,Melitaea,celadussa	0.995
OXB725-15_Melitaea_athalia	Nymphalidae,Nymphalinae,Melitaea,athalia	0	102	0	Nymphalidae,Nymphalinae,Melitaea,celadussa	0.995
LEATD293-13_Melitaea_athalia	Nymphalidae,Nymphalinae,Melitaea,athalia	0	102	0	Nymphalidae,Nymphalinae,Melitaea,celadussa	1
EULEP4442-16_Pieris_napi	Pieridae,Pierinae,Pieris,napi	0	257	0	Pieridae,Pierinae,Pieris,bryoniae	0.998
ABOLD478-16_Pseudophilotes_vicrama	Lycaenidae,Polyommatinae,Pseudophilotes,vicrama	0.019	23	0	Lycaenidae,Polyommatinae,Pseudophilotes,baton	0.628	Lycaenidae,Polyommatinae,Pseudophilotes,panoptes	0.353	Lycaenidae,Polyommatinae,Pseudophilotes,vicrama	0.019
LEATD145-13_Erebia_tyndarus	Nymphalidae,Satyrinae,Erebia,tyndarus	0.019	26	0	Nymphalidae,Satyrinae,Erebia,calcarius	0.574	Nymphalidae,Satyrinae,Erebia,nivalis	0.112	Nymphalidae,Satyrinae,Erebia,arvernensis	0.104	Nymphalidae,Satyrinae,Erebia,neleus	0.099	Nymphalidae,Satyrinae,Erebia,cassioides	0.092	Nymphalidae,Satyrinae,Erebia,tyndarus	0.019
LEATC245-13_Melitaea_athalia	Nymphalidae,Nymphalinae,Melitaea,athalia	0.023	102	0	Nymphalidae,Nymphalinae,Melitaea,celadussa	0.977	Nymphalidae,Nymphalinae,Melitaea,athalia	0.023
OXB721-15_Melitaea_athalia	Nymphalidae,Nymphalinae,Melitaea,athalia	0.026	102	0	Nymphalidae,Nymphalinae,Melitaea,celadussa	0.974	Nymphalidae,Nymphalinae,Melitaea,athalia	0.026
OXB844-15_Melitaea_athalia	Nymphalidae,Nymphalinae,Melitaea,athalia	0.026	102	0	Nymphalidae,Nymphalinae,Melitaea,celadussa	0.974	Nymphalidae,Nymphalinae,Melitaea,athalia	0.026
EULEP4844-16_Hipparchia_volgensis	Nymphalidae,Satyrinae,Hipparchia,volgensis	0.034	8	0	Nymphalidae,Satyrinae,Hipparchia,semele	0.722	Nymphalidae,Satyrinae,Hipparchia,pellucida	0.188	Nymphalidae,Satyrinae,Hipparchia,neapolitana	0.042	Nymphalidae,Satyrinae,Hipparchia,volgensis	0.034
EZSPN553-09_Lysandra_hispana	Lycaenidae,Polyommatinae,Lysandra,hispana	0.034	24	0	Lycaenidae,Polyommatinae,Lysandra,albicans	0.792	Lycaenidae,Polyommatinae,Lysandra,coridon	0.127	Lycaenidae,Polyommatinae,Lysandra,caelestissima	0.047	Lycaenidae,Polyommatinae,Lysandra,hispana	0.034
EULEP532-15_Erebia_ligea	Nymphalidae,Satyrinae,Erebia,ligea	0.035	67	0	Nymphalidae,Satyrinae,Erebia,euryale	0.965	Nymphalidae,Satyrinae,Erebia,ligea	0.035
WMB3216-14_Lysandra_hispana	Lycaenidae,Polyommatinae,Lysandra,hispana	0.041	24	0	Lycaenidae,Polyommatinae,Lysandra,albicans	0.955	Lycaenidae,Polyommatinae,Lysandra,hispana	0.041
EULEP664-15_Maniola_halicarnassus	Nymphalidae,Satyrinae,Maniola,halicarnassus	0.044	4	0	Nymphalidae,Satyrinae,Maniola,telmessia	0.832	Nymphalidae,Satyrinae,Maniola,cypricola	0.125	Nymphalidae,Satyrinae,Maniola,halicarnassus	0.044
EULEP4845-16_Hipparchia_volgensis	Nymphalidae,Satyrinae,Hipparchia,volgensis	0.045	8	0	Nymphalidae,Satyrinae,Hipparchia,sbordonii	0.314	Nymphalidae,Satyrinae,Hipparchia,pellucida	0.302	Nymphalidae,Satyrinae,Hipparchia,semele	0.216	Nymphalidae,Satyrinae,Hipparchia,cypriensis	0.062	Nymphalidae,Satyrinae,Hipparchia,christenseni	0.049	Nymphalidae,Satyrinae,Hipparchia,volgensis	0.045
WMB049-11_Hipparchia_neapolitana	Nymphalidae,Satyrinae,Hipparchia,neapolitana	0.046	5	0	Nymphalidae,Satyrinae,Hipparchia,semele	0.757	Nymphalidae,Satyrinae,Hipparchia,volgensis	0.15	Nymphalidae,Satyrinae,Hipparchia,neapolitana	0.046	Nymphalidae,Satyrinae,Hipparchia,blachieri	0.038
OXB738-15_Coenonympha_gardetta	Nymphalidae,Satyrinae,Coenonympha,gardetta	0.048	47	0	Nymphalidae,Satyrinae,Coenonympha,arcania	0.952	Nymphalidae,Satyrinae,Coenonympha,gardetta	0.048
EULEP657-15_Erebia_cassioides	Nymphalidae,Satyrinae,Erebia,cassioides	0.053	21	0	Nymphalidae,Satyrinae,Erebia,nivalis	0.285	Nymphalidae,Satyrinae,Erebia,tyndarus	0.281	Nymphalidae,Satyrinae,Erebia,arvernensis	0.263	Nymphalidae,Satyrinae,Erebia,calcarius	0.061	Nymphalidae,Satyrinae,Erebia,neleus	0.057	Nymphalidae,Satyrinae,Erebia,cassioides	0.053
GBMIN16338-13_Lysandra_coridon	Lycaenidae,Polyommatinae,Lysandra,coridon	0.053	121	0	Lycaenidae,Polyommatinae,Lysandra,albicans	0.919	Lycaenidae,Polyommatinae,Lysandra,coridon	0.053	Lycaenidae,Polyommatinae,Lysandra,caelestissima	0.015
EZSPM557-10_Erebia_arvernensis	Nymphalidae,Satyrinae,Erebia,arvernensis	0.055	32	0	Nymphalidae,Satyrinae,Erebia,nivalis	0.297	Nymphalidae,Satyrinae,Erebia,tyndarus	0.292	Nymphalidae,Satyrinae,Erebia,cassioides	0.246	Nymphalidae,Satyrinae,Erebia,calcarius	0.057	Nymphalidae,Satyrinae,Erebia,arvernensis	0.055	Nymphalidae,Satyrinae,Erebia,neleus	0.053
EULEP098-14_Cupido_minimus	Lycaenidae,Polyommatinae,Cupido,minimus	0.055	153	0	Lycaenidae,Polyommatinae,Cupido,lorquinii	0.945	Lycaenidae,Polyommatinae,Cupido,minimus	0.055
LEATG494-14_Erebia_nivalis	Nymphalidae,Satyrinae,Erebia,nivalis	0.059	16	0	Nymphalidae,Satyrinae,Erebia,tyndarus	0.301	Nymphalidae,Satyrinae,Erebia,arvernensis	0.28	Nymphalidae,Satyrinae,Erebia,cassioides	0.252	Nymphalidae,Satyrinae,Erebia,nivalis	0.059	Nymphalidae,Satyrinae,Erebia,calcarius	0.056	Nymphalidae,Satyrinae,Erebia,neleus	0.052
WMB4622-14_Hipparchia_aristaeus	Nymphalidae,Satyrinae,Hipparchia,aristaeus	0.062	20	0	Nymphalidae,Satyrinae,Hipparchia,semele	0.862	Nymphalidae,Satyrinae,Hipparchia,aristaeus	0.062	Nymphalidae,Satyrinae,Hipparchia,neapolitana	0.056
WMB4597-14_Hipparchia_aristaeus	Nymphalidae,Satyrinae,Hipparchia,aristaeus	0.062	20	0	Nymphalidae,Satyrinae,Hipparchia,semele	0.862	Nymphalidae,Satyrinae,Hipparchia,aristaeus	0.062	Nymphalidae,Satyrinae,Hipparchia,neapolitana	0.056
WMB2992-14_Hipparchia_aristaeus	Nymphalidae,Satyrinae,Hipparchia,aristaeus	0.062	20	0	Nymphalidae,Satyrinae,Hipparchia,semele	0.862	Nymphalidae,Satyrinae,Hipparchia,aristaeus	0.062	Nymphalidae,Satyrinae,Hipparchia,neapolitana	0.056
WMB1545-13_Hipparchia_aristaeus	Nymphalidae,Satyrinae,Hipparchia,aristaeus	0.071	20	0	Nymphalidae,Satyrinae,Hipparchia,semele	0.848	Nymphalidae,Satyrinae,Hipparchia,aristaeus	0.071	Nymphalidae,Satyrinae,Hipparchia,neapolitana	0.061	Nymphalidae,Satyrinae,Hipparchia,volgensis	0.01
EULEP100-14_Cupido_minimus	Lycaenidae,Polyommatinae,Cupido,minimus	0.071	153	0	Lycaenidae,Polyommatinae,Cupido,lorquinii	0.929	Lycaenidae,Polyommatinae,Cupido,minimus	0.071
EULEP4087-16_Hipparchia_volgensis	Nymphalidae,Satyrinae,Hipparchia,volgensis	0.072	8	0	Nymphalidae,Satyrinae,Hipparchia,pellucida	0.533	Nymphalidae,Satyrinae,Hipparchia,semele	0.359	Nymphalidae,Satyrinae,Hipparchia,volgensis	0.072	Nymphalidae,Satyrinae,Hipparchia,sbordonii	0.02
EZSPC1446-10_Cupido_minimus	Lycaenidae,Polyommatinae,Cupido,minimus	0.074	153	0	Lycaenidae,Polyommatinae,Cupido,lorquinii	0.926	Lycaenidae,Polyommatinae,Cupido,minimus	0.074
BIBSA160-15_Coenonympha_arcania	Nymphalidae,Satyrinae,Coenonympha,arcania	0.092	102	0	Nymphalidae,Satyrinae,Coenonympha,gardetta	0.908	Nymphalidae,Satyrinae,Coenonympha,arcania	0.092
EZROM216-08_Hipparchia_volgensis	Nymphalidae,Satyrinae,Hipparchia,volgensis	0.097	8	0	Nymphalidae,Satyrinae,Hipparchia,semele	0.571	Nymphalidae,Satyrinae,Hipparchia,neapolitana	0.152	Nymphalidae,Satyrinae,Hipparchia,blachieri	0.148	Nymphalidae,Satyrinae,Hipparchia,volgensis	0.097	Nymphalidae,Satyrinae,Hipparchia,pellucida	0.024
EULEP2585-15_Hipparchia_volgensis	Nymphalidae,Satyrinae,Hipparchia,volgensis	0.109	8	0	Nymphalidae,Satyrinae,Hipparchia,semele	0.448	Nymphalidae,Satyrinae,Hipparchia,pellucida	0.401	Nymphalidae,Satyrinae,Hipparchia,volgensis	0.109	Nymphalidae,Satyrinae,Hipparchia,sbordonii	0.024
EZSPC436-09_Hipparchia_semele	Nymphalidae,Satyrinae,Hipparchia,semele	0.109	109	0	Nymphalidae,Satyrinae,Hipparchia,blachieri	0.768	Nymphalidae,Satyrinae,Hipparchia,semele	0.109	Nymphalidae,Satyrinae,Hipparchia,volgensis	0.089	Nymphalidae,Satyrinae,Hipparchia,neapolitana	0.029
EZSPM342-09_Lysandra_hispana	Lycaenidae,Polyommatinae,Lysandra,hispana	0.111	24	0	Lycaenidae,Polyommatinae,Lysandra,albicans	0.873	Lycaenidae,Polyommatinae,Lysandra,hispana	0.111	Lycaenidae,Polyommatinae,Lysandra,coridon	0.016
WMB1603-13_Erebia_ligea	Nymphalidae,Satyrinae,Erebia,ligea	0.115	67	0	Nymphalidae,Satyrinae,Erebia,euryale	0.885	Nymphalidae,Satyrinae,Erebia,ligea	0.115
EZSPN773-09_Lysandra_hispana	Lycaenidae,Polyommatinae,Lysandra,hispana	0.119	24	0	Lycaenidae,Polyommatinae,Lysandra,albicans	0.876	Lycaenidae,Polyommatinae,Lysandra,hispana	0.119
EULEP3845-16_Erebia_ligea	Nymphalidae,Satyrinae,Erebia,ligea	0.121	67	0	Nymphalidae,Satyrinae,Erebia,euryale	0.879	Nymphalidae,Satyrinae,Erebia,ligea	0.121
BIBSA210-15_Erebia_ligea	Nymphalidae,Satyrinae,Erebia,ligea	0.121	67	0	Nymphalidae,Satyrinae,Erebia,euryale	0.879	Nymphalidae,Satyrinae,Erebia,ligea	0.121
WMB5269-14_Erebia_ligea	Nymphalidae,Satyrinae,Erebia,ligea	0.121	67	0	Nymphalidae,Satyrinae,Erebia,euryale	0.879	Nymphalidae,Satyrinae,Erebia,ligea	0.121
EZSPN252-09_Lysandra_hispana	Lycaenidae,Polyommatinae,Lysandra,hispana	0.122	24	0	Lycaenidae,Polyommatinae,Lysandra,albicans	0.857	Lycaenidae,Polyommatinae,Lysandra,hispana	0.122	Lycaenidae,Polyommatinae,Lysandra,coridon	0.02
EULEP2044-15_Kretania_sephirus	Lycaenidae,Polyommatinae,Kretania,sephirus	0.126	32	0	Lycaenidae,Polyommatinae,Kretania,pylaon	0.874	Lycaenidae,Polyommatinae,Kretania,sephirus	0.126
WMB1957-13_Melitaea_ornata	Nymphalidae,Nymphalinae,Melitaea,ornata	0.138	32	0	Nymphalidae,Nymphalinae,Melitaea,phoebe	0.862	Nymphalidae,Nymphalinae,Melitaea,ornata	0.138
BIBSA720-15_Melitaea_ornata	Nymphalidae,Nymphalinae,Melitaea,ornata	0.142	32	0	Nymphalidae,Nymphalinae,Melitaea,phoebe	0.858	Nymphalidae,Nymphalinae,Melitaea,ornata	0.142
BIBSA1770-16_Melitaea_ornata	Nymphalidae,Nymphalinae,Melitaea,ornata	0.142	32	0	Nymphalidae,Nymphalinae,Melitaea,phoebe	0.858	Nymphalidae,Nymphalinae,Melitaea,ornata	0.142
EULEP2969-15_Melitaea_ornata	Nymphalidae,Nymphalinae,Melitaea,ornata	0.142	32	0	Nymphalidae,Nymphalinae,Melitaea,phoebe	0.858	Nymphalidae,Nymphalinae,Melitaea,ornata	0.142
EULEP2967-15_Melitaea_ornata	Nymphalidae,Nymphalinae,Melitaea,ornata	0.142	32	0	Nymphalidae,Nymphalinae,Melitaea,phoebe	0.858	Nymphalidae,Nymphalinae,Melitaea,ornata	0.142
EULEP4288-16_Melitaea_ornata	Nymphalidae,Nymphalinae,Melitaea,ornata	0.142	32	0	Nymphalidae,Nymphalinae,Melitaea,phoebe	0.858	Nymphalidae,Nymphalinae,Melitaea,ornata	0.142
WMB603-11_Melitaea_ornata	Nymphalidae,Nymphalinae,Melitaea,ornata	0.142	32	0	Nymphalidae,Nymphalinae,Melitaea,phoebe	0.858	Nymphalidae,Nymphalinae,Melitaea,ornata	0.142
WMB595-11_Melitaea_ornata	Nymphalidae,Nymphalinae,Melitaea,ornata	0.142	32	0	Nymphalidae,Nymphalinae,Melitaea,phoebe	0.858	Nymphalidae,Nymphalinae,Melitaea,ornata	0.142
WMB2778-13_Melitaea_ornata	Nymphalidae,Nymphalinae,Melitaea,ornata	0.142	32	0	Nymphalidae,Nymphalinae,Melitaea,phoebe	0.858	Nymphalidae,Nymphalinae,Melitaea,ornata	0.142
WMB2948-14_Melitaea_ornata	Nymphalidae,Nymphalinae,Melitaea,ornata	0.142	32	0	Nymphalidae,Nymphalinae,Melitaea,phoebe	0.858	Nymphalidae,Nymphalinae,Melitaea,ornata	0.142
WMB2947-14_Melitaea_ornata	Nymphalidae,Nymphalinae,Melitaea,ornata	0.142	32	0	Nymphalidae,Nymphalinae,Melitaea,phoebe	0.858	Nymphalidae,Nymphalinae,Melitaea,ornata	0.142
EULEP536-15_Hipparchia_fagi	Nymphalidae,Satyrinae,Hipparchia,fagi	0.142	65	0	Nymphalidae,Satyrinae,Hipparchia,syriaca	0.857	Nymphalidae,Satyrinae,Hipparchia,fagi	0.142
EULEP2860-15_Euphydryas_intermedia	Nymphalidae,Nymphalinae,Euphydryas,intermedia	0.147	19	0	Nymphalidae,Nymphalinae,Euphydryas,iduna	0.853	Nymphalidae,Nymphalinae,Euphydryas,intermedia	0.147
EULEP2859-15_Euphydryas_intermedia	Nymphalidae,Nymphalinae,Euphydryas,intermedia	0.147	19	0	Nymphalidae,Nymphalinae,Euphydryas,iduna	0.853	Nymphalidae,Nymphalinae,Euphydryas,intermedia	0.147
EULEP1123-15_Apatura_ilia	Nymphalidae,Apaturinae,Apatura,ilia	0.147	53	0	Nymphalidae,Apaturinae,Apatura,metis	0.853	Nymphalidae,Apaturinae,Apatura,ilia	0.147
FBLMU464-09_Apatura_ilia	Nymphalidae,Apaturinae,Apatura,ilia	0.147	53	0	Nymphalidae,Apaturinae,Apatura,metis	0.853	Nymphalidae,Apaturinae,Apatura,ilia	0.147
EULEP3776-16_Erebia_cassioides	Nymphalidae,Satyrinae,Erebia,cassioides	0.154	21	0	Nymphalidae,Satyrinae,Erebia,nivalis	0.181	Nymphalidae,Satyrinae,Erebia,calcarius	0.171	Nymphalidae,Satyrinae,Erebia,arvernensis	0.169	Nymphalidae,Satyrinae,Erebia,tyndarus	0.163	Nymphalidae,Satyrinae,Erebia,neleus	0.162	Nymphalidae,Satyrinae,Erebia,cassioides	0.154
EZSPN780-09_Lysandra_hispana	Lycaenidae,Polyommatinae,Lysandra,hispana	0.155	24	0	Lycaenidae,Polyommatinae,Lysandra,coridon	0.602	Lycaenidae,Polyommatinae,Lysandra,albicans	0.231	Lycaenidae,Polyommatinae,Lysandra,hispana	0.155	Lycaenidae,Polyommatinae,Lysandra,caelestissima	0.012
EULEP4425-16_Pieris_bryoniae	Pieridae,Pierinae,Pieris,bryoniae	0.158	53	0	Pieridae,Pierinae,Pieris,napi	0.842	Pieridae,Pierinae,Pieris,bryoniae	0.158
GWOSF849-10_Pieris_bryoniae	Pieridae,Pierinae,Pieris,bryoniae	0.158	53	0	Pieridae,Pierinae,Pieris,napi	0.842	Pieridae,Pierinae,Pieris,bryoniae	0.158
EZRMN398-09_Colias_erate	Pieridae,Coliadinae,Colias,erate	0.161	19	0	Pieridae,Coliadinae,Colias,crocea	0.839	Pieridae,Coliadinae,Colias,erate	0.161
HBOK139-08_Erebia_cassioides	Nymphalidae,Satyrinae,Erebia,cassioides	0.172	21	0	Nymphalidae,Satyrinae,Erebia,nivalis	0.21	Nymphalidae,Satyrinae,Erebia,calcarius	0.201	Nymphalidae,Satyrinae,Erebia,arvernensis	0.195	Nymphalidae,Satyrinae,Erebia,neleus	0.187	Nymphalidae,Satyrinae,Erebia,cassioides	0.172	Nymphalidae,Satyrinae,Erebia,tyndarus	0.034
PHLAA339-09_Erebia_cassioides	Nymphalidae,Satyrinae,Erebia,cassioides	0.172	21	0	Nymphalidae,Satyrinae,Erebia,nivalis	0.208	Nymphalidae,Satyrinae,Erebia,calcarius	0.2	Nymphalidae,Satyrinae,Erebia,arvernensis	0.194	Nymphalidae,Satyrinae,Erebia,neleus	0.187	Nymphalidae,Satyrinae,Erebia,cassioides	0.172	Nymphalidae,Satyrinae,Erebia,tyndarus	0.039
HBOK140-08_Erebia_cassioides	Nymphalidae,Satyrinae,Erebia,cassioides	0.172	21	0	Nymphalidae,Satyrinae,Erebia,nivalis	0.208	Nymphalidae,Satyrinae,Erebia,calcarius	0.2	Nymphalidae,Satyrinae,Erebia,arvernensis	0.194	Nymphalidae,Satyrinae,Erebia,neleus	0.187	Nymphalidae,Satyrinae,Erebia,cassioides	0.172	Nymphalidae,Satyrinae,Erebia,tyndarus	0.039
EULEP2972-15_Melitaea_ornata	Nymphalidae,Nymphalinae,Melitaea,ornata	0.173	32	0	Nymphalidae,Nymphalinae,Melitaea,phoebe	0.827	Nymphalidae,Nymphalinae,Melitaea,ornata	0.173
OXB1228-15_Pieris_napi	Pieridae,Pierinae,Pieris,napi	0.173	257	0	Pieridae,Pierinae,Pieris,bryoniae	0.827	Pieridae,Pierinae,Pieris,napi	0.173
EULEP4441-16_Pieris_napi	Pieridae,Pierinae,Pieris,napi	0.173	257	0	Pieridae,Pierinae,Pieris,bryoniae	0.827	Pieridae,Pierinae,Pieris,napi	0.173
WMB4392-14_Pieris_napi	Pieridae,Pierinae,Pieris,napi	0.173	257	0	Pieridae,Pierinae,Pieris,bryoniae	0.827	Pieridae,Pierinae,Pieris,napi	0.173
EZROM747-08_Pieris_napi	Pieridae,Pierinae,Pieris,napi	0.173	257	0	Pieridae,Pierinae,Pieris,bryoniae	0.827	Pieridae,Pierinae,Pieris,napi	0.173
LEFIJ500-10_Pieris_napi	Pieridae,Pierinae,Pieris,napi	0.173	257	0	Pieridae,Pierinae,Pieris,bryoniae	0.827	Pieridae,Pierinae,Pieris,napi	0.173
FBLMU449-09_Pieris_napi	Pieridae,Pierinae,Pieris,napi	0.173	257	0	Pieridae,Pierinae,Pieris,bryoniae	0.827	Pieridae,Pierinae,Pieris,napi	0.173
LEASS526-17_Erebia_cassioides	Nymphalidae,Satyrinae,Erebia,cassioides	0.174	21	0	Nymphalidae,Satyrinae,Erebia,nivalis	0.208	Nymphalidae,Satyrinae,Erebia,calcarius	0.199	Nymphalidae,Satyrinae,Erebia,arvernensis	0.194	Nymphalidae,Satyrinae,Erebia,neleus	0.186	Nymphalidae,Satyrinae,Erebia,cassioides	0.174	Nymphalidae,Satyrinae,Erebia,tyndarus	0.039
EZROM075-08_Carcharodus_floccifera	Hesperiidae,Pyrginae,Carcharodus,floccifera	0.175	60	0	Hesperiidae,Pyrginae,Carcharodus,orientalis	0.825	Hesperiidae,Pyrginae,Carcharodus,floccifera	0.175
WMB3863-14_Maniola_halicarnassus	Nymphalidae,Satyrinae,Maniola,halicarnassus	0.181	4	0	Nymphalidae,Satyrinae,Maniola,telmessia	0.813	Nymphalidae,Satyrinae,Maniola,halicarnassus	0.181
EULEP918-15_Erebia_neleus	Nymphalidae,Satyrinae,Erebia,neleus	0.184	9	0	Nymphalidae,Satyrinae,Erebia,nivalis	0.208	Nymphalidae,Satyrinae,Erebia,calcarius	0.2	Nymphalidae,Satyrinae,Erebia,arvernensis	0.195	Nymphalidae,Satyrinae,Erebia,neleus	0.184	Nymphalidae,Satyrinae,Erebia,cassioides	0.174	Nymphalidae,Satyrinae,Erebia,tyndarus	0.039
EULEP3772-16_Erebia_neleus	Nymphalidae,Satyrinae,Erebia,neleus	0.184	9	0	Nymphalidae,Satyrinae,Erebia,nivalis	0.208	Nymphalidae,Satyrinae,Erebia,calcarius	0.2	Nymphalidae,Satyrinae,Erebia,arvernensis	0.195	Nymphalidae,Satyrinae,Erebia,neleus	0.184	Nymphalidae,Satyrinae,Erebia,cassioides	0.174	Nymphalidae,Satyrinae,Erebia,tyndarus	0.039
EZROM148-08_Erebia_neleus	Nymphalidae,Satyrinae,Erebia,neleus	0.184	9	0	Nymphalidae,Satyrinae,Erebia,nivalis	0.208	Nymphalidae,Satyrinae,Erebia,calcarius	0.2	Nymphalidae,Satyrinae,Erebia,arvernensis	0.195	Nymphalidae,Satyrinae,Erebia,neleus	0.184	Nymphalidae,Satyrinae,Erebia,cassioides	0.174	Nymphalidae,Satyrinae,Erebia,tyndarus	0.039
WMB264-11_Lysandra_hispana	Lycaenidae,Polyommatinae,Lysandra,hispana	0.184	24	0	Lycaenidae,Polyommatinae,Lysandra,coridon	0.813	Lycaenidae,Polyommatinae,Lysandra,hispana	0.184
WMB3472-14_Lysandra_hispana	Lycaenidae,Polyommatinae,Lysandra,hispana	0.19	24	0	Lycaenidae,Polyommatinae,Lysandra,coridon	0.809	Lycaenidae,Polyommatinae,Lysandra,hispana	0.19
EZSPN764-09_Lysandra_albicans	Lycaenidae,Polyommatinae,Lysandra,albicans	0.193	22	0	Lycaenidae,Polyommatinae,Lysandra,hispana	0.79	Lycaenidae,Polyommatinae,Lysandra,albicans	0.193	Lycaenidae,Polyommatinae,Lysandra,caelestissima	0.015
EZSPM441-09_Lysandra_albicans	Lycaenidae,Polyommatinae,Lysandra,albicans	0.194	22	0	Lycaenidae,Polyommatinae,Lysandra,coridon	0.796	Lycaenidae,Polyommatinae,Lysandra,albicans	0.194
EZSPM560-10_Erebia_arvernensis	Nymphalidae,Satyrinae,Erebia,arvernensis	0.194	32	0	Nymphalidae,Satyrinae,Erebia,nivalis	0.209	Nymphalidae,Satyrinae,Erebia,calcarius	0.2	Nymphalidae,Satyrinae,Erebia,arvernensis	0.194	Nymphalidae,Satyrinae,Erebia,neleus	0.187	Nymphalidae,Satyrinae,Erebia,cassioides	0.174	Nymphalidae,Satyrinae,Erebia,tyndarus	0.036
BIBSA391-15_Erebia_arvernensis	Nymphalidae,Satyrinae,Erebia,arvernensis	0.194	32	0	Nymphalidae,Satyrinae,Erebia,nivalis	0.208	Nymphalidae,Satyrinae,Erebia,calcarius	0.2	Nymphalidae,Satyrinae,Erebia,arvernensis	0.194	Nymphalidae,Satyrinae,Erebia,neleus	0.186	Nymphalidae,Satyrinae,Erebia,cassioides	0.174	Nymphalidae,Satyrinae,Erebia,tyndarus	0.039
EULEP5874-18_Erebia_arvernensis	Nymphalidae,Satyrinae,Erebia,arvernensis	0.194	32	0	Nymphalidae,Satyrinae,Erebia,nivalis	0.208	Nymphalidae,Satyrinae,Erebia,calcarius	0.2	Nymphalidae,Satyrinae,Erebia,arvernensis	0.194	Nymphalidae,Satyrinae,Erebia,neleus	0.186	Nymphalidae,Satyrinae,Erebia,cassioides	0.174	Nymphalidae,Satyrinae,Erebia,tyndarus	0.039
WMB3677-14_Erebia_arvernensis	Nymphalidae,Satyrinae,Erebia,arvernensis	0.194	32	0	Nymphalidae,Satyrinae,Erebia,nivalis	0.208	Nymphalidae,Satyrinae,Erebia,calcarius	0.2	Nymphalidae,Satyrinae,Erebia,arvernensis	0.194	Nymphalidae,Satyrinae,Erebia,neleus	0.186	Nymphalidae,Satyrinae,Erebia,cassioides	0.174	Nymphalidae,Satyrinae,Erebia,tyndarus	0.039
EZSPC940-10_Erebia_arvernensis	Nymphalidae,Satyrinae,Erebia,arvernensis	0.194	32	0	Nymphalidae,Satyrinae,Erebia,nivalis	0.208	Nymphalidae,Satyrinae,Erebia,calcarius	0.2	Nymphalidae,Satyrinae,Erebia,arvernensis	0.194	Nymphalidae,Satyrinae,Erebia,neleus	0.186	Nymphalidae,Satyrinae,Erebia,cassioides	0.174	Nymphalidae,Satyrinae,Erebia,tyndarus	0.039
EZSPM218-09_Erebia_arvernensis	Nymphalidae,Satyrinae,Erebia,arvernensis	0.194	32	0	Nymphalidae,Satyrinae,Erebia,nivalis	0.208	Nymphalidae,Satyrinae,Erebia,calcarius	0.2	Nymphalidae,Satyrinae,Erebia,arvernensis	0.194	Nymphalidae,Satyrinae,Erebia,neleus	0.186	Nymphalidae,Satyrinae,Erebia,cassioides	0.174	Nymphalidae,Satyrinae,Erebia,tyndarus	0.039
EZSPM217-09_Erebia_arvernensis	Nymphalidae,Satyrinae,Erebia,arvernensis	0.194	32	0	Nymphalidae,Satyrinae,Erebia,nivalis	0.208	Nymphalidae,Satyrinae,Erebia,calcarius	0.2	Nymphalidae,Satyrinae,Erebia,arvernensis	0.194	Nymphalidae,Satyrinae,Erebia,neleus	0.186	Nymphalidae,Satyrinae,Erebia,cassioides	0.174	Nymphalidae,Satyrinae,Erebia,tyndarus	0.039
EZSPM094-09_Erebia_arvernensis	Nymphalidae,Satyrinae,Erebia,arvernensis	0.194	32	0	Nymphalidae,Satyrinae,Erebia,nivalis	0.208	Nymphalidae,Satyrinae,Erebia,calcarius	0.2	Nymphalidae,Satyrinae,Erebia,arvernensis	0.194	Nymphalidae,Satyrinae,Erebia,neleus	0.186	Nymphalidae,Satyrinae,Erebia,cassioides	0.174	Nymphalidae,Satyrinae,Erebia,tyndarus	0.039
EZSPM093-09_Erebia_arvernensis	Nymphalidae,Satyrinae,Erebia,arvernensis	0.194	32	0	Nymphalidae,Satyrinae,Erebia,nivalis	0.208	Nymphalidae,Satyrinae,Erebia,calcarius	0.2	Nymphalidae,Satyrinae,Erebia,arvernensis	0.194	Nymphalidae,Satyrinae,Erebia,neleus	0.186	Nymphalidae,Satyrinae,Erebia,cassioides	0.174	Nymphalidae,Satyrinae,Erebia,tyndarus	0.039
EZSPM564-10_Erebia_arvernensis	Nymphalidae,Satyrinae,Erebia,arvernensis	0.194	32	0	Nymphalidae,Satyrinae,Erebia,nivalis	0.208	Nymphalidae,Satyrinae,Erebia,calcarius	0.2	Nymphalidae,Satyrinae,Erebia,arvernensis	0.194	Nymphalidae,Satyrinae,Erebia,neleus	0.186	Nymphalidae,Satyrinae,Erebia,cassioides	0.174	Nymphalidae,Satyrinae,Erebia,tyndarus	0.039
EZSPM563-10_Erebia_arvernensis	Nymphalidae,Satyrinae,Erebia,arvernensis	0.194	32	0	Nymphalidae,Satyrinae,Erebia,nivalis	0.208	Nymphalidae,Satyrinae,Erebia,calcarius	0.2	Nymphalidae,Satyrinae,Erebia,arvernensis	0.194	Nymphalidae,Satyrinae,Erebia,neleus	0.186	Nymphalidae,Satyrinae,Erebia,cassioides	0.174	Nymphalidae,Satyrinae,Erebia,tyndarus	0.039
EZSPM559-10_Erebia_arvernensis	Nymphalidae,Satyrinae,Erebia,arvernensis	0.194	32	0	Nymphalidae,Satyrinae,Erebia,nivalis	0.208	Nymphalidae,Satyrinae,Erebia,calcarius	0.2	Nymphalidae,Satyrinae,Erebia,arvernensis	0.194	Nymphalidae,Satyrinae,Erebia,neleus	0.186	Nymphalidae,Satyrinae,Erebia,cassioides	0.174	Nymphalidae,Satyrinae,Erebia,tyndarus	0.039
EZSPM558-10_Erebia_arvernensis	Nymphalidae,Satyrinae,Erebia,arvernensis	0.194	32	0	Nymphalidae,Satyrinae,Erebia,nivalis	0.208	Nymphalidae,Satyrinae,Erebia,calcarius	0.2	Nymphalidae,Satyrinae,Erebia,arvernensis	0.194	Nymphalidae,Satyrinae,Erebia,neleus	0.186	Nymphalidae,Satyrinae,Erebia,cassioides	0.174	Nymphalidae,Satyrinae,Erebia,tyndarus	0.039
EZSPM296-09_Erebia_arvernensis	Nymphalidae,Satyrinae,Erebia,arvernensis	0.194	32	0	Nymphalidae,Satyrinae,Erebia,nivalis	0.208	Nymphalidae,Satyrinae,Erebia,calcarius	0.2	Nymphalidae,Satyrinae,Erebia,arvernensis	0.194	Nymphalidae,Satyrinae,Erebia,neleus	0.186	Nymphalidae,Satyrinae,Erebia,cassioides	0.174	Nymphalidae,Satyrinae,Erebia,tyndarus	0.039
EZSPM096-09_Erebia_arvernensis	Nymphalidae,Satyrinae,Erebia,arvernensis	0.194	32	0	Nymphalidae,Satyrinae,Erebia,nivalis	0.208	Nymphalidae,Satyrinae,Erebia,calcarius	0.2	Nymphalidae,Satyrinae,Erebia,arvernensis	0.194	Nymphalidae,Satyrinae,Erebia,neleus	0.186	Nymphalidae,Satyrinae,Erebia,cassioides	0.174	Nymphalidae,Satyrinae,Erebia,tyndarus	0.039
BIBSA387-15_Erebia_arvernensis	Nymphalidae,Satyrinae,Erebia,arvernensis	0.194	32	0	Nymphalidae,Satyrinae,Erebia,nivalis	0.208	Nymphalidae,Satyrinae,Erebia,calcarius	0.199	Nymphalidae,Satyrinae,Erebia,arvernensis	0.194	Nymphalidae,Satyrinae,Erebia,neleus	0.186	Nymphalidae,Satyrinae,Erebia,cassioides	0.174	Nymphalidae,Satyrinae,Erebia,tyndarus	0.039
BIBSA384-15_Erebia_arvernensis	Nymphalidae,Satyrinae,Erebia,arvernensis	0.194	32	0	Nymphalidae,Satyrinae,Erebia,nivalis	0.208	Nymphalidae,Satyrinae,Erebia,calcarius	0.199	Nymphalidae,Satyrinae,Erebia,arvernensis	0.194	Nymphalidae,Satyrinae,Erebia,neleus	0.186	Nymphalidae,Satyrinae,Erebia,cassioides	0.174	Nymphalidae,Satyrinae,Erebia,tyndarus	0.039
EZSPC889-10_Erebia_arvernensis	Nymphalidae,Satyrinae,Erebia,arvernensis	0.194	32	0	Nymphalidae,Satyrinae,Erebia,nivalis	0.209	Nymphalidae,Satyrinae,Erebia,calcarius	0.201	Nymphalidae,Satyrinae,Erebia,arvernensis	0.194	Nymphalidae,Satyrinae,Erebia,neleus	0.187	Nymphalidae,Satyrinae,Erebia,cassioides	0.173	Nymphalidae,Satyrinae,Erebia,tyndarus	0.035
EULEP3771-16_Erebia_calcarius	Nymphalidae,Satyrinae,Erebia,calcarius	0.198	8	0	Nymphalidae,Satyrinae,Erebia,nivalis	0.208	Nymphalidae,Satyrinae,Erebia,calcarius	0.198	Nymphalidae,Satyrinae,Erebia,arvernensis	0.194	Nymphalidae,Satyrinae,Erebia,neleus	0.187	Nymphalidae,Satyrinae,Erebia,cassioides	0.174	Nymphalidae,Satyrinae,Erebia,tyndarus	0.039
EULEP3768-16_Erebia_calcarius	Nymphalidae,Satyrinae,Erebia,calcarius	0.198	8	0	Nymphalidae,Satyrinae,Erebia,nivalis	0.208	Nymphalidae,Satyrinae,Erebia,calcarius	0.198	Nymphalidae,Satyrinae,Erebia,arvernensis	0.194	Nymphalidae,Satyrinae,Erebia,neleus	0.187	Nymphalidae,Satyrinae,Erebia,cassioides	0.174	Nymphalidae,Satyrinae,Erebia,tyndarus	0.039
WMB846-13_Erebia_calcarius	Nymphalidae,Satyrinae,Erebia,calcarius	0.198	8	0	Nymphalidae,Satyrinae,Erebia,nivalis	0.208	Nymphalidae,Satyrinae,Erebia,calcarius	0.198	Nymphalidae,Satyrinae,Erebia,arvernensis	0.194	Nymphalidae,Satyrinae,Erebia,neleus	0.187	Nymphalidae,Satyrinae,Erebia,cassioides	0.174	Nymphalidae,Satyrinae,Erebia,tyndarus	0.039
HBOK143-08_Erebia_calcarius	Nymphalidae,Satyrinae,Erebia,calcarius	0.199	8	0	Nymphalidae,Satyrinae,Erebia,nivalis	0.21	Nymphalidae,Satyrinae,Erebia,calcarius	0.199	Nymphalidae,Satyrinae,Erebia,arvernensis	0.195	Nymphalidae,Satyrinae,Erebia,neleus	0.187	Nymphalidae,Satyrinae,Erebia,cassioides	0.174	Nymphalidae,Satyrinae,Erebia,tyndarus	0.034
HBOK144-08_Erebia_calcarius	Nymphalidae,Satyrinae,Erebia,calcarius	0.199	8	0	Nymphalidae,Satyrinae,Erebia,nivalis	0.21	Nymphalidae,Satyrinae,Erebia,calcarius	0.199	Nymphalidae,Satyrinae,Erebia,arvernensis	0.195	Nymphalidae,Satyrinae,Erebia,neleus	0.187	Nymphalidae,Satyrinae,Erebia,cassioides	0.174	Nymphalidae,Satyrinae,Erebia,tyndarus	0.034
PHLAJ644-15_Erebia_calcarius	Nymphalidae,Satyrinae,Erebia,calcarius	0.201	8	0	Nymphalidae,Satyrinae,Erebia,nivalis	0.207	Nymphalidae,Satyrinae,Erebia,calcarius	0.201	Nymphalidae,Satyrinae,Erebia,arvernensis	0.194	Nymphalidae,Satyrinae,Erebia,neleus	0.186	Nymphalidae,Satyrinae,Erebia,cassioides	0.173	Nymphalidae,Satyrinae,Erebia,tyndarus	0.038
EULEP099-14_Cupido_minimus	Lycaenidae,Polyommatinae,Cupido,minimus	0.201	153	0	Lycaenidae,Polyommatinae,Cupido,lorquinii	0.799	Lycaenidae,Polyommatinae,Cupido,minimus	0.201
GBLAC377-13_Erebia_tyndarus	Nymphalidae,Satyrinae,Erebia,tyndarus	0.204	26	0	Nymphalidae,Satyrinae,Erebia,neleus	0.228	Nymphalidae,Satyrinae,Erebia,tyndarus	0.204	Nymphalidae,Satyrinae,Erebia,nivalis	0.179	Nymphalidae,Satyrinae,Erebia,cassioides	0.174	Nymphalidae,Satyrinae,Erebia,arvernensis	0.172	Nymphalidae,Satyrinae,Erebia,calcarius	0.044
EULEP656-15_Erebia_nivalis	Nymphalidae,Satyrinae,Erebia,nivalis	0.207	16	1	Nymphalidae,Satyrinae,Erebia,nivalis	0.207	Nymphalidae,Satyrinae,Erebia,calcarius	0.199	Nymphalidae,Satyrinae,Erebia,arvernensis	0.194	Nymphalidae,Satyrinae,Erebia,neleus	0.186	Nymphalidae,Satyrinae,Erebia,cassioides	0.174	Nymphalidae,Satyrinae,Erebia,tyndarus	0.039
EULEP3775-16_Erebia_nivalis	Nymphalidae,Satyrinae,Erebia,nivalis	0.207	16	1	Nymphalidae,Satyrinae,Erebia,nivalis	0.207	Nymphalidae,Satyrinae,Erebia,calcarius	0.199	Nymphalidae,Satyrinae,Erebia,arvernensis	0.194	Nymphalidae,Satyrinae,Erebia,neleus	0.186	Nymphalidae,Satyrinae,Erebia,cassioides	0.174	Nymphalidae,Satyrinae,Erebia,tyndarus	0.039
EULEP3901-16_Erebia_nivalis	Nymphalidae,Satyrinae,Erebia,nivalis	0.207	16	1	Nymphalidae,Satyrinae,Erebia,nivalis	0.207	Nymphalidae,Satyrinae,Erebia,calcarius	0.199	Nymphalidae,Satyrinae,Erebia,arvernensis	0.194	Nymphalidae,Satyrinae,Erebia,neleus	0.186	Nymphalidae,Satyrinae,Erebia,cassioides	0.174	Nymphalidae,Satyrinae,Erebia,tyndarus	0.039
EULEP3900-16_Erebia_nivalis	Nymphalidae,Satyrinae,Erebia,nivalis	0.207	16	1	Nymphalidae,Satyrinae,Erebia,nivalis	0.207	Nymphalidae,Satyrinae,Erebia,calcarius	0.199	Nymphalidae,Satyrinae,Erebia,arvernensis	0.194	Nymphalidae,Satyrinae,Erebia,neleus	0.186	Nymphalidae,Satyrinae,Erebia,cassioides	0.174	Nymphalidae,Satyrinae,Erebia,tyndarus	0.039
EULEP3899-16_Erebia_nivalis	Nymphalidae,Satyrinae,Erebia,nivalis	0.207	16	1	Nymphalidae,Satyrinae,Erebia,nivalis	0.207	Nymphalidae,Satyrinae,Erebia,calcarius	0.199	Nymphalidae,Satyrinae,Erebia,arvernensis	0.194	Nymphalidae,Satyrinae,Erebia,neleus	0.186	Nymphalidae,Satyrinae,Erebia,cassioides	0.174	Nymphalidae,Satyrinae,Erebia,tyndarus	0.039
EULEP3898-16_Erebia_nivalis	Nymphalidae,Satyrinae,Erebia,nivalis	0.207	16	1	Nymphalidae,Satyrinae,Erebia,nivalis	0.207	Nymphalidae,Satyrinae,Erebia,calcarius	0.199	Nymphalidae,Satyrinae,Erebia,arvernensis	0.194	Nymphalidae,Satyrinae,Erebia,neleus	0.186	Nymphalidae,Satyrinae,Erebia,cassioides	0.174	Nymphalidae,Satyrinae,Erebia,tyndarus	0.039
WMB1870-13_Erebia_nivalis	Nymphalidae,Satyrinae,Erebia,nivalis	0.207	16	1	Nymphalidae,Satyrinae,Erebia,nivalis	0.207	Nymphalidae,Satyrinae,Erebia,calcarius	0.199	Nymphalidae,Satyrinae,Erebia,arvernensis	0.194	Nymphalidae,Satyrinae,Erebia,neleus	0.186	Nymphalidae,Satyrinae,Erebia,cassioides	0.174	Nymphalidae,Satyrinae,Erebia,tyndarus	0.039
WMB1869-13_Erebia_nivalis	Nymphalidae,Satyrinae,Erebia,nivalis	0.207	16	1	Nymphalidae,Satyrinae,Erebia,nivalis	0.207	Nymphalidae,Satyrinae,Erebia,calcarius	0.199	Nymphalidae,Satyrinae,Erebia,arvernensis	0.194	Nymphalidae,Satyrinae,Erebia,neleus	0.186	Nymphalidae,Satyrinae,Erebia,cassioides	0.174	Nymphalidae,Satyrinae,Erebia,tyndarus	0.039
GWOSU035-11_Erebia_nivalis	Nymphalidae,Satyrinae,Erebia,nivalis	0.207	16	1	Nymphalidae,Satyrinae,Erebia,nivalis	0.207	Nymphalidae,Satyrinae,Erebia,calcarius	0.199	Nymphalidae,Satyrinae,Erebia,arvernensis	0.194	Nymphalidae,Satyrinae,Erebia,neleus	0.186	Nymphalidae,Satyrinae,Erebia,cassioides	0.174	Nymphalidae,Satyrinae,Erebia,tyndarus	0.039
GWOSU031-11_Erebia_nivalis	Nymphalidae,Satyrinae,Erebia,nivalis	0.207	16	1	Nymphalidae,Satyrinae,Erebia,nivalis	0.207	Nymphalidae,Satyrinae,Erebia,calcarius	0.199	Nymphalidae,Satyrinae,Erebia,arvernensis	0.194	Nymphalidae,Satyrinae,Erebia,neleus	0.186	Nymphalidae,Satyrinae,Erebia,cassioides	0.174	Nymphalidae,Satyrinae,Erebia,tyndarus	0.039
HBOK146-08_Erebia_nivalis	Nymphalidae,Satyrinae,Erebia,nivalis	0.207	16	1	Nymphalidae,Satyrinae,Erebia,nivalis	0.207	Nymphalidae,Satyrinae,Erebia,calcarius	0.199	Nymphalidae,Satyrinae,Erebia,arvernensis	0.194	Nymphalidae,Satyrinae,Erebia,neleus	0.186	Nymphalidae,Satyrinae,Erebia,cassioides	0.174	Nymphalidae,Satyrinae,Erebia,tyndarus	0.039
PHLSA402-11_Erebia_nivalis	Nymphalidae,Satyrinae,Erebia,nivalis	0.207	16	1	Nymphalidae,Satyrinae,Erebia,nivalis	0.207	Nymphalidae,Satyrinae,Erebia,calcarius	0.199	Nymphalidae,Satyrinae,Erebia,arvernensis	0.194	Nymphalidae,Satyrinae,Erebia,neleus	0.186	Nymphalidae,Satyrinae,Erebia,cassioides	0.174	Nymphalidae,Satyrinae,Erebia,tyndarus	0.039
LEATG495-14_Erebia_nivalis	Nymphalidae,Satyrinae,Erebia,nivalis	0.207	16	1	Nymphalidae,Satyrinae,Erebia,nivalis	0.207	Nymphalidae,Satyrinae,Erebia,calcarius	0.199	Nymphalidae,Satyrinae,Erebia,arvernensis	0.194	Nymphalidae,Satyrinae,Erebia,neleus	0.186	Nymphalidae,Satyrinae,Erebia,cassioides	0.174	Nymphalidae,Satyrinae,Erebia,tyndarus	0.039
LEASS560-17_Erebia_nivalis	Nymphalidae,Satyrinae,Erebia,nivalis	0.208	16	1	Nymphalidae,Satyrinae,Erebia,nivalis	0.208	Nymphalidae,Satyrinae,Erebia,calcarius	0.198	Nymphalidae,Satyrinae,Erebia,arvernensis	0.193	Nymphalidae,Satyrinae,Erebia,neleus	0.185	Nymphalidae,Satyrinae,Erebia,cassioides	0.173	Nymphalidae,Satyrinae,Erebia,tyndarus	0.038
HBOK145-08_Erebia_nivalis	Nymphalidae,Satyrinae,Erebia,nivalis	0.21	16	1	Nymphalidae,Satyrinae,Erebia,nivalis	0.21	Nymphalidae,Satyrinae,Erebia,calcarius	0.201	Nymphalidae,Satyrinae,Erebia,arvernensis	0.195	Nymphalidae,Satyrinae,Erebia,neleus	0.187	Nymphalidae,Satyrinae,Erebia,cassioides	0.173	Nymphalidae,Satyrinae,Erebia,tyndarus	0.034
EZSPM440-09_Lysandra_albicans	Lycaenidae,Polyommatinae,Lysandra,albicans	0.217	22	0	Lycaenidae,Polyommatinae,Lysandra,hispana	0.662	Lycaenidae,Polyommatinae,Lysandra,albicans	0.217	Lycaenidae,Polyommatinae,Lysandra,coridon	0.122
OXB1282-15_Erebia_euryale	Nymphalidae,Satyrinae,Erebia,euryale	0.218	115	0	Nymphalidae,Satyrinae,Erebia,ligea	0.782	Nymphalidae,Satyrinae,Erebia,euryale	0.218
EZSPC830-10_Cupido_minimus	Lycaenidae,Polyommatinae,Cupido,minimus	0.219	153	0	Lycaenidae,Polyommatinae,Cupido,lorquinii	0.781	Lycaenidae,Polyommatinae,Cupido,minimus	0.219
EULEP101-14_Cupido_minimus	Lycaenidae,Polyommatinae,Cupido,minimus	0.22	153	0	Lycaenidae,Polyommatinae,Cupido,lorquinii	0.78	Lycaenidae,Polyommatinae,Cupido,minimus	0.22
EZSPC1407-10_Cupido_minimus	Lycaenidae,Polyommatinae,Cupido,minimus	0.22	153	0	Lycaenidae,Polyommatinae,Cupido,lorquinii	0.78	Lycaenidae,Polyommatinae,Cupido,minimus	0.22
EZSPC833-10_Cupido_minimus	Lycaenidae,Polyommatinae,Cupido,minimus	0.22	153	0	Lycaenidae,Polyommatinae,Cupido,lorquinii	0.78	Lycaenidae,Polyommatinae,Cupido,minimus	0.22
EZSPC832-10_Cupido_minimus	Lycaenidae,Polyommatinae,Cupido,minimus	0.22	153	0	Lycaenidae,Polyommatinae,Cupido,lorquinii	0.78	Lycaenidae,Polyommatinae,Cupido,minimus	0.22
EZSPC831-10_Cupido_minimus	Lycaenidae,Polyommatinae,Cupido,minimus	0.22	153	0	Lycaenidae,Polyommatinae,Cupido,lorquinii	0.78	Lycaenidae,Polyommatinae,Cupido,minimus	0.22
OXB534-15_Pieris_napi	Pieridae,Pierinae,Pieris,napi	0.224	257	0	Pieridae,Pierinae,Pieris,bryoniae	0.776	Pieridae,Pierinae,Pieris,napi	0.224
EULEP4065-16_Hipparchia_syriaca	Nymphalidae,Satyrinae,Hipparchia,syriaca	0.225	18	0	Nymphalidae,Satyrinae,Hipparchia,fagi	0.772	Nymphalidae,Satyrinae,Hipparchia,syriaca	0.225
EZSPN777-09_Lysandra_hispana	Lycaenidae,Polyommatinae,Lysandra,hispana	0.232	24	0	Lycaenidae,Polyommatinae,Lysandra,caelestissima	0.469	Lycaenidae,Polyommatinae,Lysandra,albicans	0.289	Lycaenidae,Polyommatinae,Lysandra,hispana	0.232	Lycaenidae,Polyommatinae,Lysandra,coridon	0.01
EULEP2469-15_Erebia_tyndarus	Nymphalidae,Satyrinae,Erebia,tyndarus	0.235	26	0	Nymphalidae,Satyrinae,Erebia,nivalis	0.241	Nymphalidae,Satyrinae,Erebia,tyndarus	0.235	Nymphalidae,Satyrinae,Erebia,arvernensis	0.223	Nymphalidae,Satyrinae,Erebia,cassioides	0.202	Nymphalidae,Satyrinae,Erebia,calcarius	0.051	Nymphalidae,Satyrinae,Erebia,neleus	0.048
EULEP3998-16_Erebia_tyndarus	Nymphalidae,Satyrinae,Erebia,tyndarus	0.235	26	0	Nymphalidae,Satyrinae,Erebia,nivalis	0.241	Nymphalidae,Satyrinae,Erebia,tyndarus	0.235	Nymphalidae,Satyrinae,Erebia,arvernensis	0.223	Nymphalidae,Satyrinae,Erebia,cassioides	0.202	Nymphalidae,Satyrinae,Erebia,calcarius	0.051	Nymphalidae,Satyrinae,Erebia,neleus	0.048
EULEP3996-16_Erebia_tyndarus	Nymphalidae,Satyrinae,Erebia,tyndarus	0.235	26	0	Nymphalidae,Satyrinae,Erebia,nivalis	0.241	Nymphalidae,Satyrinae,Erebia,tyndarus	0.235	Nymphalidae,Satyrinae,Erebia,arvernensis	0.223	Nymphalidae,Satyrinae,Erebia,cassioides	0.202	Nymphalidae,Satyrinae,Erebia,calcarius	0.051	Nymphalidae,Satyrinae,Erebia,neleus	0.048
EULEP3995-16_Erebia_tyndarus	Nymphalidae,Satyrinae,Erebia,tyndarus	0.235	26	0	Nymphalidae,Satyrinae,Erebia,nivalis	0.241	Nymphalidae,Satyrinae,Erebia,tyndarus	0.235	Nymphalidae,Satyrinae,Erebia,arvernensis	0.223	Nymphalidae,Satyrinae,Erebia,cassioides	0.202	Nymphalidae,Satyrinae,Erebia,calcarius	0.051	Nymphalidae,Satyrinae,Erebia,neleus	0.048
FBLMW289-10_Erebia_tyndarus	Nymphalidae,Satyrinae,Erebia,tyndarus	0.235	26	0	Nymphalidae,Satyrinae,Erebia,nivalis	0.241	Nymphalidae,Satyrinae,Erebia,tyndarus	0.235	Nymphalidae,Satyrinae,Erebia,arvernensis	0.223	Nymphalidae,Satyrinae,Erebia,cassioides	0.202	Nymphalidae,Satyrinae,Erebia,calcarius	0.051	Nymphalidae,Satyrinae,Erebia,neleus	0.048
GWOSA785-10_Erebia_tyndarus	Nymphalidae,Satyrinae,Erebia,tyndarus	0.235	26	0	Nymphalidae,Satyrinae,Erebia,nivalis	0.241	Nymphalidae,Satyrinae,Erebia,tyndarus	0.235	Nymphalidae,Satyrinae,Erebia,arvernensis	0.223	Nymphalidae,Satyrinae,Erebia,cassioides	0.202	Nymphalidae,Satyrinae,Erebia,calcarius	0.051	Nymphalidae,Satyrinae,Erebia,neleus	0.048
FBLMW293-10_Erebia_tyndarus	Nymphalidae,Satyrinae,Erebia,tyndarus	0.235	26	0	Nymphalidae,Satyrinae,Erebia,nivalis	0.241	Nymphalidae,Satyrinae,Erebia,tyndarus	0.235	Nymphalidae,Satyrinae,Erebia,arvernensis	0.223	Nymphalidae,Satyrinae,Erebia,cassioides	0.202	Nymphalidae,Satyrinae,Erebia,calcarius	0.051	Nymphalidae,Satyrinae,Erebia,neleus	0.048
FBLMW286-10_Erebia_tyndarus	Nymphalidae,Satyrinae,Erebia,tyndarus	0.235	26	0	Nymphalidae,Satyrinae,Erebia,nivalis	0.241	Nymphalidae,Satyrinae,Erebia,tyndarus	0.235	Nymphalidae,Satyrinae,Erebia,arvernensis	0.223	Nymphalidae,Satyrinae,Erebia,cassioides	0.202	Nymphalidae,Satyrinae,Erebia,calcarius	0.051	Nymphalidae,Satyrinae,Erebia,neleus	0.048
HBOK138-08_Erebia_tyndarus	Nymphalidae,Satyrinae,Erebia,tyndarus	0.235	26	0	Nymphalidae,Satyrinae,Erebia,nivalis	0.241	Nymphalidae,Satyrinae,Erebia,tyndarus	0.235	Nymphalidae,Satyrinae,Erebia,arvernensis	0.223	Nymphalidae,Satyrinae,Erebia,cassioides	0.202	Nymphalidae,Satyrinae,Erebia,calcarius	0.051	Nymphalidae,Satyrinae,Erebia,neleus	0.048
PHLSA649-11_Erebia_tyndarus	Nymphalidae,Satyrinae,Erebia,tyndarus	0.235	26	0	Nymphalidae,Satyrinae,Erebia,nivalis	0.241	Nymphalidae,Satyrinae,Erebia,tyndarus	0.235	Nymphalidae,Satyrinae,Erebia,arvernensis	0.223	Nymphalidae,Satyrinae,Erebia,cassioides	0.202	Nymphalidae,Satyrinae,Erebia,calcarius	0.051	Nymphalidae,Satyrinae,Erebia,neleus	0.048
PHLAI493-13_Erebia_tyndarus	Nymphalidae,Satyrinae,Erebia,tyndarus	0.235	26	0	Nymphalidae,Satyrinae,Erebia,nivalis	0.241	Nymphalidae,Satyrinae,Erebia,tyndarus	0.235	Nymphalidae,Satyrinae,Erebia,arvernensis	0.223	Nymphalidae,Satyrinae,Erebia,cassioides	0.202	Nymphalidae,Satyrinae,Erebia,calcarius	0.051	Nymphalidae,Satyrinae,Erebia,neleus	0.048
HBOK137-08_Erebia_tyndarus	Nymphalidae,Satyrinae,Erebia,tyndarus	0.235	26	0	Nymphalidae,Satyrinae,Erebia,nivalis	0.241	Nymphalidae,Satyrinae,Erebia,tyndarus	0.235	Nymphalidae,Satyrinae,Erebia,arvernensis	0.223	Nymphalidae,Satyrinae,Erebia,cassioides	0.202	Nymphalidae,Satyrinae,Erebia,calcarius	0.051	Nymphalidae,Satyrinae,Erebia,neleus	0.048
PHLAB376-10_Erebia_tyndarus	Nymphalidae,Satyrinae,Erebia,tyndarus	0.235	26	0	Nymphalidae,Satyrinae,Erebia,nivalis	0.241	Nymphalidae,Satyrinae,Erebia,tyndarus	0.235	Nymphalidae,Satyrinae,Erebia,arvernensis	0.223	Nymphalidae,Satyrinae,Erebia,cassioides	0.202	Nymphalidae,Satyrinae,Erebia,calcarius	0.051	Nymphalidae,Satyrinae,Erebia,neleus	0.048
EULEP3806-16_Erebia_euryale	Nymphalidae,Satyrinae,Erebia,euryale	0.24	115	0	Nymphalidae,Satyrinae,Erebia,ligea	0.76	Nymphalidae,Satyrinae,Erebia,euryale	0.24
ODOPE683-11_Erebia_tyndarus	Nymphalidae,Satyrinae,Erebia,tyndarus	0.248	26	1	Nymphalidae,Satyrinae,Erebia,tyndarus	0.248	Nymphalidae,Satyrinae,Erebia,cassioides	0.222	Nymphalidae,Satyrinae,Erebia,nivalis	0.218	Nymphalidae,Satyrinae,Erebia,arvernensis	0.209	Nymphalidae,Satyrinae,Erebia,calcarius	0.053	Nymphalidae,Satyrinae,Erebia,neleus	0.05
EULEP2817-15_Erebia_euryale	Nymphalidae,Satyrinae,Erebia,euryale	0.248	115	0	Nymphalidae,Satyrinae,Erebia,ligea	0.752	Nymphalidae,Satyrinae,Erebia,euryale	0.248
EZSPM320-09_Pseudophilotes_panoptes	Lycaenidae,Polyommatinae,Pseudophilotes,panoptes	0.249	26	0	Lycaenidae,Polyommatinae,Pseudophilotes,baton	0.446	Lycaenidae,Polyommatinae,Pseudophilotes,vicrama	0.305	Lycaenidae,Polyommatinae,Pseudophilotes,panoptes	0.249
EZSPN524-09_Pseudophilotes_panoptes	Lycaenidae,Polyommatinae,Pseudophilotes,panoptes	0.249	26	0	Lycaenidae,Polyommatinae,Pseudophilotes,baton	0.446	Lycaenidae,Polyommatinae,Pseudophilotes,vicrama	0.305	Lycaenidae,Polyommatinae,Pseudophilotes,panoptes	0.249
LEATG103-14_Erebia_tyndarus	Nymphalidae,Satyrinae,Erebia,tyndarus	0.25	26	1	Nymphalidae,Satyrinae,Erebia,tyndarus	0.25	Nymphalidae,Satyrinae,Erebia,nivalis	0.22	Nymphalidae,Satyrinae,Erebia,cassioides	0.213	Nymphalidae,Satyrinae,Erebia,arvernensis	0.211	Nymphalidae,Satyrinae,Erebia,calcarius	0.054	Nymphalidae,Satyrinae,Erebia,neleus	0.051
EULEP431-14_Kretania_pylaon	Lycaenidae,Polyommatinae,Kretania,pylaon	0.252	5	0	Lycaenidae,Polyommatinae,Kretania,sephirus	0.748	Lycaenidae,Polyommatinae,Kretania,pylaon	0.252
WMB084-11_Hipparchia_semele	Nymphalidae,Satyrinae,Hipparchia,semele	0.257	109	0	Nymphalidae,Satyrinae,Hipparchia,sbordonii	0.482	Nymphalidae,Satyrinae,Hipparchia,semele	0.257	Nymphalidae,Satyrinae,Hipparchia,cypriensis	0.1	Nymphalidae,Satyrinae,Hipparchia,christenseni	0.072	Nymphalidae,Satyrinae,Hipparchia,volgensis	0.059	Nymphalidae,Satyrinae,Hipparchia,cretica	0.016	Nymphalidae,Satyrinae,Hipparchia,pellucida	0.014
OXB506-15_Hipparchia_semele	Nymphalidae,Satyrinae,Hipparchia,semele	0.258	109	0	Nymphalidae,Satyrinae,Hipparchia,sbordonii	0.483	Nymphalidae,Satyrinae,Hipparchia,semele	0.258	Nymphalidae,Satyrinae,Hipparchia,cypriensis	0.101	Nymphalidae,Satyrinae,Hipparchia,christenseni	0.072	Nymphalidae,Satyrinae,Hipparchia,volgensis	0.054	Nymphalidae,Satyrinae,Hipparchia,cretica	0.016	Nymphalidae,Satyrinae,Hipparchia,pellucida	0.015
OXB491-15_Hipparchia_semele	Nymphalidae,Satyrinae,Hipparchia,semele	0.258	109	0	Nymphalidae,Satyrinae,Hipparchia,sbordonii	0.483	Nymphalidae,Satyrinae,Hipparchia,semele	0.258	Nymphalidae,Satyrinae,Hipparchia,cypriensis	0.101	Nymphalidae,Satyrinae,Hipparchia,christenseni	0.072	Nymphalidae,Satyrinae,Hipparchia,volgensis	0.054	Nymphalidae,Satyrinae,Hipparchia,cretica	0.016	Nymphalidae,Satyrinae,Hipparchia,pellucida	0.015
OXB476-15_Hipparchia_semele	Nymphalidae,Satyrinae,Hipparchia,semele	0.258	109	0	Nymphalidae,Satyrinae,Hipparchia,sbordonii	0.483	Nymphalidae,Satyrinae,Hipparchia,semele	0.258	Nymphalidae,Satyrinae,Hipparchia,cypriensis	0.101	Nymphalidae,Satyrinae,Hipparchia,christenseni	0.072	Nymphalidae,Satyrinae,Hipparchia,volgensis	0.054	Nymphalidae,Satyrinae,Hipparchia,cretica	0.016	Nymphalidae,Satyrinae,Hipparchia,pellucida	0.015
OXB475-15_Hipparchia_semele	Nymphalidae,Satyrinae,Hipparchia,semele	0.258	109	0	Nymphalidae,Satyrinae,Hipparchia,sbordonii	0.483	Nymphalidae,Satyrinae,Hipparchia,semele	0.258	Nymphalidae,Satyrinae,Hipparchia,cypriensis	0.101	Nymphalidae,Satyrinae,Hipparchia,christenseni	0.072	Nymphalidae,Satyrinae,Hipparchia,volgensis	0.054	Nymphalidae,Satyrinae,Hipparchia,cretica	0.016	Nymphalidae,Satyrinae,Hipparchia,pellucida	0.015
OXB465-15_Hipparchia_semele	Nymphalidae,Satyrinae,Hipparchia,semele	0.258	109	0	Nymphalidae,Satyrinae,Hipparchia,sbordonii	0.483	Nymphalidae,Satyrinae,Hipparchia,semele	0.258	Nymphalidae,Satyrinae,Hipparchia,cypriensis	0.101	Nymphalidae,Satyrinae,Hipparchia,christenseni	0.072	Nymphalidae,Satyrinae,Hipparchia,volgensis	0.054	Nymphalidae,Satyrinae,Hipparchia,cretica	0.016	Nymphalidae,Satyrinae,Hipparchia,pellucida	0.015
OXB464-15_Hipparchia_semele	Nymphalidae,Satyrinae,Hipparchia,semele	0.258	109	0	Nymphalidae,Satyrinae,Hipparchia,sbordonii	0.483	Nymphalidae,Satyrinae,Hipparchia,semele	0.258	Nymphalidae,Satyrinae,Hipparchia,cypriensis	0.101	Nymphalidae,Satyrinae,Hipparchia,christenseni	0.072	Nymphalidae,Satyrinae,Hipparchia,volgensis	0.054	Nymphalidae,Satyrinae,Hipparchia,cretica	0.016	Nymphalidae,Satyrinae,Hipparchia,pellucida	0.015
OXB841-15_Hipparchia_semele	Nymphalidae,Satyrinae,Hipparchia,semele	0.258	109	0	Nymphalidae,Satyrinae,Hipparchia,sbordonii	0.483	Nymphalidae,Satyrinae,Hipparchia,semele	0.258	Nymphalidae,Satyrinae,Hipparchia,cypriensis	0.101	Nymphalidae,Satyrinae,Hipparchia,christenseni	0.072	Nymphalidae,Satyrinae,Hipparchia,volgensis	0.054	Nymphalidae,Satyrinae,Hipparchia,cretica	0.016	Nymphalidae,Satyrinae,Hipparchia,pellucida	0.015
OXB1487-16_Hipparchia_semele	Nymphalidae,Satyrinae,Hipparchia,semele	0.258	109	0	Nymphalidae,Satyrinae,Hipparchia,sbordonii	0.483	Nymphalidae,Satyrinae,Hipparchia,semele	0.258	Nymphalidae,Satyrinae,Hipparchia,cypriensis	0.101	Nymphalidae,Satyrinae,Hipparchia,christenseni	0.072	Nymphalidae,Satyrinae,Hipparchia,volgensis	0.054	Nymphalidae,Satyrinae,Hipparchia,cretica	0.016	Nymphalidae,Satyrinae,Hipparchia,pellucida	0.015
BIBSA1024-15_Hipparchia_semele	Nymphalidae,Satyrinae,Hipparchia,semele	0.258	109	0	Nymphalidae,Satyrinae,Hipparchia,sbordonii	0.483	Nymphalidae,Satyrinae,Hipparchia,semele	0.258	Nymphalidae,Satyrinae,Hipparchia,cypriensis	0.101	Nymphalidae,Satyrinae,Hipparchia,christenseni	0.072	Nymphalidae,Satyrinae,Hipparchia,volgensis	0.054	Nymphalidae,Satyrinae,Hipparchia,cretica	0.016	Nymphalidae,Satyrinae,Hipparchia,pellucida	0.015
WMB4143-14_Hipparchia_semele	Nymphalidae,Satyrinae,Hipparchia,semele	0.258	109	0	Nymphalidae,Satyrinae,Hipparchia,sbordonii	0.483	Nymphalidae,Satyrinae,Hipparchia,semele	0.258	Nymphalidae,Satyrinae,Hipparchia,cypriensis	0.101	Nymphalidae,Satyrinae,Hipparchia,christenseni	0.072	Nymphalidae,Satyrinae,Hipparchia,volgensis	0.054	Nymphalidae,Satyrinae,Hipparchia,cretica	0.016	Nymphalidae,Satyrinae,Hipparchia,pellucida	0.015
WMB2796-13_Hipparchia_semele	Nymphalidae,Satyrinae,Hipparchia,semele	0.258	109	0	Nymphalidae,Satyrinae,Hipparchia,sbordonii	0.483	Nymphalidae,Satyrinae,Hipparchia,semele	0.258	Nymphalidae,Satyrinae,Hipparchia,cypriensis	0.101	Nymphalidae,Satyrinae,Hipparchia,christenseni	0.072	Nymphalidae,Satyrinae,Hipparchia,volgensis	0.054	Nymphalidae,Satyrinae,Hipparchia,cretica	0.016	Nymphalidae,Satyrinae,Hipparchia,pellucida	0.015
WMB083-11_Hipparchia_semele	Nymphalidae,Satyrinae,Hipparchia,semele	0.258	109	0	Nymphalidae,Satyrinae,Hipparchia,sbordonii	0.483	Nymphalidae,Satyrinae,Hipparchia,semele	0.258	Nymphalidae,Satyrinae,Hipparchia,cypriensis	0.101	Nymphalidae,Satyrinae,Hipparchia,christenseni	0.072	Nymphalidae,Satyrinae,Hipparchia,volgensis	0.054	Nymphalidae,Satyrinae,Hipparchia,cretica	0.016	Nymphalidae,Satyrinae,Hipparchia,pellucida	0.015
WMB056-11_Hipparchia_semele	Nymphalidae,Satyrinae,Hipparchia,semele	0.258	109	0	Nymphalidae,Satyrinae,Hipparchia,sbordonii	0.483	Nymphalidae,Satyrinae,Hipparchia,semele	0.258	Nymphalidae,Satyrinae,Hipparchia,cypriensis	0.101	Nymphalidae,Satyrinae,Hipparchia,christenseni	0.072	Nymphalidae,Satyrinae,Hipparchia,volgensis	0.054	Nymphalidae,Satyrinae,Hipparchia,cretica	0.016	Nymphalidae,Satyrinae,Hipparchia,pellucida	0.015
BIBSA1062-15_Hipparchia_semele	Nymphalidae,Satyrinae,Hipparchia,semele	0.259	109	0	Nymphalidae,Satyrinae,Hipparchia,sbordonii	0.486	Nymphalidae,Satyrinae,Hipparchia,semele	0.259	Nymphalidae,Satyrinae,Hipparchia,cypriensis	0.101	Nymphalidae,Satyrinae,Hipparchia,christenseni	0.072	Nymphalidae,Satyrinae,Hipparchia,volgensis	0.051	Nymphalidae,Satyrinae,Hipparchia,cretica	0.016	Nymphalidae,Satyrinae,Hipparchia,pellucida	0.014
EULEP1072-15_Hipparchia_semele	Nymphalidae,Satyrinae,Hipparchia,semele	0.26	109	0	Nymphalidae,Satyrinae,Hipparchia,sbordonii	0.488	Nymphalidae,Satyrinae,Hipparchia,semele	0.26	Nymphalidae,Satyrinae,Hipparchia,cypriensis	0.101	Nymphalidae,Satyrinae,Hipparchia,christenseni	0.073	Nymphalidae,Satyrinae,Hipparchia,volgensis	0.049	Nymphalidae,Satyrinae,Hipparchia,cretica	0.016	Nymphalidae,Satyrinae,Hipparchia,pellucida	0.012
GWORL193-09_Pyrgus_warrenensis	Hesperiidae,Pyrginae,Pyrgus,warrenensis	0.264	30	0	Hesperiidae,Pyrginae,Pyrgus,alveus	0.736	Hesperiidae,Pyrginae,Pyrgus,warrenensis	0.264
EULEP1634-15_Hipparchia_semele	Nymphalidae,Satyrinae,Hipparchia,semele	0.266	109	0	Nymphalidae,Satyrinae,Hipparchia,pellucida	0.368	Nymphalidae,Satyrinae,Hipparchia,volgensis	0.274	Nymphalidae,Satyrinae,Hipparchia,semele	0.266	Nymphalidae,Satyrinae,Hipparchia,neapolitana	0.068	Nymphalidae,Satyrinae,Hipparchia,sbordonii	0.013
BIBSA937-15_Erebia_euryale	Nymphalidae,Satyrinae,Erebia,euryale	0.269	115	0	Nymphalidae,Satyrinae,Erebia,ligea	0.731	Nymphalidae,Satyrinae,Erebia,euryale	0.269
BIBSA053-14_Plebejus_idas	Lycaenidae,Polyommatinae,Plebejus,idas	0.283	186	0	Lycaenidae,Polyommatinae,Plebejus,bellieri	0.39	Lycaenidae,Polyommatinae,Plebejus,argyrognomon	0.326	Lycaenidae,Polyommatinae,Plebejus,idas	0.283
BIBSA052-14_Plebejus_idas	Lycaenidae,Polyommatinae,Plebejus,idas	0.283	186	0	Lycaenidae,Polyommatinae,Plebejus,bellieri	0.39	Lycaenidae,Polyommatinae,Plebejus,argyrognomon	0.326	Lycaenidae,Polyommatinae,Plebejus,idas	0.283
WMB5279-14_Plebejus_idas	Lycaenidae,Polyommatinae,Plebejus,idas	0.283	186	0	Lycaenidae,Polyommatinae,Plebejus,bellieri	0.39	Lycaenidae,Polyommatinae,Plebejus,argyrognomon	0.326	Lycaenidae,Polyommatinae,Plebejus,idas	0.283
WMB6632-18_Plebejus_idas	Lycaenidae,Polyommatinae,Plebejus,idas	0.283	186	0	Lycaenidae,Polyommatinae,Plebejus,bellieri	0.39	Lycaenidae,Polyommatinae,Plebejus,argyrognomon	0.326	Lycaenidae,Polyommatinae,Plebejus,idas	0.283
EULEP717-15_Maniola_chia	Nymphalidae,Satyrinae,Maniola,chia	0.292	5	0	Nymphalidae,Satyrinae,Maniola,jurtina	0.708	Nymphalidae,Satyrinae,Maniola,chia	0.292
WMB3885-14_Maniola_chia	Nymphalidae,Satyrinae,Maniola,chia	0.301	5	0	Nymphalidae,Satyrinae,Maniola,jurtina	0.699	Nymphalidae,Satyrinae,Maniola,chia	0.301
OXB1117-15_Maniola_jurtina	Nymphalidae,Satyrinae,Maniola,jurtina	0.304	638	0	Nymphalidae,Satyrinae,Maniola,chia	0.696	Nymphalidae,Satyrinae,Maniola,jurtina	0.304
BIBSA1813-17_Maniola_jurtina	Nymphalidae,Satyrinae,Maniola,jurtina	0.304	638	0	Nymphalidae,Satyrinae,Maniola,chia	0.696	Nymphalidae,Satyrinae,Maniola,jurtina	0.304
EULEP4209-16_Maniola_jurtina	Nymphalidae,Satyrinae,Maniola,jurtina	0.304	638	0	Nymphalidae,Satyrinae,Maniola,chia	0.696	Nymphalidae,Satyrinae,Maniola,jurtina	0.304
PHLAI510-13_Lysandra_bellargus	Lycaenidae,Polyommatinae,Lysandra,bellargus	0.309	111	0	Lycaenidae,Polyommatinae,Lysandra,coridon	0.668	Lycaenidae,Polyommatinae,Lysandra,bellargus	0.309	Lycaenidae,Polyommatinae,Lysandra,albicans	0.023
EULEP3649-16_Coenonympha_arcania	Nymphalidae,Satyrinae,Coenonympha,arcania	0.311	102	0	Nymphalidae,Satyrinae,Coenonympha,gardetta	0.689	Nymphalidae,Satyrinae,Coenonympha,arcania	0.311
WMB6337-18_Hipparchia_cretica	Nymphalidae,Satyrinae,Hipparchia,cretica	0.323	5	0	Nymphalidae,Satyrinae,Hipparchia,sbordonii	0.351	Nymphalidae,Satyrinae,Hipparchia,cretica	0.323	Nymphalidae,Satyrinae,Hipparchia,semele	0.173	Nymphalidae,Satyrinae,Hipparchia,cypriensis	0.067	Nymphalidae,Satyrinae,Hipparchia,christenseni	0.048	Nymphalidae,Satyrinae,Hipparchia,volgensis	0.031
EULEP4990-16_Plebejus_argyrognomon	Lycaenidae,Polyommatinae,Plebejus,argyrognomon	0.325	58	0	Lycaenidae,Polyommatinae,Plebejus,bellieri	0.391	Lycaenidae,Polyommatinae,Plebejus,argyrognomon	0.325	Lycaenidae,Polyommatinae,Plebejus,idas	0.284
EULEP4472-16_Plebejus_argyrognomon	Lycaenidae,Polyommatinae,Plebejus,argyrognomon	0.325	58	0	Lycaenidae,Polyommatinae,Plebejus,bellieri	0.391	Lycaenidae,Polyommatinae,Plebejus,argyrognomon	0.325	Lycaenidae,Polyommatinae,Plebejus,idas	0.284
WMB1841-13_Plebejus_argyrognomon	Lycaenidae,Polyommatinae,Plebejus,argyrognomon	0.325	58	0	Lycaenidae,Polyommatinae,Plebejus,bellieri	0.391	Lycaenidae,Polyommatinae,Plebejus,argyrognomon	0.325	Lycaenidae,Polyommatinae,Plebejus,idas	0.284
WMB1659-13_Plebejus_argyrognomon	Lycaenidae,Polyommatinae,Plebejus,argyrognomon	0.325	58	0	Lycaenidae,Polyommatinae,Plebejus,bellieri	0.391	Lycaenidae,Polyommatinae,Plebejus,argyrognomon	0.325	Lycaenidae,Polyommatinae,Plebejus,idas	0.284
WMB1654-13_Plebejus_argyrognomon	Lycaenidae,Polyommatinae,Plebejus,argyrognomon	0.325	58	0	Lycaenidae,Polyommatinae,Plebejus,bellieri	0.391	Lycaenidae,Polyommatinae,Plebejus,argyrognomon	0.325	Lycaenidae,Polyommatinae,Plebejus,idas	0.284
LEEUA658-11_Plebejus_argyrognomon	Lycaenidae,Polyommatinae,Plebejus,argyrognomon	0.325	58	0	Lycaenidae,Polyommatinae,Plebejus,bellieri	0.391	Lycaenidae,Polyommatinae,Plebejus,argyrognomon	0.325	Lycaenidae,Polyommatinae,Plebejus,idas	0.284
GWORZ053-10_Plebejus_argyrognomon	Lycaenidae,Polyommatinae,Plebejus,argyrognomon	0.325	58	0	Lycaenidae,Polyommatinae,Plebejus,bellieri	0.391	Lycaenidae,Polyommatinae,Plebejus,argyrognomon	0.325	Lycaenidae,Polyommatinae,Plebejus,idas	0.284
GWORZ052-10_Plebejus_argyrognomon	Lycaenidae,Polyommatinae,Plebejus,argyrognomon	0.325	58	0	Lycaenidae,Polyommatinae,Plebejus,bellieri	0.391	Lycaenidae,Polyommatinae,Plebejus,argyrognomon	0.325	Lycaenidae,Polyommatinae,Plebejus,idas	0.284
EULEP1158-15_Hipparchia_volgensis	Nymphalidae,Satyrinae,Hipparchia,volgensis	0.33	8	0	Nymphalidae,Satyrinae,Hipparchia,semele	0.43	Nymphalidae,Satyrinae,Hipparchia,volgensis	0.33	Nymphalidae,Satyrinae,Hipparchia,neapolitana	0.114	Nymphalidae,Satyrinae,Hipparchia,blachieri	0.104	Nymphalidae,Satyrinae,Hipparchia,pellucida	0.016
EULEP4764-16_Oeneis_norna	Nymphalidae,Satyrinae,Oeneis,norna	0.331	12	0	Nymphalidae,Satyrinae,Oeneis,glacialis	0.669	Nymphalidae,Satyrinae,Oeneis,norna	0.331
COLFF474-13_Oeneis_norna	Nymphalidae,Satyrinae,Oeneis,norna	0.331	12	0	Nymphalidae,Satyrinae,Oeneis,glacialis	0.669	Nymphalidae,Satyrinae,Oeneis,norna	0.331
EZRMN338-08_Hipparchia_semele	Nymphalidae,Satyrinae,Hipparchia,semele	0.331	109	0	Nymphalidae,Satyrinae,Hipparchia,pellucida	0.56	Nymphalidae,Satyrinae,Hipparchia,semele	0.331	Nymphalidae,Satyrinae,Hipparchia,volgensis	0.076	Nymphalidae,Satyrinae,Hipparchia,sbordonii	0.018
GBLN5056-14_Maniola_jurtina	Nymphalidae,Satyrinae,Maniola,jurtina	0.331	638	0	Nymphalidae,Satyrinae,Maniola,chia	0.669	Nymphalidae,Satyrinae,Maniola,jurtina	0.331
GBLN5040-14_Maniola_jurtina	Nymphalidae,Satyrinae,Maniola,jurtina	0.331	638	0	Nymphalidae,Satyrinae,Maniola,chia	0.669	Nymphalidae,Satyrinae,Maniola,jurtina	0.331
EULEP998-15_Hipparchia_semele	Nymphalidae,Satyrinae,Hipparchia,semele	0.332	109	0	Nymphalidae,Satyrinae,Hipparchia,pellucida	0.557	Nymphalidae,Satyrinae,Hipparchia,semele	0.332	Nymphalidae,Satyrinae,Hipparchia,volgensis	0.078	Nymphalidae,Satyrinae,Hipparchia,sbordonii	0.019
EZROM215-08_Hipparchia_semele	Nymphalidae,Satyrinae,Hipparchia,semele	0.332	109	0	Nymphalidae,Satyrinae,Hipparchia,pellucida	0.557	Nymphalidae,Satyrinae,Hipparchia,semele	0.332	Nymphalidae,Satyrinae,Hipparchia,volgensis	0.078	Nymphalidae,Satyrinae,Hipparchia,sbordonii	0.019
PHLAH472-12_Maniola_jurtina	Nymphalidae,Satyrinae,Maniola,jurtina	0.339	638	0	Nymphalidae,Satyrinae,Maniola,chia	0.661	Nymphalidae,Satyrinae,Maniola,jurtina	0.339
LEATH715-14_Maniola_jurtina	Nymphalidae,Satyrinae,Maniola,jurtina	0.339	638	0	Nymphalidae,Satyrinae,Maniola,chia	0.661	Nymphalidae,Satyrinae,Maniola,jurtina	0.339
WMB4769-14_Maniola_jurtina	Nymphalidae,Satyrinae,Maniola,jurtina	0.341	638	0	Nymphalidae,Satyrinae,Maniola,chia	0.659	Nymphalidae,Satyrinae,Maniola,jurtina	0.341
LEATH716-14_Maniola_jurtina	Nymphalidae,Satyrinae,Maniola,jurtina	0.341	638	0	Nymphalidae,Satyrinae,Maniola,chia	0.659	Nymphalidae,Satyrinae,Maniola,jurtina	0.341
OXB1504-16_Coenonympha_tullia	Nymphalidae,Satyrinae,Coenonympha,tullia	0.342	48	0	Nymphalidae,Satyrinae,Coenonympha,amaryllis	0.38	Nymphalidae,Satyrinae,Coenonympha,tullia	0.342	Nymphalidae,Satyrinae,Coenonympha,rhodopensis	0.278
WMB4329-14_Maniola_jurtina	Nymphalidae,Satyrinae,Maniola,jurtina	0.342	638	0	Nymphalidae,Satyrinae,Maniola,chia	0.658	Nymphalidae,Satyrinae,Maniola,jurtina	0.342
GBLN5026-14_Maniola_jurtina	Nymphalidae,Satyrinae,Maniola,jurtina	0.342	638	0	Nymphalidae,Satyrinae,Maniola,chia	0.658	Nymphalidae,Satyrinae,Maniola,jurtina	0.342
EZRMN092-08_Maniola_jurtina	Nymphalidae,Satyrinae,Maniola,jurtina	0.343	638	0	Nymphalidae,Satyrinae,Maniola,chia	0.657	Nymphalidae,Satyrinae,Maniola,jurtina	0.343
LOWA865-06_Maniola_jurtina	Nymphalidae,Satyrinae,Maniola,jurtina	0.343	638	0	Nymphalidae,Satyrinae,Maniola,chia	0.657	Nymphalidae,Satyrinae,Maniola,jurtina	0.343
EULEP2377-15_Maniola_jurtina	Nymphalidae,Satyrinae,Maniola,jurtina	0.344	638	0	Nymphalidae,Satyrinae,Maniola,chia	0.656	Nymphalidae,Satyrinae,Maniola,jurtina	0.344
EULEP1137-15_Hipparchia_semele	Nymphalidae,Satyrinae,Hipparchia,semele	0.345	109	0	Nymphalidae,Satyrinae,Hipparchia,neapolitana	0.485	Nymphalidae,Satyrinae,Hipparchia,semele	0.345	Nymphalidae,Satyrinae,Hipparchia,blachieri	0.09	Nymphalidae,Satyrinae,Hipparchia,volgensis	0.063	Nymphalidae,Satyrinae,Hipparchia,pellucida	0.014
GBLN5107-14_Maniola_jurtina	Nymphalidae,Satyrinae,Maniola,jurtina	0.346	638	0	Nymphalidae,Satyrinae,Maniola,chia	0.654	Nymphalidae,Satyrinae,Maniola,jurtina	0.346
GBLN5093-14_Maniola_jurtina	Nymphalidae,Satyrinae,Maniola,jurtina	0.346	638	0	Nymphalidae,Satyrinae,Maniola,chia	0.654	Nymphalidae,Satyrinae,Maniola,jurtina	0.346
GBLN5091-14_Maniola_jurtina	Nymphalidae,Satyrinae,Maniola,jurtina	0.346	638	0	Nymphalidae,Satyrinae,Maniola,chia	0.654	Nymphalidae,Satyrinae,Maniola,jurtina	0.346
GBLN5085-14_Maniola_jurtina	Nymphalidae,Satyrinae,Maniola,jurtina	0.346	638	0	Nymphalidae,Satyrinae,Maniola,chia	0.654	Nymphalidae,Satyrinae,Maniola,jurtina	0.346
GBLN5084-14_Maniola_jurtina	Nymphalidae,Satyrinae,Maniola,jurtina	0.346	638	0	Nymphalidae,Satyrinae,Maniola,chia	0.654	Nymphalidae,Satyrinae,Maniola,jurtina	0.346
GBLN5083-14_Maniola_jurtina	Nymphalidae,Satyrinae,Maniola,jurtina	0.346	638	0	Nymphalidae,Satyrinae,Maniola,chia	0.654	Nymphalidae,Satyrinae,Maniola,jurtina	0.346
GBLN5075-14_Maniola_jurtina	Nymphalidae,Satyrinae,Maniola,jurtina	0.346	638	0	Nymphalidae,Satyrinae,Maniola,chia	0.654	Nymphalidae,Satyrinae,Maniola,jurtina	0.346
GBLN5074-14_Maniola_jurtina	Nymphalidae,Satyrinae,Maniola,jurtina	0.346	638	0	Nymphalidae,Satyrinae,Maniola,chia	0.654	Nymphalidae,Satyrinae,Maniola,jurtina	0.346
GBLN5061-14_Maniola_jurtina	Nymphalidae,Satyrinae,Maniola,jurtina	0.346	638	0	Nymphalidae,Satyrinae,Maniola,chia	0.654	Nymphalidae,Satyrinae,Maniola,jurtina	0.346
GBLN5054-14_Maniola_jurtina	Nymphalidae,Satyrinae,Maniola,jurtina	0.346	638	0	Nymphalidae,Satyrinae,Maniola,chia	0.654	Nymphalidae,Satyrinae,Maniola,jurtina	0.346
GBLN5051-14_Maniola_jurtina	Nymphalidae,Satyrinae,Maniola,jurtina	0.346	638	0	Nymphalidae,Satyrinae,Maniola,chia	0.654	Nymphalidae,Satyrinae,Maniola,jurtina	0.346
GBLN5048-14_Maniola_jurtina	Nymphalidae,Satyrinae,Maniola,jurtina	0.346	638	0	Nymphalidae,Satyrinae,Maniola,chia	0.654	Nymphalidae,Satyrinae,Maniola,jurtina	0.346
GBLN5046-14_Maniola_jurtina	Nymphalidae,Satyrinae,Maniola,jurtina	0.346	638	0	Nymphalidae,Satyrinae,Maniola,chia	0.654	Nymphalidae,Satyrinae,Maniola,jurtina	0.346
GBLN5045-14_Maniola_jurtina	Nymphalidae,Satyrinae,Maniola,jurtina	0.346	638	0	Nymphalidae,Satyrinae,Maniola,chia	0.654	Nymphalidae,Satyrinae,Maniola,jurtina	0.346
GBLN5044-14_Maniola_jurtina	Nymphalidae,Satyrinae,Maniola,jurtina	0.346	638	0	Nymphalidae,Satyrinae,Maniola,chia	0.654	Nymphalidae,Satyrinae,Maniola,jurtina	0.346
GBLN5043-14_Maniola_jurtina	Nymphalidae,Satyrinae,Maniola,jurtina	0.346	638	0	Nymphalidae,Satyrinae,Maniola,chia	0.654	Nymphalidae,Satyrinae,Maniola,jurtina	0.346
GBLN5041-14_Maniola_jurtina	Nymphalidae,Satyrinae,Maniola,jurtina	0.346	638	0	Nymphalidae,Satyrinae,Maniola,chia	0.654	Nymphalidae,Satyrinae,Maniola,jurtina	0.346
GBLN5039-14_Maniola_jurtina	Nymphalidae,Satyrinae,Maniola,jurtina	0.346	638	0	Nymphalidae,Satyrinae,Maniola,chia	0.654	Nymphalidae,Satyrinae,Maniola,jurtina	0.346
GBLN5036-14_Maniola_jurtina	Nymphalidae,Satyrinae,Maniola,jurtina	0.346	638	0	Nymphalidae,Satyrinae,Maniola,chia	0.654	Nymphalidae,Satyrinae,Maniola,jurtina	0.346
GBLN5034-14_Maniola_jurtina	Nymphalidae,Satyrinae,Maniola,jurtina	0.346	638	0	Nymphalidae,Satyrinae,Maniola,chia	0.654	Nymphalidae,Satyrinae,Maniola,jurtina	0.346
GBLN5033-14_Maniola_jurtina	Nymphalidae,Satyrinae,Maniola,jurtina	0.346	638	0	Nymphalidae,Satyrinae,Maniola,chia	0.654	Nymphalidae,Satyrinae,Maniola,jurtina	0.346
GBLN5032-14_Maniola_jurtina	Nymphalidae,Satyrinae,Maniola,jurtina	0.346	638	0	Nymphalidae,Satyrinae,Maniola,chia	0.654	Nymphalidae,Satyrinae,Maniola,jurtina	0.346
GBLN5028-14_Maniola_jurtina	Nymphalidae,Satyrinae,Maniola,jurtina	0.346	638	0	Nymphalidae,Satyrinae,Maniola,chia	0.654	Nymphalidae,Satyrinae,Maniola,jurtina	0.346
GBLN5027-14_Maniola_jurtina	Nymphalidae,Satyrinae,Maniola,jurtina	0.346	638	0	Nymphalidae,Satyrinae,Maniola,chia	0.654	Nymphalidae,Satyrinae,Maniola,jurtina	0.346
GBLN5020-14_Maniola_jurtina	Nymphalidae,Satyrinae,Maniola,jurtina	0.346	638	0	Nymphalidae,Satyrinae,Maniola,chia	0.654	Nymphalidae,Satyrinae,Maniola,jurtina	0.346
OXB849-15_Maniola_jurtina	Nymphalidae,Satyrinae,Maniola,jurtina	0.346	638	0	Nymphalidae,Satyrinae,Maniola,chia	0.654	Nymphalidae,Satyrinae,Maniola,jurtina	0.346
LOWA867-06_Maniola_jurtina	Nymphalidae,Satyrinae,Maniola,jurtina	0.346	638	0	Nymphalidae,Satyrinae,Maniola,chia	0.654	Nymphalidae,Satyrinae,Maniola,jurtina	0.346
WMB6544-18_Maniola_jurtina	Nymphalidae,Satyrinae,Maniola,jurtina	0.346	638	0	Nymphalidae,Satyrinae,Maniola,chia	0.654	Nymphalidae,Satyrinae,Maniola,jurtina	0.346
WMB6042-18_Maniola_jurtina	Nymphalidae,Satyrinae,Maniola,jurtina	0.346	638	0	Nymphalidae,Satyrinae,Maniola,chia	0.654	Nymphalidae,Satyrinae,Maniola,jurtina	0.346
WMB1886-13_Maniola_jurtina	Nymphalidae,Satyrinae,Maniola,jurtina	0.346	638	0	Nymphalidae,Satyrinae,Maniola,chia	0.654	Nymphalidae,Satyrinae,Maniola,jurtina	0.346
PHLAF361-11_Maniola_jurtina	Nymphalidae,Satyrinae,Maniola,jurtina	0.346	638	0	Nymphalidae,Satyrinae,Maniola,chia	0.654	Nymphalidae,Satyrinae,Maniola,jurtina	0.346
GBLN5094-14_Maniola_jurtina	Nymphalidae,Satyrinae,Maniola,jurtina	0.346	638	0	Nymphalidae,Satyrinae,Maniola,chia	0.654	Nymphalidae,Satyrinae,Maniola,jurtina	0.346
GBLN5055-14_Maniola_jurtina	Nymphalidae,Satyrinae,Maniola,jurtina	0.346	638	0	Nymphalidae,Satyrinae,Maniola,chia	0.654	Nymphalidae,Satyrinae,Maniola,jurtina	0.346
GBLN5053-14_Maniola_jurtina	Nymphalidae,Satyrinae,Maniola,jurtina	0.346	638	0	Nymphalidae,Satyrinae,Maniola,chia	0.654	Nymphalidae,Satyrinae,Maniola,jurtina	0.346
GBLN5052-14_Maniola_jurtina	Nymphalidae,Satyrinae,Maniola,jurtina	0.346	638	0	Nymphalidae,Satyrinae,Maniola,chia	0.654	Nymphalidae,Satyrinae,Maniola,jurtina	0.346
GBLN5049-14_Maniola_jurtina	Nymphalidae,Satyrinae,Maniola,jurtina	0.346	638	0	Nymphalidae,Satyrinae,Maniola,chia	0.654	Nymphalidae,Satyrinae,Maniola,jurtina	0.346
BIBSA995-15_Maniola_jurtina	Nymphalidae,Satyrinae,Maniola,jurtina	0.346	638	0	Nymphalidae,Satyrinae,Maniola,chia	0.654	Nymphalidae,Satyrinae,Maniola,jurtina	0.346
GBLN5047-14_Maniola_jurtina	Nymphalidae,Satyrinae,Maniola,jurtina	0.346	638	0	Nymphalidae,Satyrinae,Maniola,chia	0.654	Nymphalidae,Satyrinae,Maniola,jurtina	0.346
EULEP4212-16_Maniola_jurtina	Nymphalidae,Satyrinae,Maniola,jurtina	0.347	638	0	Nymphalidae,Satyrinae,Maniola,chia	0.653	Nymphalidae,Satyrinae,Maniola,jurtina	0.347
ABOLD599-17_Maniola_jurtina	Nymphalidae,Satyrinae,Maniola,jurtina	0.347	638	0	Nymphalidae,Satyrinae,Maniola,chia	0.653	Nymphalidae,Satyrinae,Maniola,jurtina	0.347
OXB1152-15_Maniola_jurtina	Nymphalidae,Satyrinae,Maniola,jurtina	0.347	638	0	Nymphalidae,Satyrinae,Maniola,chia	0.653	Nymphalidae,Satyrinae,Maniola,jurtina	0.347
OXB342-15_Maniola_jurtina	Nymphalidae,Satyrinae,Maniola,jurtina	0.347	638	0	Nymphalidae,Satyrinae,Maniola,chia	0.653	Nymphalidae,Satyrinae,Maniola,jurtina	0.347
OXB1110-15_Maniola_jurtina	Nymphalidae,Satyrinae,Maniola,jurtina	0.347	638	0	Nymphalidae,Satyrinae,Maniola,chia	0.653	Nymphalidae,Satyrinae,Maniola,jurtina	0.347
OXB783-15_Maniola_jurtina	Nymphalidae,Satyrinae,Maniola,jurtina	0.347	638	0	Nymphalidae,Satyrinae,Maniola,chia	0.653	Nymphalidae,Satyrinae,Maniola,jurtina	0.347
GBLAA1292-15_Maniola_jurtina	Nymphalidae,Satyrinae,Maniola,jurtina	0.347	638	0	Nymphalidae,Satyrinae,Maniola,chia	0.653	Nymphalidae,Satyrinae,Maniola,jurtina	0.347
BIBSA1742-16_Maniola_jurtina	Nymphalidae,Satyrinae,Maniola,jurtina	0.347	638	0	Nymphalidae,Satyrinae,Maniola,chia	0.653	Nymphalidae,Satyrinae,Maniola,jurtina	0.347
BIBSA506-15_Maniola_jurtina	Nymphalidae,Satyrinae,Maniola,jurtina	0.347	638	0	Nymphalidae,Satyrinae,Maniola,chia	0.653	Nymphalidae,Satyrinae,Maniola,jurtina	0.347
BIBSA668-15_Maniola_jurtina	Nymphalidae,Satyrinae,Maniola,jurtina	0.347	638	0	Nymphalidae,Satyrinae,Maniola,chia	0.653	Nymphalidae,Satyrinae,Maniola,jurtina	0.347
BIBSA1386-15_Maniola_jurtina	Nymphalidae,Satyrinae,Maniola,jurtina	0.347	638	0	Nymphalidae,Satyrinae,Maniola,chia	0.653	Nymphalidae,Satyrinae,Maniola,jurtina	0.347
BIBSA1272-15_Maniola_jurtina	Nymphalidae,Satyrinae,Maniola,jurtina	0.347	638	0	Nymphalidae,Satyrinae,Maniola,chia	0.653	Nymphalidae,Satyrinae,Maniola,jurtina	0.347
BIBSA1113-15_Maniola_jurtina	Nymphalidae,Satyrinae,Maniola,jurtina	0.347	638	0	Nymphalidae,Satyrinae,Maniola,chia	0.653	Nymphalidae,Satyrinae,Maniola,jurtina	0.347
EULEP1376-15_Maniola_jurtina	Nymphalidae,Satyrinae,Maniola,jurtina	0.347	638	0	Nymphalidae,Satyrinae,Maniola,chia	0.653	Nymphalidae,Satyrinae,Maniola,jurtina	0.347
EULEP5718-17_Maniola_jurtina	Nymphalidae,Satyrinae,Maniola,jurtina	0.347	638	0	Nymphalidae,Satyrinae,Maniola,chia	0.653	Nymphalidae,Satyrinae,Maniola,jurtina	0.347
EULEP4955-16_Maniola_jurtina	Nymphalidae,Satyrinae,Maniola,jurtina	0.347	638	0	Nymphalidae,Satyrinae,Maniola,chia	0.653	Nymphalidae,Satyrinae,Maniola,jurtina	0.347
EULEP5051-16_Maniola_jurtina	Nymphalidae,Satyrinae,Maniola,jurtina	0.347	638	0	Nymphalidae,Satyrinae,Maniola,chia	0.653	Nymphalidae,Satyrinae,Maniola,jurtina	0.347
EULEP4208-16_Maniola_jurtina	Nymphalidae,Satyrinae,Maniola,jurtina	0.347	638	0	Nymphalidae,Satyrinae,Maniola,chia	0.653	Nymphalidae,Satyrinae,Maniola,jurtina	0.347
LOWA866-06_Maniola_jurtina	Nymphalidae,Satyrinae,Maniola,jurtina	0.347	638	0	Nymphalidae,Satyrinae,Maniola,chia	0.653	Nymphalidae,Satyrinae,Maniola,jurtina	0.347
LOWA864-06_Maniola_jurtina	Nymphalidae,Satyrinae,Maniola,jurtina	0.347	638	0	Nymphalidae,Satyrinae,Maniola,chia	0.653	Nymphalidae,Satyrinae,Maniola,jurtina	0.347
WMB4959-14_Maniola_jurtina	Nymphalidae,Satyrinae,Maniola,jurtina	0.347	638	0	Nymphalidae,Satyrinae,Maniola,chia	0.653	Nymphalidae,Satyrinae,Maniola,jurtina	0.347
WMB4880-14_Maniola_jurtina	Nymphalidae,Satyrinae,Maniola,jurtina	0.347	638	0	Nymphalidae,Satyrinae,Maniola,chia	0.653	Nymphalidae,Satyrinae,Maniola,jurtina	0.347
WMB4835-14_Maniola_jurtina	Nymphalidae,Satyrinae,Maniola,jurtina	0.347	638	0	Nymphalidae,Satyrinae,Maniola,chia	0.653	Nymphalidae,Satyrinae,Maniola,jurtina	0.347
WMB4771-14_Maniola_jurtina	Nymphalidae,Satyrinae,Maniola,jurtina	0.347	638	0	Nymphalidae,Satyrinae,Maniola,chia	0.653	Nymphalidae,Satyrinae,Maniola,jurtina	0.347
WMB580-11_Maniola_jurtina	Nymphalidae,Satyrinae,Maniola,jurtina	0.347	638	0	Nymphalidae,Satyrinae,Maniola,chia	0.653	Nymphalidae,Satyrinae,Maniola,jurtina	0.347
WMB563-11_Maniola_jurtina	Nymphalidae,Satyrinae,Maniola,jurtina	0.347	638	0	Nymphalidae,Satyrinae,Maniola,chia	0.653	Nymphalidae,Satyrinae,Maniola,jurtina	0.347
WMB485-11_Maniola_jurtina	Nymphalidae,Satyrinae,Maniola,jurtina	0.347	638	0	Nymphalidae,Satyrinae,Maniola,chia	0.653	Nymphalidae,Satyrinae,Maniola,jurtina	0.347
WMB6047-18_Maniola_jurtina	Nymphalidae,Satyrinae,Maniola,jurtina	0.347	638	0	Nymphalidae,Satyrinae,Maniola,chia	0.653	Nymphalidae,Satyrinae,Maniola,jurtina	0.347
WMB6046-18_Maniola_jurtina	Nymphalidae,Satyrinae,Maniola,jurtina	0.347	638	0	Nymphalidae,Satyrinae,Maniola,chia	0.653	Nymphalidae,Satyrinae,Maniola,jurtina	0.347
WMB6043-18_Maniola_jurtina	Nymphalidae,Satyrinae,Maniola,jurtina	0.347	638	0	Nymphalidae,Satyrinae,Maniola,chia	0.653	Nymphalidae,Satyrinae,Maniola,jurtina	0.347
WMB371-11_Maniola_jurtina	Nymphalidae,Satyrinae,Maniola,jurtina	0.347	638	0	Nymphalidae,Satyrinae,Maniola,chia	0.653	Nymphalidae,Satyrinae,Maniola,jurtina	0.347
WMB4445-14_Maniola_jurtina	Nymphalidae,Satyrinae,Maniola,jurtina	0.347	638	0	Nymphalidae,Satyrinae,Maniola,chia	0.653	Nymphalidae,Satyrinae,Maniola,jurtina	0.347
WMB4438-14_Maniola_jurtina	Nymphalidae,Satyrinae,Maniola,jurtina	0.347	638	0	Nymphalidae,Satyrinae,Maniola,chia	0.653	Nymphalidae,Satyrinae,Maniola,jurtina	0.347
WMB2608-13_Maniola_jurtina	Nymphalidae,Satyrinae,Maniola,jurtina	0.347	638	0	Nymphalidae,Satyrinae,Maniola,chia	0.653	Nymphalidae,Satyrinae,Maniola,jurtina	0.347
WMB2606-13_Maniola_jurtina	Nymphalidae,Satyrinae,Maniola,jurtina	0.347	638	0	Nymphalidae,Satyrinae,Maniola,chia	0.653	Nymphalidae,Satyrinae,Maniola,jurtina	0.347
WMB3826-14_Maniola_jurtina	Nymphalidae,Satyrinae,Maniola,jurtina	0.347	638	0	Nymphalidae,Satyrinae,Maniola,chia	0.653	Nymphalidae,Satyrinae,Maniola,jurtina	0.347
WMB2388-13_Maniola_jurtina	Nymphalidae,Satyrinae,Maniola,jurtina	0.347	638	0	Nymphalidae,Satyrinae,Maniola,chia	0.653	Nymphalidae,Satyrinae,Maniola,jurtina	0.347
WMB2356-13_Maniola_jurtina	Nymphalidae,Satyrinae,Maniola,jurtina	0.347	638	0	Nymphalidae,Satyrinae,Maniola,chia	0.653	Nymphalidae,Satyrinae,Maniola,jurtina	0.347
WMB2268-13_Maniola_jurtina	Nymphalidae,Satyrinae,Maniola,jurtina	0.347	638	0	Nymphalidae,Satyrinae,Maniola,chia	0.653	Nymphalidae,Satyrinae,Maniola,jurtina	0.347
WMB2362-13_Maniola_jurtina	Nymphalidae,Satyrinae,Maniola,jurtina	0.347	638	0	Nymphalidae,Satyrinae,Maniola,chia	0.653	Nymphalidae,Satyrinae,Maniola,jurtina	0.347
WMB1495-13_Maniola_jurtina	Nymphalidae,Satyrinae,Maniola,jurtina	0.347	638	0	Nymphalidae,Satyrinae,Maniola,chia	0.653	Nymphalidae,Satyrinae,Maniola,jurtina	0.347
WMB1494-13_Maniola_jurtina	Nymphalidae,Satyrinae,Maniola,jurtina	0.347	638	0	Nymphalidae,Satyrinae,Maniola,chia	0.653	Nymphalidae,Satyrinae,Maniola,jurtina	0.347
WMB2841-13_Maniola_jurtina	Nymphalidae,Satyrinae,Maniola,jurtina	0.347	638	0	Nymphalidae,Satyrinae,Maniola,chia	0.653	Nymphalidae,Satyrinae,Maniola,jurtina	0.347
WMB2819-13_Maniola_jurtina	Nymphalidae,Satyrinae,Maniola,jurtina	0.347	638	0	Nymphalidae,Satyrinae,Maniola,chia	0.653	Nymphalidae,Satyrinae,Maniola,jurtina	0.347
WMB2818-13_Maniola_jurtina	Nymphalidae,Satyrinae,Maniola,jurtina	0.347	638	0	Nymphalidae,Satyrinae,Maniola,chia	0.653	Nymphalidae,Satyrinae,Maniola,jurtina	0.347
WMB024-11_Maniola_jurtina	Nymphalidae,Satyrinae,Maniola,jurtina	0.347	638	0	Nymphalidae,Satyrinae,Maniola,chia	0.653	Nymphalidae,Satyrinae,Maniola,jurtina	0.347
WMB023-11_Maniola_jurtina	Nymphalidae,Satyrinae,Maniola,jurtina	0.347	638	0	Nymphalidae,Satyrinae,Maniola,chia	0.653	Nymphalidae,Satyrinae,Maniola,jurtina	0.347
WMB022-11_Maniola_jurtina	Nymphalidae,Satyrinae,Maniola,jurtina	0.347	638	0	Nymphalidae,Satyrinae,Maniola,chia	0.653	Nymphalidae,Satyrinae,Maniola,jurtina	0.347
WMB014-11_Maniola_jurtina	Nymphalidae,Satyrinae,Maniola,jurtina	0.347	638	0	Nymphalidae,Satyrinae,Maniola,chia	0.653	Nymphalidae,Satyrinae,Maniola,jurtina	0.347
EZRMN091-08_Maniola_jurtina	Nymphalidae,Satyrinae,Maniola,jurtina	0.347	638	0	Nymphalidae,Satyrinae,Maniola,chia	0.653	Nymphalidae,Satyrinae,Maniola,jurtina	0.347
EZROM393-08_Maniola_jurtina	Nymphalidae,Satyrinae,Maniola,jurtina	0.347	638	0	Nymphalidae,Satyrinae,Maniola,chia	0.653	Nymphalidae,Satyrinae,Maniola,jurtina	0.347
EZROM392-08_Maniola_jurtina	Nymphalidae,Satyrinae,Maniola,jurtina	0.347	638	0	Nymphalidae,Satyrinae,Maniola,chia	0.653	Nymphalidae,Satyrinae,Maniola,jurtina	0.347
EZROM391-08_Maniola_jurtina	Nymphalidae,Satyrinae,Maniola,jurtina	0.347	638	0	Nymphalidae,Satyrinae,Maniola,chia	0.653	Nymphalidae,Satyrinae,Maniola,jurtina	0.347
EZROM390-08_Maniola_jurtina	Nymphalidae,Satyrinae,Maniola,jurtina	0.347	638	0	Nymphalidae,Satyrinae,Maniola,chia	0.653	Nymphalidae,Satyrinae,Maniola,jurtina	0.347
LEFID815-10_Maniola_jurtina	Nymphalidae,Satyrinae,Maniola,jurtina	0.347	638	0	Nymphalidae,Satyrinae,Maniola,chia	0.653	Nymphalidae,Satyrinae,Maniola,jurtina	0.347
GWORR430-10_Maniola_jurtina	Nymphalidae,Satyrinae,Maniola,jurtina	0.347	638	0	Nymphalidae,Satyrinae,Maniola,chia	0.653	Nymphalidae,Satyrinae,Maniola,jurtina	0.347
ABOLD424-16_Maniola_jurtina	Nymphalidae,Satyrinae,Maniola,jurtina	0.347	638	0	Nymphalidae,Satyrinae,Maniola,chia	0.653	Nymphalidae,Satyrinae,Maniola,jurtina	0.347
LEATG013-14_Maniola_jurtina	Nymphalidae,Satyrinae,Maniola,jurtina	0.347	638	0	Nymphalidae,Satyrinae,Maniola,chia	0.653	Nymphalidae,Satyrinae,Maniola,jurtina	0.347
LEATG458-14_Maniola_jurtina	Nymphalidae,Satyrinae,Maniola,jurtina	0.347	638	0	Nymphalidae,Satyrinae,Maniola,chia	0.653	Nymphalidae,Satyrinae,Maniola,jurtina	0.347
LEATG459-14_Maniola_jurtina	Nymphalidae,Satyrinae,Maniola,jurtina	0.347	638	0	Nymphalidae,Satyrinae,Maniola,chia	0.653	Nymphalidae,Satyrinae,Maniola,jurtina	0.347
ABOLD007-16_Maniola_jurtina	Nymphalidae,Satyrinae,Maniola,jurtina	0.347	638	0	Nymphalidae,Satyrinae,Maniola,chia	0.653	Nymphalidae,Satyrinae,Maniola,jurtina	0.347
LEATG012-14_Maniola_jurtina	Nymphalidae,Satyrinae,Maniola,jurtina	0.347	638	0	Nymphalidae,Satyrinae,Maniola,chia	0.653	Nymphalidae,Satyrinae,Maniola,jurtina	0.347
EULEP4207-16_Maniola_jurtina	Nymphalidae,Satyrinae,Maniola,jurtina	0.347	638	0	Nymphalidae,Satyrinae,Maniola,chia	0.653	Nymphalidae,Satyrinae,Maniola,jurtina	0.347
EZRMN093-08_Maniola_jurtina	Nymphalidae,Satyrinae,Maniola,jurtina	0.347	638	0	Nymphalidae,Satyrinae,Maniola,chia	0.653	Nymphalidae,Satyrinae,Maniola,jurtina	0.347
EZROM331-08_Maniola_jurtina	Nymphalidae,Satyrinae,Maniola,jurtina	0.347	638	0	Nymphalidae,Satyrinae,Maniola,chia	0.653	Nymphalidae,Satyrinae,Maniola,jurtina	0.347
FBLMX211-11_Maniola_jurtina	Nymphalidae,Satyrinae,Maniola,jurtina	0.347	638	0	Nymphalidae,Satyrinae,Maniola,chia	0.653	Nymphalidae,Satyrinae,Maniola,jurtina	0.347
GBLN5102-14_Maniola_jurtina	Nymphalidae,Satyrinae,Maniola,jurtina	0.347	638	0	Nymphalidae,Satyrinae,Maniola,chia	0.653	Nymphalidae,Satyrinae,Maniola,jurtina	0.347
GBLN5037-14_Maniola_jurtina	Nymphalidae,Satyrinae,Maniola,jurtina	0.347	638	0	Nymphalidae,Satyrinae,Maniola,chia	0.653	Nymphalidae,Satyrinae,Maniola,jurtina	0.347
WMB2248-13_Maniola_jurtina	Nymphalidae,Satyrinae,Maniola,jurtina	0.348	638	0	Nymphalidae,Satyrinae,Maniola,chia	0.652	Nymphalidae,Satyrinae,Maniola,jurtina	0.348
WMB5038-14_Maniola_jurtina	Nymphalidae,Satyrinae,Maniola,jurtina	0.349	638	0	Nymphalidae,Satyrinae,Maniola,chia	0.651	Nymphalidae,Satyrinae,Maniola,jurtina	0.349
EULEP609-15_Erebia_tyndarus	Nymphalidae,Satyrinae,Erebia,tyndarus	0.35	26	1	Nymphalidae,Satyrinae,Erebia,tyndarus	0.35	Nymphalidae,Satyrinae,Erebia,cassioides	0.334	Nymphalidae,Satyrinae,Erebia,nivalis	0.083	Nymphalidae,Satyrinae,Erebia,calcarius	0.08	Nymphalidae,Satyrinae,Erebia,arvernensis	0.078	Nymphalidae,Satyrinae,Erebia,neleus	0.075
EULEP1880-15_Erebia_cassioides	Nymphalidae,Satyrinae,Erebia,cassioides	0.352	21	0	Nymphalidae,Satyrinae,Erebia,arvernensis	0.394	Nymphalidae,Satyrinae,Erebia,cassioides	0.352	Nymphalidae,Satyrinae,Erebia,nivalis	0.083	Nymphalidae,Satyrinae,Erebia,calcarius	0.08	Nymphalidae,Satyrinae,Erebia,neleus	0.075	Nymphalidae,Satyrinae,Erebia,tyndarus	0.016
WMB5268-14_Erebia_cassioides	Nymphalidae,Satyrinae,Erebia,cassioides	0.352	21	0	Nymphalidae,Satyrinae,Erebia,arvernensis	0.394	Nymphalidae,Satyrinae,Erebia,cassioides	0.352	Nymphalidae,Satyrinae,Erebia,nivalis	0.083	Nymphalidae,Satyrinae,Erebia,calcarius	0.08	Nymphalidae,Satyrinae,Erebia,neleus	0.075	Nymphalidae,Satyrinae,Erebia,tyndarus	0.016
WMB5158-14_Erebia_cassioides	Nymphalidae,Satyrinae,Erebia,cassioides	0.352	21	0	Nymphalidae,Satyrinae,Erebia,arvernensis	0.394	Nymphalidae,Satyrinae,Erebia,cassioides	0.352	Nymphalidae,Satyrinae,Erebia,nivalis	0.083	Nymphalidae,Satyrinae,Erebia,calcarius	0.08	Nymphalidae,Satyrinae,Erebia,neleus	0.075	Nymphalidae,Satyrinae,Erebia,tyndarus	0.016
PHLSA440-11_Erebia_cassioides	Nymphalidae,Satyrinae,Erebia,cassioides	0.352	21	0	Nymphalidae,Satyrinae,Erebia,arvernensis	0.394	Nymphalidae,Satyrinae,Erebia,cassioides	0.352	Nymphalidae,Satyrinae,Erebia,nivalis	0.083	Nymphalidae,Satyrinae,Erebia,calcarius	0.08	Nymphalidae,Satyrinae,Erebia,neleus	0.075	Nymphalidae,Satyrinae,Erebia,tyndarus	0.016
OXB1086-15_Plebejus_idas	Lycaenidae,Polyommatinae,Plebejus,idas	0.357	186	0	Lycaenidae,Polyommatinae,Plebejus,argyrognomon	0.532	Lycaenidae,Polyommatinae,Plebejus,idas	0.357	Lycaenidae,Polyommatinae,Plebejus,bellieri	0.111
BIBSA1230-15_Plebejus_idas	Lycaenidae,Polyommatinae,Plebejus,idas	0.357	186	0	Lycaenidae,Polyommatinae,Plebejus,argyrognomon	0.532	Lycaenidae,Polyommatinae,Plebejus,idas	0.357	Lycaenidae,Polyommatinae,Plebejus,bellieri	0.111
LYCAE491-15_Plebejus_idas	Lycaenidae,Polyommatinae,Plebejus,idas	0.357	186	0	Lycaenidae,Polyommatinae,Plebejus,argyrognomon	0.532	Lycaenidae,Polyommatinae,Plebejus,idas	0.357	Lycaenidae,Polyommatinae,Plebejus,bellieri	0.111
LON170-08_Oeneis_norna	Nymphalidae,Satyrinae,Oeneis,norna	0.362	12	0	Nymphalidae,Satyrinae,Oeneis,glacialis	0.638	Nymphalidae,Satyrinae,Oeneis,norna	0.362
COLFF475-13_Oeneis_norna	Nymphalidae,Satyrinae,Oeneis,norna	0.362	12	0	Nymphalidae,Satyrinae,Oeneis,glacialis	0.638	Nymphalidae,Satyrinae,Oeneis,norna	0.362
EZRMN389-09_Hipparchia_semele	Nymphalidae,Satyrinae,Hipparchia,semele	0.362	109	0	Nymphalidae,Satyrinae,Hipparchia,neapolitana	0.544	Nymphalidae,Satyrinae,Hipparchia,semele	0.362	Nymphalidae,Satyrinae,Hipparchia,volgensis	0.072	Nymphalidae,Satyrinae,Hipparchia,blachieri	0.017
COLFH608-15_Oeneis_norna	Nymphalidae,Satyrinae,Oeneis,norna	0.363	12	0	Nymphalidae,Satyrinae,Oeneis,glacialis	0.637	Nymphalidae,Satyrinae,Oeneis,norna	0.363
EULEP454-14_Oeneis_norna	Nymphalidae,Satyrinae,Oeneis,norna	0.363	12	0	Nymphalidae,Satyrinae,Oeneis,glacialis	0.637	Nymphalidae,Satyrinae,Oeneis,norna	0.363
EULEP4783-16_Oeneis_norna	Nymphalidae,Satyrinae,Oeneis,norna	0.363	12	0	Nymphalidae,Satyrinae,Oeneis,glacialis	0.637	Nymphalidae,Satyrinae,Oeneis,norna	0.363
LEFIC093-10_Oeneis_norna	Nymphalidae,Satyrinae,Oeneis,norna	0.363	12	0	Nymphalidae,Satyrinae,Oeneis,glacialis	0.637	Nymphalidae,Satyrinae,Oeneis,norna	0.363
LEFIA745-10_Oeneis_norna	Nymphalidae,Satyrinae,Oeneis,norna	0.363	12	0	Nymphalidae,Satyrinae,Oeneis,glacialis	0.637	Nymphalidae,Satyrinae,Oeneis,norna	0.363
LEFIA021-10_Oeneis_norna	Nymphalidae,Satyrinae,Oeneis,norna	0.363	12	0	Nymphalidae,Satyrinae,Oeneis,glacialis	0.637	Nymphalidae,Satyrinae,Oeneis,norna	0.363
EULEP3642-16_Coenonympha_arcania	Nymphalidae,Satyrinae,Coenonympha,arcania	0.366	102	0	Nymphalidae,Satyrinae,Coenonympha,gardetta	0.634	Nymphalidae,Satyrinae,Coenonympha,arcania	0.366
WMB5487-14_Coenonympha_arcania	Nymphalidae,Satyrinae,Coenonympha,arcania	0.366	102	0	Nymphalidae,Satyrinae,Coenonympha,gardetta	0.634	Nymphalidae,Satyrinae,Coenonympha,arcania	0.366
WMB1616-13_Coenonympha_arcania	Nymphalidae,Satyrinae,Coenonympha,arcania	0.366	102	0	Nymphalidae,Satyrinae,Coenonympha,gardetta	0.633	Nymphalidae,Satyrinae,Coenonympha,arcania	0.366
EZSPN766-09_Lysandra_hispana	Lycaenidae,Polyommatinae,Lysandra,hispana	0.372	24	0	Lycaenidae,Polyommatinae,Lysandra,albicans	0.624	Lycaenidae,Polyommatinae,Lysandra,hispana	0.372
EULEP2774-15_Colias_palaeno	Pieridae,Coliadinae,Colias,palaeno	0.373	34	0	Pieridae,Coliadinae,Colias,tyche	0.627	Pieridae,Coliadinae,Colias,palaeno	0.373
EULEP5179-17_Colias_palaeno	Pieridae,Coliadinae,Colias,palaeno	0.373	34	0	Pieridae,Coliadinae,Colias,tyche	0.627	Pieridae,Coliadinae,Colias,palaeno	0.373
EULEP349-14_Colias_palaeno	Pieridae,Coliadinae,Colias,palaeno	0.373	34	0	Pieridae,Coliadinae,Colias,tyche	0.627	Pieridae,Coliadinae,Colias,palaeno	0.373
EULEP4742-16_Colias_palaeno	Pieridae,Coliadinae,Colias,palaeno	0.373	34	0	Pieridae,Coliadinae,Colias,tyche	0.627	Pieridae,Coliadinae,Colias,palaeno	0.373
EULEP3715-16_Colias_palaeno	Pieridae,Coliadinae,Colias,palaeno	0.373	34	0	Pieridae,Coliadinae,Colias,tyche	0.627	Pieridae,Coliadinae,Colias,palaeno	0.373
EULEP3714-16_Colias_palaeno	Pieridae,Coliadinae,Colias,palaeno	0.373	34	0	Pieridae,Coliadinae,Colias,tyche	0.627	Pieridae,Coliadinae,Colias,palaeno	0.373
LEFIC097-10_Colias_palaeno	Pieridae,Coliadinae,Colias,palaeno	0.373	34	0	Pieridae,Coliadinae,Colias,tyche	0.627	Pieridae,Coliadinae,Colias,palaeno	0.373
LEFIA1057-10_Colias_palaeno	Pieridae,Coliadinae,Colias,palaeno	0.373	34	0	Pieridae,Coliadinae,Colias,tyche	0.627	Pieridae,Coliadinae,Colias,palaeno	0.373
LEFIJ510-10_Colias_palaeno	Pieridae,Coliadinae,Colias,palaeno	0.373	34	0	Pieridae,Coliadinae,Colias,tyche	0.627	Pieridae,Coliadinae,Colias,palaeno	0.373
LEFIJ509-10_Colias_palaeno	Pieridae,Coliadinae,Colias,palaeno	0.373	34	0	Pieridae,Coliadinae,Colias,tyche	0.627	Pieridae,Coliadinae,Colias,palaeno	0.373
PHLSA726-11_Colias_palaeno	Pieridae,Coliadinae,Colias,palaeno	0.373	34	0	Pieridae,Coliadinae,Colias,tyche	0.627	Pieridae,Coliadinae,Colias,palaeno	0.373
LEATF466-14_Colias_palaeno	Pieridae,Coliadinae,Colias,palaeno	0.373	34	0	Pieridae,Coliadinae,Colias,tyche	0.627	Pieridae,Coliadinae,Colias,palaeno	0.373
LEATG526-14_Colias_palaeno	Pieridae,Coliadinae,Colias,palaeno	0.373	34	0	Pieridae,Coliadinae,Colias,tyche	0.627	Pieridae,Coliadinae,Colias,palaeno	0.373
EULEP4807-16_Hipparchia_semele	Nymphalidae,Satyrinae,Hipparchia,semele	0.373	109	0	Nymphalidae,Satyrinae,Hipparchia,neapolitana	0.537	Nymphalidae,Satyrinae,Hipparchia,semele	0.373	Nymphalidae,Satyrinae,Hipparchia,volgensis	0.065	Nymphalidae,Satyrinae,Hipparchia,blachieri	0.019
GBLAB147-13_Hipparchia_semele	Nymphalidae,Satyrinae,Hipparchia,semele	0.374	109	0	Nymphalidae,Satyrinae,Hipparchia,neapolitana	0.533	Nymphalidae,Satyrinae,Hipparchia,semele	0.374	Nymphalidae,Satyrinae,Hipparchia,volgensis	0.069	Nymphalidae,Satyrinae,Hipparchia,blachieri	0.019
EULEP050-14_Hipparchia_semele	Nymphalidae,Satyrinae,Hipparchia,semele	0.374	109	0	Nymphalidae,Satyrinae,Hipparchia,neapolitana	0.533	Nymphalidae,Satyrinae,Hipparchia,semele	0.374	Nymphalidae,Satyrinae,Hipparchia,volgensis	0.069	Nymphalidae,Satyrinae,Hipparchia,blachieri	0.019
EULEP049-14_Hipparchia_semele	Nymphalidae,Satyrinae,Hipparchia,semele	0.374	109	0	Nymphalidae,Satyrinae,Hipparchia,neapolitana	0.533	Nymphalidae,Satyrinae,Hipparchia,semele	0.374	Nymphalidae,Satyrinae,Hipparchia,volgensis	0.069	Nymphalidae,Satyrinae,Hipparchia,blachieri	0.019
EZROM1065-09_Hipparchia_semele	Nymphalidae,Satyrinae,Hipparchia,semele	0.374	109	0	Nymphalidae,Satyrinae,Hipparchia,neapolitana	0.533	Nymphalidae,Satyrinae,Hipparchia,semele	0.374	Nymphalidae,Satyrinae,Hipparchia,volgensis	0.069	Nymphalidae,Satyrinae,Hipparchia,blachieri	0.019
EULEP1859-15_Pyrgus_alveus	Hesperiidae,Pyrginae,Pyrgus,alveus	0.38	185	0	Hesperiidae,Pyrginae,Pyrgus,warrenensis	0.62	Hesperiidae,Pyrginae,Pyrgus,alveus	0.38
WMB1861-13_Pyrgus_alveus	Hesperiidae,Pyrginae,Pyrgus,alveus	0.381	185	0	Hesperiidae,Pyrginae,Pyrgus,warrenensis	0.619	Hesperiidae,Pyrginae,Pyrgus,alveus	0.381
EZSPM530-10_Pyrgus_alveus	Hesperiidae,Pyrginae,Pyrgus,alveus	0.381	185	0	Hesperiidae,Pyrginae,Pyrgus,warrenensis	0.619	Hesperiidae,Pyrginae,Pyrgus,alveus	0.381
BIBSA326-15_Pyrgus_alveus	Hesperiidae,Pyrginae,Pyrgus,alveus	0.381	185	0	Hesperiidae,Pyrginae,Pyrgus,warrenensis	0.619	Hesperiidae,Pyrginae,Pyrgus,alveus	0.381
LEATJ1338-16_Pyrgus_alveus	Hesperiidae,Pyrginae,Pyrgus,alveus	0.381	185	0	Hesperiidae,Pyrginae,Pyrgus,warrenensis	0.619	Hesperiidae,Pyrginae,Pyrgus,alveus	0.381
EULEP4591-16_Pyrgus_alveus	Hesperiidae,Pyrginae,Pyrgus,alveus	0.381	185	0	Hesperiidae,Pyrginae,Pyrgus,warrenensis	0.619	Hesperiidae,Pyrginae,Pyrgus,alveus	0.381
EULEP4606-16_Pyrgus_alveus	Hesperiidae,Pyrginae,Pyrgus,alveus	0.383	185	0	Hesperiidae,Pyrginae,Pyrgus,warrenensis	0.617	Hesperiidae,Pyrginae,Pyrgus,alveus	0.383
EZSPM528-10_Pyrgus_alveus	Hesperiidae,Pyrginae,Pyrgus,alveus	0.383	185	0	Hesperiidae,Pyrginae,Pyrgus,warrenensis	0.617	Hesperiidae,Pyrginae,Pyrgus,alveus	0.383
EULEP2279-15_Colias_palaeno	Pieridae,Coliadinae,Colias,palaeno	0.384	34	0	Pieridae,Coliadinae,Colias,tyche	0.616	Pieridae,Coliadinae,Colias,palaeno	0.384
LEATJ1335-16_Pyrgus_alveus	Hesperiidae,Pyrginae,Pyrgus,alveus	0.384	185	0	Hesperiidae,Pyrginae,Pyrgus,warrenensis	0.616	Hesperiidae,Pyrginae,Pyrgus,alveus	0.384
LEATG029-14_Pyrgus_alveus	Hesperiidae,Pyrginae,Pyrgus,alveus	0.384	185	0	Hesperiidae,Pyrginae,Pyrgus,warrenensis	0.616	Hesperiidae,Pyrginae,Pyrgus,alveus	0.384
LEATJ1333-16_Pyrgus_alveus	Hesperiidae,Pyrginae,Pyrgus,alveus	0.384	185	0	Hesperiidae,Pyrginae,Pyrgus,warrenensis	0.616	Hesperiidae,Pyrginae,Pyrgus,alveus	0.384
ABOLA429-14_Pyrgus_alveus	Hesperiidae,Pyrginae,Pyrgus,alveus	0.384	185	0	Hesperiidae,Pyrginae,Pyrgus,warrenensis	0.616	Hesperiidae,Pyrginae,Pyrgus,alveus	0.384
LEATH742-14_Pyrgus_alveus	Hesperiidae,Pyrginae,Pyrgus,alveus	0.385	185	0	Hesperiidae,Pyrginae,Pyrgus,warrenensis	0.615	Hesperiidae,Pyrginae,Pyrgus,alveus	0.385
LEASS570-17_Pyrgus_alveus	Hesperiidae,Pyrginae,Pyrgus,alveus	0.385	185	0	Hesperiidae,Pyrginae,Pyrgus,warrenensis	0.615	Hesperiidae,Pyrginae,Pyrgus,alveus	0.385
LEASS566-17_Pyrgus_alveus	Hesperiidae,Pyrginae,Pyrgus,alveus	0.385	185	0	Hesperiidae,Pyrginae,Pyrgus,warrenensis	0.615	Hesperiidae,Pyrginae,Pyrgus,alveus	0.385
LEASS555-17_Pyrgus_alveus	Hesperiidae,Pyrginae,Pyrgus,alveus	0.385	185	0	Hesperiidae,Pyrginae,Pyrgus,warrenensis	0.615	Hesperiidae,Pyrginae,Pyrgus,alveus	0.385
EZSPM529-10_Pyrgus_alveus	Hesperiidae,Pyrginae,Pyrgus,alveus	0.385	185	0	Hesperiidae,Pyrginae,Pyrgus,warrenensis	0.615	Hesperiidae,Pyrginae,Pyrgus,alveus	0.385
EZSPC160-09_Pyrgus_alveus	Hesperiidae,Pyrginae,Pyrgus,alveus	0.385	185	0	Hesperiidae,Pyrginae,Pyrgus,warrenensis	0.615	Hesperiidae,Pyrginae,Pyrgus,alveus	0.385
EZSPC159-09_Pyrgus_alveus	Hesperiidae,Pyrginae,Pyrgus,alveus	0.385	185	0	Hesperiidae,Pyrginae,Pyrgus,warrenensis	0.615	Hesperiidae,Pyrginae,Pyrgus,alveus	0.385
EZSPC158-09_Pyrgus_alveus	Hesperiidae,Pyrginae,Pyrgus,alveus	0.385	185	0	Hesperiidae,Pyrginae,Pyrgus,warrenensis	0.615	Hesperiidae,Pyrginae,Pyrgus,alveus	0.385
EZSPC137-09_Pyrgus_alveus	Hesperiidae,Pyrginae,Pyrgus,alveus	0.385	185	0	Hesperiidae,Pyrginae,Pyrgus,warrenensis	0.615	Hesperiidae,Pyrginae,Pyrgus,alveus	0.385
EZSPM527-10_Pyrgus_alveus	Hesperiidae,Pyrginae,Pyrgus,alveus	0.385	185	0	Hesperiidae,Pyrginae,Pyrgus,warrenensis	0.615	Hesperiidae,Pyrginae,Pyrgus,alveus	0.385
EZSPC032-09_Pyrgus_alveus	Hesperiidae,Pyrginae,Pyrgus,alveus	0.385	185	0	Hesperiidae,Pyrginae,Pyrgus,warrenensis	0.615	Hesperiidae,Pyrginae,Pyrgus,alveus	0.385
EZSPC031-09_Pyrgus_alveus	Hesperiidae,Pyrginae,Pyrgus,alveus	0.385	185	0	Hesperiidae,Pyrginae,Pyrgus,warrenensis	0.615	Hesperiidae,Pyrginae,Pyrgus,alveus	0.385
EZSPC021-09_Pyrgus_alveus	Hesperiidae,Pyrginae,Pyrgus,alveus	0.385	185	0	Hesperiidae,Pyrginae,Pyrgus,warrenensis	0.615	Hesperiidae,Pyrginae,Pyrgus,alveus	0.385
BIBSA316-15_Pyrgus_alveus	Hesperiidae,Pyrginae,Pyrgus,alveus	0.385	185	0	Hesperiidae,Pyrginae,Pyrgus,warrenensis	0.615	Hesperiidae,Pyrginae,Pyrgus,alveus	0.385
EULEP642-15_Pyrgus_alveus	Hesperiidae,Pyrginae,Pyrgus,alveus	0.385	185	0	Hesperiidae,Pyrginae,Pyrgus,warrenensis	0.615	Hesperiidae,Pyrginae,Pyrgus,alveus	0.385
EULEP4628-16_Pyrgus_alveus	Hesperiidae,Pyrginae,Pyrgus,alveus	0.385	185	0	Hesperiidae,Pyrginae,Pyrgus,warrenensis	0.615	Hesperiidae,Pyrginae,Pyrgus,alveus	0.385
EULEP4624-16_Pyrgus_alveus	Hesperiidae,Pyrginae,Pyrgus,alveus	0.385	185	0	Hesperiidae,Pyrginae,Pyrgus,warrenensis	0.615	Hesperiidae,Pyrginae,Pyrgus,alveus	0.385
EULEP4621-16_Pyrgus_alveus	Hesperiidae,Pyrginae,Pyrgus,alveus	0.385	185	0	Hesperiidae,Pyrginae,Pyrgus,warrenensis	0.615	Hesperiidae,Pyrginae,Pyrgus,alveus	0.385
EULEP4579-16_Pyrgus_alveus	Hesperiidae,Pyrginae,Pyrgus,alveus	0.385	185	0	Hesperiidae,Pyrginae,Pyrgus,warrenensis	0.615	Hesperiidae,Pyrginae,Pyrgus,alveus	0.385
EULEP4572-16_Pyrgus_alveus	Hesperiidae,Pyrginae,Pyrgus,alveus	0.385	185	0	Hesperiidae,Pyrginae,Pyrgus,warrenensis	0.615	Hesperiidae,Pyrginae,Pyrgus,alveus	0.385
EULEP4571-16_Pyrgus_alveus	Hesperiidae,Pyrginae,Pyrgus,alveus	0.385	185	0	Hesperiidae,Pyrginae,Pyrgus,warrenensis	0.615	Hesperiidae,Pyrginae,Pyrgus,alveus	0.385
WMB2843-13_Pyrgus_alveus	Hesperiidae,Pyrginae,Pyrgus,alveus	0.385	185	0	Hesperiidae,Pyrginae,Pyrgus,warrenensis	0.615	Hesperiidae,Pyrginae,Pyrgus,alveus	0.385
GWOSN696-11_Pyrgus_alveus	Hesperiidae,Pyrginae,Pyrgus,alveus	0.385	185	0	Hesperiidae,Pyrginae,Pyrgus,warrenensis	0.615	Hesperiidae,Pyrginae,Pyrgus,alveus	0.385
ODOPE200-11_Pyrgus_alveus	Hesperiidae,Pyrginae,Pyrgus,alveus	0.385	185	0	Hesperiidae,Pyrginae,Pyrgus,warrenensis	0.615	Hesperiidae,Pyrginae,Pyrgus,alveus	0.385
FBLMX235-11_Pyrgus_alveus	Hesperiidae,Pyrginae,Pyrgus,alveus	0.385	185	0	Hesperiidae,Pyrginae,Pyrgus,warrenensis	0.615	Hesperiidae,Pyrginae,Pyrgus,alveus	0.385
FBLMX233-11_Pyrgus_alveus	Hesperiidae,Pyrginae,Pyrgus,alveus	0.385	185	0	Hesperiidae,Pyrginae,Pyrgus,warrenensis	0.615	Hesperiidae,Pyrginae,Pyrgus,alveus	0.385
FBLMX231-11_Pyrgus_alveus	Hesperiidae,Pyrginae,Pyrgus,alveus	0.385	185	0	Hesperiidae,Pyrginae,Pyrgus,warrenensis	0.615	Hesperiidae,Pyrginae,Pyrgus,alveus	0.385
FBLMX229-11_Pyrgus_alveus	Hesperiidae,Pyrginae,Pyrgus,alveus	0.385	185	0	Hesperiidae,Pyrginae,Pyrgus,warrenensis	0.615	Hesperiidae,Pyrginae,Pyrgus,alveus	0.385
FBLMX226-11_Pyrgus_alveus	Hesperiidae,Pyrginae,Pyrgus,alveus	0.385	185	0	Hesperiidae,Pyrginae,Pyrgus,warrenensis	0.615	Hesperiidae,Pyrginae,Pyrgus,alveus	0.385
FBLMX224-11_Pyrgus_alveus	Hesperiidae,Pyrginae,Pyrgus,alveus	0.385	185	0	Hesperiidae,Pyrginae,Pyrgus,warrenensis	0.615	Hesperiidae,Pyrginae,Pyrgus,alveus	0.385
FBLMX222-11_Pyrgus_alveus	Hesperiidae,Pyrginae,Pyrgus,alveus	0.385	185	0	Hesperiidae,Pyrginae,Pyrgus,warrenensis	0.615	Hesperiidae,Pyrginae,Pyrgus,alveus	0.385
FBLMX220-11_Pyrgus_alveus	Hesperiidae,Pyrginae,Pyrgus,alveus	0.385	185	0	Hesperiidae,Pyrginae,Pyrgus,warrenensis	0.615	Hesperiidae,Pyrginae,Pyrgus,alveus	0.385
FBLMX216-11_Pyrgus_alveus	Hesperiidae,Pyrginae,Pyrgus,alveus	0.385	185	0	Hesperiidae,Pyrginae,Pyrgus,warrenensis	0.615	Hesperiidae,Pyrginae,Pyrgus,alveus	0.385
FBLMX124-11_Pyrgus_alveus	Hesperiidae,Pyrginae,Pyrgus,alveus	0.385	185	0	Hesperiidae,Pyrginae,Pyrgus,warrenensis	0.615	Hesperiidae,Pyrginae,Pyrgus,alveus	0.385
FBLMX218-11_Pyrgus_alveus	Hesperiidae,Pyrginae,Pyrgus,alveus	0.385	185	0	Hesperiidae,Pyrginae,Pyrgus,warrenensis	0.615	Hesperiidae,Pyrginae,Pyrgus,alveus	0.385
FBLMW353-10_Pyrgus_alveus	Hesperiidae,Pyrginae,Pyrgus,alveus	0.385	185	0	Hesperiidae,Pyrginae,Pyrgus,warrenensis	0.615	Hesperiidae,Pyrginae,Pyrgus,alveus	0.385
FBLMW318-10_Pyrgus_alveus	Hesperiidae,Pyrginae,Pyrgus,alveus	0.385	185	0	Hesperiidae,Pyrginae,Pyrgus,warrenensis	0.615	Hesperiidae,Pyrginae,Pyrgus,alveus	0.385
FBLMW317-10_Pyrgus_alveus	Hesperiidae,Pyrginae,Pyrgus,alveus	0.385	185	0	Hesperiidae,Pyrginae,Pyrgus,warrenensis	0.615	Hesperiidae,Pyrginae,Pyrgus,alveus	0.385
FBLMW294-10_Pyrgus_alveus	Hesperiidae,Pyrginae,Pyrgus,alveus	0.385	185	0	Hesperiidae,Pyrginae,Pyrgus,warrenensis	0.615	Hesperiidae,Pyrginae,Pyrgus,alveus	0.385
FBLMW288-10_Pyrgus_alveus	Hesperiidae,Pyrginae,Pyrgus,alveus	0.385	185	0	Hesperiidae,Pyrginae,Pyrgus,warrenensis	0.615	Hesperiidae,Pyrginae,Pyrgus,alveus	0.385
GWOSU033-11_Pyrgus_alveus	Hesperiidae,Pyrginae,Pyrgus,alveus	0.385	185	0	Hesperiidae,Pyrginae,Pyrgus,warrenensis	0.615	Hesperiidae,Pyrginae,Pyrgus,alveus	0.385
GWORT471-10_Pyrgus_alveus	Hesperiidae,Pyrginae,Pyrgus,alveus	0.385	185	0	Hesperiidae,Pyrginae,Pyrgus,warrenensis	0.615	Hesperiidae,Pyrginae,Pyrgus,alveus	0.385
PHLAW045-13_Pyrgus_alveus	Hesperiidae,Pyrginae,Pyrgus,alveus	0.385	185	0	Hesperiidae,Pyrginae,Pyrgus,warrenensis	0.615	Hesperiidae,Pyrginae,Pyrgus,alveus	0.385
PHLAB354-10_Pyrgus_alveus	Hesperiidae,Pyrginae,Pyrgus,alveus	0.385	185	0	Hesperiidae,Pyrginae,Pyrgus,warrenensis	0.615	Hesperiidae,Pyrginae,Pyrgus,alveus	0.385
LEATJ1334-16_Pyrgus_alveus	Hesperiidae,Pyrginae,Pyrgus,alveus	0.385	185	0	Hesperiidae,Pyrginae,Pyrgus,warrenensis	0.615	Hesperiidae,Pyrginae,Pyrgus,alveus	0.385
PHLAF641-11_Pyrgus_alveus	Hesperiidae,Pyrginae,Pyrgus,alveus	0.385	185	0	Hesperiidae,Pyrginae,Pyrgus,warrenensis	0.615	Hesperiidae,Pyrginae,Pyrgus,alveus	0.385
PHLAB1181-10_Pyrgus_alveus	Hesperiidae,Pyrginae,Pyrgus,alveus	0.385	185	0	Hesperiidae,Pyrginae,Pyrgus,warrenensis	0.615	Hesperiidae,Pyrginae,Pyrgus,alveus	0.385
PHLAB355-10_Pyrgus_alveus	Hesperiidae,Pyrginae,Pyrgus,alveus	0.385	185	0	Hesperiidae,Pyrginae,Pyrgus,warrenensis	0.615	Hesperiidae,Pyrginae,Pyrgus,alveus	0.385
ABOLA479-14_Pyrgus_alveus	Hesperiidae,Pyrginae,Pyrgus,alveus	0.385	185	0	Hesperiidae,Pyrginae,Pyrgus,warrenensis	0.615	Hesperiidae,Pyrginae,Pyrgus,alveus	0.385
EULEP5127-17_Pyrgus_alveus	Hesperiidae,Pyrginae,Pyrgus,alveus	0.387	185	0	Hesperiidae,Pyrginae,Pyrgus,warrenensis	0.612	Hesperiidae,Pyrginae,Pyrgus,alveus	0.387
WMB1164-13_Plebejus_bellieri	Lycaenidae,Polyommatinae,Plebejus,bellieri	0.389	20	1	Lycaenidae,Polyommatinae,Plebejus,bellieri	0.389	Lycaenidae,Polyommatinae,Plebejus,argyrognomon	0.327	Lycaenidae,Polyommatinae,Plebejus,idas	0.284
WMB331-11_Plebejus_bellieri	Lycaenidae,Polyommatinae,Plebejus,bellieri	0.389	20	1	Lycaenidae,Polyommatinae,Plebejus,bellieri	0.389	Lycaenidae,Polyommatinae,Plebejus,argyrognomon	0.327	Lycaenidae,Polyommatinae,Plebejus,idas	0.284
WMB1548-13_Plebejus_bellieri	Lycaenidae,Polyommatinae,Plebejus,bellieri	0.389	20	1	Lycaenidae,Polyommatinae,Plebejus,bellieri	0.389	Lycaenidae,Polyommatinae,Plebejus,argyrognomon	0.327	Lycaenidae,Polyommatinae,Plebejus,idas	0.284
WMB888-13_Plebejus_bellieri	Lycaenidae,Polyommatinae,Plebejus,bellieri	0.389	20	1	Lycaenidae,Polyommatinae,Plebejus,bellieri	0.389	Lycaenidae,Polyommatinae,Plebejus,argyrognomon	0.327	Lycaenidae,Polyommatinae,Plebejus,idas	0.284
WMB867-13_Plebejus_bellieri	Lycaenidae,Polyommatinae,Plebejus,bellieri	0.389	20	1	Lycaenidae,Polyommatinae,Plebejus,bellieri	0.389	Lycaenidae,Polyommatinae,Plebejus,argyrognomon	0.327	Lycaenidae,Polyommatinae,Plebejus,idas	0.284
WMB1540-13_Plebejus_bellieri	Lycaenidae,Polyommatinae,Plebejus,bellieri	0.389	20	1	Lycaenidae,Polyommatinae,Plebejus,bellieri	0.389	Lycaenidae,Polyommatinae,Plebejus,argyrognomon	0.327	Lycaenidae,Polyommatinae,Plebejus,idas	0.284
WMB781-13_Plebejus_bellieri	Lycaenidae,Polyommatinae,Plebejus,bellieri	0.389	20	1	Lycaenidae,Polyommatinae,Plebejus,bellieri	0.389	Lycaenidae,Polyommatinae,Plebejus,argyrognomon	0.327	Lycaenidae,Polyommatinae,Plebejus,idas	0.284
WMB780-13_Plebejus_bellieri	Lycaenidae,Polyommatinae,Plebejus,bellieri	0.389	20	1	Lycaenidae,Polyommatinae,Plebejus,bellieri	0.389	Lycaenidae,Polyommatinae,Plebejus,argyrognomon	0.327	Lycaenidae,Polyommatinae,Plebejus,idas	0.284
WMB3009-14_Plebejus_bellieri	Lycaenidae,Polyommatinae,Plebejus,bellieri	0.389	20	1	Lycaenidae,Polyommatinae,Plebejus,bellieri	0.389	Lycaenidae,Polyommatinae,Plebejus,argyrognomon	0.327	Lycaenidae,Polyommatinae,Plebejus,idas	0.284
WMB2987-14_Plebejus_bellieri	Lycaenidae,Polyommatinae,Plebejus,bellieri	0.389	20	1	Lycaenidae,Polyommatinae,Plebejus,bellieri	0.389	Lycaenidae,Polyommatinae,Plebejus,argyrognomon	0.327	Lycaenidae,Polyommatinae,Plebejus,idas	0.284
WMB234-11_Plebejus_bellieri	Lycaenidae,Polyommatinae,Plebejus,bellieri	0.389	20	1	Lycaenidae,Polyommatinae,Plebejus,bellieri	0.389	Lycaenidae,Polyommatinae,Plebejus,argyrognomon	0.327	Lycaenidae,Polyommatinae,Plebejus,idas	0.284
WMB194-11_Plebejus_bellieri	Lycaenidae,Polyommatinae,Plebejus,bellieri	0.389	20	1	Lycaenidae,Polyommatinae,Plebejus,bellieri	0.389	Lycaenidae,Polyommatinae,Plebejus,argyrognomon	0.327	Lycaenidae,Polyommatinae,Plebejus,idas	0.284
WMB1512-13_Plebejus_bellieri	Lycaenidae,Polyommatinae,Plebejus,bellieri	0.389	20	1	Lycaenidae,Polyommatinae,Plebejus,bellieri	0.389	Lycaenidae,Polyommatinae,Plebejus,argyrognomon	0.327	Lycaenidae,Polyommatinae,Plebejus,idas	0.284
EULEP4116-16_Kretania_sephirus	Lycaenidae,Polyommatinae,Kretania,sephirus	0.389	32	0	Lycaenidae,Polyommatinae,Kretania,pylaon	0.611	Lycaenidae,Polyommatinae,Kretania,sephirus	0.389
BIBSA1225-15_Plebejus_idas	Lycaenidae,Polyommatinae,Plebejus,idas	0.389	186	0	Lycaenidae,Polyommatinae,Plebejus,argyrognomon	0.516	Lycaenidae,Polyommatinae,Plebejus,idas	0.389	Lycaenidae,Polyommatinae,Plebejus,bellieri	0.094
WMB3659-14_Hipparchia_semele	Nymphalidae,Satyrinae,Hipparchia,semele	0.39	109	0	Nymphalidae,Satyrinae,Hipparchia,blachieri	0.505	Nymphalidae,Satyrinae,Hipparchia,semele	0.39	Nymphalidae,Satyrinae,Hipparchia,volgensis	0.07	Nymphalidae,Satyrinae,Hipparchia,neapolitana	0.022	Nymphalidae,Satyrinae,Hipparchia,pellucida	0.013
WMB1513-13_Plebejus_bellieri	Lycaenidae,Polyommatinae,Plebejus,bellieri	0.391	20	1	Lycaenidae,Polyommatinae,Plebejus,bellieri	0.391	Lycaenidae,Polyommatinae,Plebejus,argyrognomon	0.326	Lycaenidae,Polyommatinae,Plebejus,idas	0.283
BIBSA323-15_Erebia_arvernensis	Nymphalidae,Satyrinae,Erebia,arvernensis	0.392	32	1	Nymphalidae,Satyrinae,Erebia,arvernensis	0.392	Nymphalidae,Satyrinae,Erebia,cassioides	0.355	Nymphalidae,Satyrinae,Erebia,nivalis	0.083	Nymphalidae,Satyrinae,Erebia,calcarius	0.08	Nymphalidae,Satyrinae,Erebia,neleus	0.075	Nymphalidae,Satyrinae,Erebia,tyndarus	0.015
BIBSA297-15_Erebia_arvernensis	Nymphalidae,Satyrinae,Erebia,arvernensis	0.392	32	1	Nymphalidae,Satyrinae,Erebia,arvernensis	0.392	Nymphalidae,Satyrinae,Erebia,cassioides	0.355	Nymphalidae,Satyrinae,Erebia,nivalis	0.083	Nymphalidae,Satyrinae,Erebia,calcarius	0.08	Nymphalidae,Satyrinae,Erebia,neleus	0.075	Nymphalidae,Satyrinae,Erebia,tyndarus	0.015
BIBSA205-15_Erebia_arvernensis	Nymphalidae,Satyrinae,Erebia,arvernensis	0.392	32	1	Nymphalidae,Satyrinae,Erebia,arvernensis	0.392	Nymphalidae,Satyrinae,Erebia,cassioides	0.355	Nymphalidae,Satyrinae,Erebia,nivalis	0.083	Nymphalidae,Satyrinae,Erebia,calcarius	0.08	Nymphalidae,Satyrinae,Erebia,neleus	0.075	Nymphalidae,Satyrinae,Erebia,tyndarus	0.015
BIBSA204-15_Erebia_arvernensis	Nymphalidae,Satyrinae,Erebia,arvernensis	0.392	32	1	Nymphalidae,Satyrinae,Erebia,arvernensis	0.392	Nymphalidae,Satyrinae,Erebia,cassioides	0.355	Nymphalidae,Satyrinae,Erebia,nivalis	0.083	Nymphalidae,Satyrinae,Erebia,calcarius	0.08	Nymphalidae,Satyrinae,Erebia,neleus	0.075	Nymphalidae,Satyrinae,Erebia,tyndarus	0.015
EULEP3777-16_Erebia_arvernensis	Nymphalidae,Satyrinae,Erebia,arvernensis	0.392	32	1	Nymphalidae,Satyrinae,Erebia,arvernensis	0.392	Nymphalidae,Satyrinae,Erebia,cassioides	0.355	Nymphalidae,Satyrinae,Erebia,nivalis	0.083	Nymphalidae,Satyrinae,Erebia,calcarius	0.08	Nymphalidae,Satyrinae,Erebia,neleus	0.075	Nymphalidae,Satyrinae,Erebia,tyndarus	0.015
WMB1626-13_Erebia_arvernensis	Nymphalidae,Satyrinae,Erebia,arvernensis	0.392	32	1	Nymphalidae,Satyrinae,Erebia,arvernensis	0.392	Nymphalidae,Satyrinae,Erebia,cassioides	0.355	Nymphalidae,Satyrinae,Erebia,nivalis	0.083	Nymphalidae,Satyrinae,Erebia,calcarius	0.08	Nymphalidae,Satyrinae,Erebia,neleus	0.075	Nymphalidae,Satyrinae,Erebia,tyndarus	0.015
WMB2695-13_Erebia_arvernensis	Nymphalidae,Satyrinae,Erebia,arvernensis	0.392	32	1	Nymphalidae,Satyrinae,Erebia,arvernensis	0.392	Nymphalidae,Satyrinae,Erebia,cassioides	0.355	Nymphalidae,Satyrinae,Erebia,nivalis	0.083	Nymphalidae,Satyrinae,Erebia,calcarius	0.08	Nymphalidae,Satyrinae,Erebia,neleus	0.075	Nymphalidae,Satyrinae,Erebia,tyndarus	0.015
PHLAI326-13_Erebia_arvernensis	Nymphalidae,Satyrinae,Erebia,arvernensis	0.392	32	1	Nymphalidae,Satyrinae,Erebia,arvernensis	0.392	Nymphalidae,Satyrinae,Erebia,cassioides	0.355	Nymphalidae,Satyrinae,Erebia,nivalis	0.083	Nymphalidae,Satyrinae,Erebia,calcarius	0.08	Nymphalidae,Satyrinae,Erebia,neleus	0.075	Nymphalidae,Satyrinae,Erebia,tyndarus	0.015
LEATJ1327-16_Erebia_arvernensis	Nymphalidae,Satyrinae,Erebia,arvernensis	0.392	32	1	Nymphalidae,Satyrinae,Erebia,arvernensis	0.392	Nymphalidae,Satyrinae,Erebia,cassioides	0.355	Nymphalidae,Satyrinae,Erebia,nivalis	0.083	Nymphalidae,Satyrinae,Erebia,calcarius	0.08	Nymphalidae,Satyrinae,Erebia,neleus	0.075	Nymphalidae,Satyrinae,Erebia,tyndarus	0.015
PHLAI327-13_Erebia_arvernensis	Nymphalidae,Satyrinae,Erebia,arvernensis	0.392	32	1	Nymphalidae,Satyrinae,Erebia,arvernensis	0.392	Nymphalidae,Satyrinae,Erebia,cassioides	0.355	Nymphalidae,Satyrinae,Erebia,nivalis	0.083	Nymphalidae,Satyrinae,Erebia,calcarius	0.08	Nymphalidae,Satyrinae,Erebia,neleus	0.075	Nymphalidae,Satyrinae,Erebia,tyndarus	0.015
PHLAA412-09_Erebia_arvernensis	Nymphalidae,Satyrinae,Erebia,arvernensis	0.392	32	1	Nymphalidae,Satyrinae,Erebia,arvernensis	0.392	Nymphalidae,Satyrinae,Erebia,cassioides	0.355	Nymphalidae,Satyrinae,Erebia,nivalis	0.083	Nymphalidae,Satyrinae,Erebia,calcarius	0.08	Nymphalidae,Satyrinae,Erebia,neleus	0.075	Nymphalidae,Satyrinae,Erebia,tyndarus	0.015
EULEP2749-15_Coenonympha_rhodopensis	Nymphalidae,Satyrinae,Coenonympha,rhodopensis	0.393	27	0	Nymphalidae,Satyrinae,Coenonympha,tullia	0.485	Nymphalidae,Satyrinae,Coenonympha,rhodopensis	0.393	Nymphalidae,Satyrinae,Coenonympha,amaryllis	0.122
WMB887-13_Plebejus_bellieri	Lycaenidae,Polyommatinae,Plebejus,bellieri	0.394	20	1	Lycaenidae,Polyommatinae,Plebejus,bellieri	0.394	Lycaenidae,Polyommatinae,Plebejus,argyrognomon	0.324	Lycaenidae,Polyommatinae,Plebejus,idas	0.282
EULEP2503-15_Kretania_sephirus	Lycaenidae,Polyommatinae,Kretania,sephirus	0.396	32	0	Lycaenidae,Polyommatinae,Kretania,pylaon	0.604	Lycaenidae,Polyommatinae,Kretania,sephirus	0.396
EULEP3778-16_Erebia_arvernensis	Nymphalidae,Satyrinae,Erebia,arvernensis	0.399	32	1	Nymphalidae,Satyrinae,Erebia,arvernensis	0.399	Nymphalidae,Satyrinae,Erebia,cassioides	0.36	Nymphalidae,Satyrinae,Erebia,nivalis	0.08	Nymphalidae,Satyrinae,Erebia,calcarius	0.076	Nymphalidae,Satyrinae,Erebia,neleus	0.071	Nymphalidae,Satyrinae,Erebia,tyndarus	0.014
WMB1664-13_Erebia_arvernensis	Nymphalidae,Satyrinae,Erebia,arvernensis	0.4	32	1	Nymphalidae,Satyrinae,Erebia,arvernensis	0.4	Nymphalidae,Satyrinae,Erebia,cassioides	0.359	Nymphalidae,Satyrinae,Erebia,nivalis	0.08	Nymphalidae,Satyrinae,Erebia,calcarius	0.076	Nymphalidae,Satyrinae,Erebia,neleus	0.071	Nymphalidae,Satyrinae,Erebia,tyndarus	0.014
EULEP2288-15_Kretania_sephirus	Lycaenidae,Polyommatinae,Kretania,sephirus	0.401	32	0	Lycaenidae,Polyommatinae,Kretania,pylaon	0.599	Lycaenidae,Polyommatinae,Kretania,sephirus	0.401
EULEP2047-15_Kretania_sephirus	Lycaenidae,Polyommatinae,Kretania,sephirus	0.401	32	0	Lycaenidae,Polyommatinae,Kretania,pylaon	0.599	Lycaenidae,Polyommatinae,Kretania,sephirus	0.401
EULEP2046-15_Kretania_sephirus	Lycaenidae,Polyommatinae,Kretania,sephirus	0.401	32	0	Lycaenidae,Polyommatinae,Kretania,pylaon	0.599	Lycaenidae,Polyommatinae,Kretania,sephirus	0.401
EULEP2045-15_Kretania_sephirus	Lycaenidae,Polyommatinae,Kretania,sephirus	0.401	32	0	Lycaenidae,Polyommatinae,Kretania,pylaon	0.599	Lycaenidae,Polyommatinae,Kretania,sephirus	0.401
EULEP4107-16_Kretania_sephirus	Lycaenidae,Polyommatinae,Kretania,sephirus	0.401	32	0	Lycaenidae,Polyommatinae,Kretania,pylaon	0.599	Lycaenidae,Polyommatinae,Kretania,sephirus	0.401
WMB4779-14_Pseudophilotes_baton	Lycaenidae,Polyommatinae,Pseudophilotes,baton	0.403	61	0	Lycaenidae,Polyommatinae,Pseudophilotes,vicrama	0.593	Lycaenidae,Polyommatinae,Pseudophilotes,baton	0.403
WMB352-11_Pseudophilotes_baton	Lycaenidae,Polyommatinae,Pseudophilotes,baton	0.403	61	0	Lycaenidae,Polyommatinae,Pseudophilotes,vicrama	0.593	Lycaenidae,Polyommatinae,Pseudophilotes,baton	0.403
WMB2637-13_Pseudophilotes_baton	Lycaenidae,Polyommatinae,Pseudophilotes,baton	0.403	61	0	Lycaenidae,Polyommatinae,Pseudophilotes,vicrama	0.593	Lycaenidae,Polyommatinae,Pseudophilotes,baton	0.403
WMB1518-13_Pseudophilotes_baton	Lycaenidae,Polyommatinae,Pseudophilotes,baton	0.403	61	0	Lycaenidae,Polyommatinae,Pseudophilotes,vicrama	0.593	Lycaenidae,Polyommatinae,Pseudophilotes,baton	0.403
WMB1177-13_Pseudophilotes_baton	Lycaenidae,Polyommatinae,Pseudophilotes,baton	0.403	61	0	Lycaenidae,Polyommatinae,Pseudophilotes,vicrama	0.593	Lycaenidae,Polyommatinae,Pseudophilotes,baton	0.403
EULEP2011-15_Erebia_ligea	Nymphalidae,Satyrinae,Erebia,ligea	0.405	67	0	Nymphalidae,Satyrinae,Erebia,euryale	0.595	Nymphalidae,Satyrinae,Erebia,ligea	0.405
EULEP3850-16_Erebia_ligea	Nymphalidae,Satyrinae,Erebia,ligea	0.405	67	0	Nymphalidae,Satyrinae,Erebia,euryale	0.595	Nymphalidae,Satyrinae,Erebia,ligea	0.405
EZROM931-08_Erebia_ligea	Nymphalidae,Satyrinae,Erebia,ligea	0.405	67	0	Nymphalidae,Satyrinae,Erebia,euryale	0.595	Nymphalidae,Satyrinae,Erebia,ligea	0.405
EZROM923-08_Erebia_ligea	Nymphalidae,Satyrinae,Erebia,ligea	0.405	67	0	Nymphalidae,Satyrinae,Erebia,euryale	0.595	Nymphalidae,Satyrinae,Erebia,ligea	0.405
EULEP1938-15_Erebia_ligea	Nymphalidae,Satyrinae,Erebia,ligea	0.405	67	0	Nymphalidae,Satyrinae,Erebia,euryale	0.595	Nymphalidae,Satyrinae,Erebia,ligea	0.405
EULEP626-15_Erebia_ligea	Nymphalidae,Satyrinae,Erebia,ligea	0.405	67	0	Nymphalidae,Satyrinae,Erebia,euryale	0.595	Nymphalidae,Satyrinae,Erebia,ligea	0.405
EULEP3846-16_Erebia_ligea	Nymphalidae,Satyrinae,Erebia,ligea	0.405	67	0	Nymphalidae,Satyrinae,Erebia,euryale	0.595	Nymphalidae,Satyrinae,Erebia,ligea	0.405
EULEP3851-16_Erebia_ligea	Nymphalidae,Satyrinae,Erebia,ligea	0.406	67	0	Nymphalidae,Satyrinae,Erebia,euryale	0.594	Nymphalidae,Satyrinae,Erebia,ligea	0.406
OXB200-15_Coenonympha_tullia	Nymphalidae,Satyrinae,Coenonympha,tullia	0.407	48	0	Nymphalidae,Satyrinae,Coenonympha,amaryllis	0.578	Nymphalidae,Satyrinae,Coenonympha,tullia	0.407	Nymphalidae,Satyrinae,Coenonympha,rhodopensis	0.016
OXB1507-16_Coenonympha_tullia	Nymphalidae,Satyrinae,Coenonympha,tullia	0.407	48	0	Nymphalidae,Satyrinae,Coenonympha,amaryllis	0.578	Nymphalidae,Satyrinae,Coenonympha,tullia	0.407	Nymphalidae,Satyrinae,Coenonympha,rhodopensis	0.016
OXB1506-16_Coenonympha_tullia	Nymphalidae,Satyrinae,Coenonympha,tullia	0.407	48	0	Nymphalidae,Satyrinae,Coenonympha,amaryllis	0.578	Nymphalidae,Satyrinae,Coenonympha,tullia	0.407	Nymphalidae,Satyrinae,Coenonympha,rhodopensis	0.016
OXB1505-16_Coenonympha_tullia	Nymphalidae,Satyrinae,Coenonympha,tullia	0.407	48	0	Nymphalidae,Satyrinae,Coenonympha,amaryllis	0.578	Nymphalidae,Satyrinae,Coenonympha,tullia	0.407	Nymphalidae,Satyrinae,Coenonympha,rhodopensis	0.016
OXB1503-16_Coenonympha_tullia	Nymphalidae,Satyrinae,Coenonympha,tullia	0.407	48	0	Nymphalidae,Satyrinae,Coenonympha,amaryllis	0.578	Nymphalidae,Satyrinae,Coenonympha,tullia	0.407	Nymphalidae,Satyrinae,Coenonympha,rhodopensis	0.016
OXB1501-16_Coenonympha_tullia	Nymphalidae,Satyrinae,Coenonympha,tullia	0.407	48	0	Nymphalidae,Satyrinae,Coenonympha,amaryllis	0.578	Nymphalidae,Satyrinae,Coenonympha,tullia	0.407	Nymphalidae,Satyrinae,Coenonympha,rhodopensis	0.016
OXB1499-16_Coenonympha_tullia	Nymphalidae,Satyrinae,Coenonympha,tullia	0.407	48	0	Nymphalidae,Satyrinae,Coenonympha,amaryllis	0.578	Nymphalidae,Satyrinae,Coenonympha,tullia	0.407	Nymphalidae,Satyrinae,Coenonympha,rhodopensis	0.016
OXB1496-16_Coenonympha_tullia	Nymphalidae,Satyrinae,Coenonympha,tullia	0.407	48	0	Nymphalidae,Satyrinae,Coenonympha,amaryllis	0.578	Nymphalidae,Satyrinae,Coenonympha,tullia	0.407	Nymphalidae,Satyrinae,Coenonympha,rhodopensis	0.016
OXB1495-16_Coenonympha_tullia	Nymphalidae,Satyrinae,Coenonympha,tullia	0.407	48	0	Nymphalidae,Satyrinae,Coenonympha,amaryllis	0.578	Nymphalidae,Satyrinae,Coenonympha,tullia	0.407	Nymphalidae,Satyrinae,Coenonympha,rhodopensis	0.016
WMB4443-14_Coenonympha_tullia	Nymphalidae,Satyrinae,Coenonympha,tullia	0.407	48	0	Nymphalidae,Satyrinae,Coenonympha,amaryllis	0.578	Nymphalidae,Satyrinae,Coenonympha,tullia	0.407	Nymphalidae,Satyrinae,Coenonympha,rhodopensis	0.016
WMB4442-14_Coenonympha_tullia	Nymphalidae,Satyrinae,Coenonympha,tullia	0.407	48	0	Nymphalidae,Satyrinae,Coenonympha,amaryllis	0.578	Nymphalidae,Satyrinae,Coenonympha,tullia	0.407	Nymphalidae,Satyrinae,Coenonympha,rhodopensis	0.016
WMB4441-14_Coenonympha_tullia	Nymphalidae,Satyrinae,Coenonympha,tullia	0.407	48	0	Nymphalidae,Satyrinae,Coenonympha,amaryllis	0.578	Nymphalidae,Satyrinae,Coenonympha,tullia	0.407	Nymphalidae,Satyrinae,Coenonympha,rhodopensis	0.016
EULEP4879-16_Maniola_cypricola	Nymphalidae,Satyrinae,Maniola,cypricola	0.408	9	0	Nymphalidae,Satyrinae,Maniola,telmessia	0.565	Nymphalidae,Satyrinae,Maniola,cypricola	0.408	Nymphalidae,Satyrinae,Maniola,halicarnassus	0.027
OXB1498-16_Coenonympha_tullia	Nymphalidae,Satyrinae,Coenonympha,tullia	0.408	48	0	Nymphalidae,Satyrinae,Coenonympha,amaryllis	0.577	Nymphalidae,Satyrinae,Coenonympha,tullia	0.408	Nymphalidae,Satyrinae,Coenonympha,rhodopensis	0.016
OXB289-15_Maniola_cypricola	Nymphalidae,Satyrinae,Maniola,cypricola	0.409	9	0	Nymphalidae,Satyrinae,Maniola,telmessia	0.563	Nymphalidae,Satyrinae,Maniola,cypricola	0.409	Nymphalidae,Satyrinae,Maniola,halicarnassus	0.028
OXB287-15_Maniola_cypricola	Nymphalidae,Satyrinae,Maniola,cypricola	0.409	9	0	Nymphalidae,Satyrinae,Maniola,telmessia	0.563	Nymphalidae,Satyrinae,Maniola,cypricola	0.409	Nymphalidae,Satyrinae,Maniola,halicarnassus	0.028
OXB286-15_Maniola_cypricola	Nymphalidae,Satyrinae,Maniola,cypricola	0.409	9	0	Nymphalidae,Satyrinae,Maniola,telmessia	0.563	Nymphalidae,Satyrinae,Maniola,cypricola	0.409	Nymphalidae,Satyrinae,Maniola,halicarnassus	0.028
EULEP4204-16_Maniola_cypricola	Nymphalidae,Satyrinae,Maniola,cypricola	0.409	9	0	Nymphalidae,Satyrinae,Maniola,telmessia	0.563	Nymphalidae,Satyrinae,Maniola,cypricola	0.409	Nymphalidae,Satyrinae,Maniola,halicarnassus	0.028
WMB821-13_Erebia_ligea	Nymphalidae,Satyrinae,Erebia,ligea	0.411	67	0	Nymphalidae,Satyrinae,Erebia,euryale	0.589	Nymphalidae,Satyrinae,Erebia,ligea	0.411
OXB1566-16_Erebia_ligea	Nymphalidae,Satyrinae,Erebia,ligea	0.415	67	0	Nymphalidae,Satyrinae,Erebia,euryale	0.585	Nymphalidae,Satyrinae,Erebia,ligea	0.415
EULEP2441-15_Erebia_ligea	Nymphalidae,Satyrinae,Erebia,ligea	0.415	67	0	Nymphalidae,Satyrinae,Erebia,euryale	0.585	Nymphalidae,Satyrinae,Erebia,ligea	0.415
EULEP3844-16_Erebia_ligea	Nymphalidae,Satyrinae,Erebia,ligea	0.415	67	0	Nymphalidae,Satyrinae,Erebia,euryale	0.585	Nymphalidae,Satyrinae,Erebia,ligea	0.415
WMB1824-13_Erebia_ligea	Nymphalidae,Satyrinae,Erebia,ligea	0.415	67	0	Nymphalidae,Satyrinae,Erebia,euryale	0.585	Nymphalidae,Satyrinae,Erebia,ligea	0.415
WMB3668-14_Erebia_ligea	Nymphalidae,Satyrinae,Erebia,ligea	0.415	67	0	Nymphalidae,Satyrinae,Erebia,euryale	0.585	Nymphalidae,Satyrinae,Erebia,ligea	0.415
WMB3651-14_Erebia_ligea	Nymphalidae,Satyrinae,Erebia,ligea	0.415	67	0	Nymphalidae,Satyrinae,Erebia,euryale	0.585	Nymphalidae,Satyrinae,Erebia,ligea	0.415
OXB561-15_Hipparchia_semele	Nymphalidae,Satyrinae,Hipparchia,semele	0.417	109	1	Nymphalidae,Satyrinae,Hipparchia,semele	0.417	Nymphalidae,Satyrinae,Hipparchia,volgensis	0.341	Nymphalidae,Satyrinae,Hipparchia,neapolitana	0.111	Nymphalidae,Satyrinae,Hipparchia,blachieri	0.108	Nymphalidae,Satyrinae,Hipparchia,pellucida	0.018
OXB492-15_Hipparchia_semele	Nymphalidae,Satyrinae,Hipparchia,semele	0.417	109	1	Nymphalidae,Satyrinae,Hipparchia,semele	0.417	Nymphalidae,Satyrinae,Hipparchia,volgensis	0.341	Nymphalidae,Satyrinae,Hipparchia,neapolitana	0.111	Nymphalidae,Satyrinae,Hipparchia,blachieri	0.108	Nymphalidae,Satyrinae,Hipparchia,pellucida	0.018
OXB1493-16_Hipparchia_semele	Nymphalidae,Satyrinae,Hipparchia,semele	0.417	109	1	Nymphalidae,Satyrinae,Hipparchia,semele	0.417	Nymphalidae,Satyrinae,Hipparchia,volgensis	0.341	Nymphalidae,Satyrinae,Hipparchia,neapolitana	0.111	Nymphalidae,Satyrinae,Hipparchia,blachieri	0.108	Nymphalidae,Satyrinae,Hipparchia,pellucida	0.018
OXB1492-16_Hipparchia_semele	Nymphalidae,Satyrinae,Hipparchia,semele	0.417	109	1	Nymphalidae,Satyrinae,Hipparchia,semele	0.417	Nymphalidae,Satyrinae,Hipparchia,volgensis	0.341	Nymphalidae,Satyrinae,Hipparchia,neapolitana	0.111	Nymphalidae,Satyrinae,Hipparchia,blachieri	0.108	Nymphalidae,Satyrinae,Hipparchia,pellucida	0.018
OXB1491-16_Hipparchia_semele	Nymphalidae,Satyrinae,Hipparchia,semele	0.417	109	1	Nymphalidae,Satyrinae,Hipparchia,semele	0.417	Nymphalidae,Satyrinae,Hipparchia,volgensis	0.341	Nymphalidae,Satyrinae,Hipparchia,neapolitana	0.111	Nymphalidae,Satyrinae,Hipparchia,blachieri	0.108	Nymphalidae,Satyrinae,Hipparchia,pellucida	0.018
OXB1490-16_Hipparchia_semele	Nymphalidae,Satyrinae,Hipparchia,semele	0.417	109	1	Nymphalidae,Satyrinae,Hipparchia,semele	0.417	Nymphalidae,Satyrinae,Hipparchia,volgensis	0.341	Nymphalidae,Satyrinae,Hipparchia,neapolitana	0.111	Nymphalidae,Satyrinae,Hipparchia,blachieri	0.108	Nymphalidae,Satyrinae,Hipparchia,pellucida	0.018
OXB1489-16_Hipparchia_semele	Nymphalidae,Satyrinae,Hipparchia,semele	0.417	109	1	Nymphalidae,Satyrinae,Hipparchia,semele	0.417	Nymphalidae,Satyrinae,Hipparchia,volgensis	0.341	Nymphalidae,Satyrinae,Hipparchia,neapolitana	0.111	Nymphalidae,Satyrinae,Hipparchia,blachieri	0.108	Nymphalidae,Satyrinae,Hipparchia,pellucida	0.018
OXB1488-16_Hipparchia_semele	Nymphalidae,Satyrinae,Hipparchia,semele	0.417	109	1	Nymphalidae,Satyrinae,Hipparchia,semele	0.417	Nymphalidae,Satyrinae,Hipparchia,volgensis	0.341	Nymphalidae,Satyrinae,Hipparchia,neapolitana	0.111	Nymphalidae,Satyrinae,Hipparchia,blachieri	0.108	Nymphalidae,Satyrinae,Hipparchia,pellucida	0.018
OXB1486-16_Hipparchia_semele	Nymphalidae,Satyrinae,Hipparchia,semele	0.417	109	1	Nymphalidae,Satyrinae,Hipparchia,semele	0.417	Nymphalidae,Satyrinae,Hipparchia,volgensis	0.341	Nymphalidae,Satyrinae,Hipparchia,neapolitana	0.111	Nymphalidae,Satyrinae,Hipparchia,blachieri	0.108	Nymphalidae,Satyrinae,Hipparchia,pellucida	0.018
WMB4440-14_Hipparchia_semele	Nymphalidae,Satyrinae,Hipparchia,semele	0.417	109	1	Nymphalidae,Satyrinae,Hipparchia,semele	0.417	Nymphalidae,Satyrinae,Hipparchia,volgensis	0.341	Nymphalidae,Satyrinae,Hipparchia,neapolitana	0.111	Nymphalidae,Satyrinae,Hipparchia,blachieri	0.108	Nymphalidae,Satyrinae,Hipparchia,pellucida	0.018
WMB3648-14_Hipparchia_semele	Nymphalidae,Satyrinae,Hipparchia,semele	0.417	109	1	Nymphalidae,Satyrinae,Hipparchia,semele	0.417	Nymphalidae,Satyrinae,Hipparchia,volgensis	0.341	Nymphalidae,Satyrinae,Hipparchia,neapolitana	0.111	Nymphalidae,Satyrinae,Hipparchia,blachieri	0.108	Nymphalidae,Satyrinae,Hipparchia,pellucida	0.018
WMB3345-14_Hipparchia_semele	Nymphalidae,Satyrinae,Hipparchia,semele	0.417	109	1	Nymphalidae,Satyrinae,Hipparchia,semele	0.417	Nymphalidae,Satyrinae,Hipparchia,volgensis	0.341	Nymphalidae,Satyrinae,Hipparchia,neapolitana	0.111	Nymphalidae,Satyrinae,Hipparchia,blachieri	0.108	Nymphalidae,Satyrinae,Hipparchia,pellucida	0.018
EZROM213-08_Hipparchia_semele	Nymphalidae,Satyrinae,Hipparchia,semele	0.417	109	1	Nymphalidae,Satyrinae,Hipparchia,semele	0.417	Nymphalidae,Satyrinae,Hipparchia,volgensis	0.341	Nymphalidae,Satyrinae,Hipparchia,neapolitana	0.111	Nymphalidae,Satyrinae,Hipparchia,blachieri	0.108	Nymphalidae,Satyrinae,Hipparchia,pellucida	0.018
EZSPC439-09_Hipparchia_semele	Nymphalidae,Satyrinae,Hipparchia,semele	0.417	109	1	Nymphalidae,Satyrinae,Hipparchia,semele	0.417	Nymphalidae,Satyrinae,Hipparchia,volgensis	0.341	Nymphalidae,Satyrinae,Hipparchia,neapolitana	0.111	Nymphalidae,Satyrinae,Hipparchia,blachieri	0.108	Nymphalidae,Satyrinae,Hipparchia,pellucida	0.018
EZROM631-08_Hipparchia_semele	Nymphalidae,Satyrinae,Hipparchia,semele	0.417	109	1	Nymphalidae,Satyrinae,Hipparchia,semele	0.417	Nymphalidae,Satyrinae,Hipparchia,volgensis	0.341	Nymphalidae,Satyrinae,Hipparchia,neapolitana	0.111	Nymphalidae,Satyrinae,Hipparchia,blachieri	0.108	Nymphalidae,Satyrinae,Hipparchia,pellucida	0.018
EZROM196-08_Hipparchia_semele	Nymphalidae,Satyrinae,Hipparchia,semele	0.417	109	1	Nymphalidae,Satyrinae,Hipparchia,semele	0.417	Nymphalidae,Satyrinae,Hipparchia,volgensis	0.341	Nymphalidae,Satyrinae,Hipparchia,neapolitana	0.111	Nymphalidae,Satyrinae,Hipparchia,blachieri	0.108	Nymphalidae,Satyrinae,Hipparchia,pellucida	0.018
LEFIJ552-10_Hipparchia_semele	Nymphalidae,Satyrinae,Hipparchia,semele	0.417	109	1	Nymphalidae,Satyrinae,Hipparchia,semele	0.417	Nymphalidae,Satyrinae,Hipparchia,volgensis	0.341	Nymphalidae,Satyrinae,Hipparchia,neapolitana	0.111	Nymphalidae,Satyrinae,Hipparchia,blachieri	0.108	Nymphalidae,Satyrinae,Hipparchia,pellucida	0.018
ABOLD045-16_Hipparchia_semele	Nymphalidae,Satyrinae,Hipparchia,semele	0.417	109	1	Nymphalidae,Satyrinae,Hipparchia,semele	0.417	Nymphalidae,Satyrinae,Hipparchia,volgensis	0.341	Nymphalidae,Satyrinae,Hipparchia,neapolitana	0.111	Nymphalidae,Satyrinae,Hipparchia,blachieri	0.108	Nymphalidae,Satyrinae,Hipparchia,pellucida	0.018
OXB1500-16_Coenonympha_tullia	Nymphalidae,Satyrinae,Coenonympha,tullia	0.418	48	0	Nymphalidae,Satyrinae,Coenonympha,amaryllis	0.511	Nymphalidae,Satyrinae,Coenonympha,tullia	0.418	Nymphalidae,Satyrinae,Coenonympha,rhodopensis	0.072
EZSPN958-09_Hipparchia_semele	Nymphalidae,Satyrinae,Hipparchia,semele	0.418	109	1	Nymphalidae,Satyrinae,Hipparchia,semele	0.418	Nymphalidae,Satyrinae,Hipparchia,volgensis	0.341	Nymphalidae,Satyrinae,Hipparchia,neapolitana	0.109	Nymphalidae,Satyrinae,Hipparchia,blachieri	0.109	Nymphalidae,Satyrinae,Hipparchia,pellucida	0.018
EULEP4194-16_Lysandra_coridon	Lycaenidae,Polyommatinae,Lysandra,coridon	0.419	121	0	Lycaenidae,Polyommatinae,Lysandra,hispana	0.551	Lycaenidae,Polyommatinae,Lysandra,coridon	0.419	Lycaenidae,Polyommatinae,Lysandra,albicans	0.022
EULEP5084-16_Hipparchia_semele	Nymphalidae,Satyrinae,Hipparchia,semele	0.421	109	1	Nymphalidae,Satyrinae,Hipparchia,semele	0.421	Nymphalidae,Satyrinae,Hipparchia,volgensis	0.344	Nymphalidae,Satyrinae,Hipparchia,neapolitana	0.112	Nymphalidae,Satyrinae,Hipparchia,blachieri	0.102	Nymphalidae,Satyrinae,Hipparchia,pellucida	0.016
HBOK007-08_Hipparchia_semele	Nymphalidae,Satyrinae,Hipparchia,semele	0.421	109	1	Nymphalidae,Satyrinae,Hipparchia,semele	0.421	Nymphalidae,Satyrinae,Hipparchia,volgensis	0.344	Nymphalidae,Satyrinae,Hipparchia,neapolitana	0.112	Nymphalidae,Satyrinae,Hipparchia,blachieri	0.102	Nymphalidae,Satyrinae,Hipparchia,pellucida	0.016
EZROM319-08_Hipparchia_fagi	Nymphalidae,Satyrinae,Hipparchia,fagi	0.422	65	0	Nymphalidae,Satyrinae,Hipparchia,syriaca	0.577	Nymphalidae,Satyrinae,Hipparchia,fagi	0.422
WMB3704-14_Hipparchia_semele	Nymphalidae,Satyrinae,Hipparchia,semele	0.422	109	1	Nymphalidae,Satyrinae,Hipparchia,semele	0.422	Nymphalidae,Satyrinae,Hipparchia,volgensis	0.343	Nymphalidae,Satyrinae,Hipparchia,neapolitana	0.112	Nymphalidae,Satyrinae,Hipparchia,blachieri	0.102	Nymphalidae,Satyrinae,Hipparchia,pellucida	0.016
EZSPN1027-09_Hipparchia_semele	Nymphalidae,Satyrinae,Hipparchia,semele	0.422	109	0	Nymphalidae,Satyrinae,Hipparchia,pellucida	0.448	Nymphalidae,Satyrinae,Hipparchia,semele	0.422	Nymphalidae,Satyrinae,Hipparchia,volgensis	0.084	Nymphalidae,Satyrinae,Hipparchia,neapolitana	0.022	Nymphalidae,Satyrinae,Hipparchia,blachieri	0.017
EZROM367-08_Hipparchia_semele	Nymphalidae,Satyrinae,Hipparchia,semele	0.424	109	1	Nymphalidae,Satyrinae,Hipparchia,semele	0.424	Nymphalidae,Satyrinae,Hipparchia,volgensis	0.344	Nymphalidae,Satyrinae,Hipparchia,neapolitana	0.109	Nymphalidae,Satyrinae,Hipparchia,blachieri	0.103	Nymphalidae,Satyrinae,Hipparchia,pellucida	0.016
BIBSA1409-15_Coenonympha_arcania	Nymphalidae,Satyrinae,Coenonympha,arcania	0.425	102	0	Nymphalidae,Satyrinae,Coenonympha,gardetta	0.575	Nymphalidae,Satyrinae,Coenonympha,arcania	0.425
EZSPM151-09_Hipparchia_semele	Nymphalidae,Satyrinae,Hipparchia,semele	0.426	109	1	Nymphalidae,Satyrinae,Hipparchia,semele	0.426	Nymphalidae,Satyrinae,Hipparchia,volgensis	0.346	Nymphalidae,Satyrinae,Hipparchia,neapolitana	0.113	Nymphalidae,Satyrinae,Hipparchia,blachieri	0.096	Nymphalidae,Satyrinae,Hipparchia,pellucida	0.014
EZSPN771-09_Lysandra_hispana	Lycaenidae,Polyommatinae,Lysandra,hispana	0.429	24	0	Lycaenidae,Polyommatinae,Lysandra,albicans	0.528	Lycaenidae,Polyommatinae,Lysandra,hispana	0.429	Lycaenidae,Polyommatinae,Lysandra,caelestissima	0.042
OXB1494-16_Hipparchia_semele	Nymphalidae,Satyrinae,Hipparchia,semele	0.43	109	1	Nymphalidae,Satyrinae,Hipparchia,semele	0.43	Nymphalidae,Satyrinae,Hipparchia,volgensis	0.349	Nymphalidae,Satyrinae,Hipparchia,neapolitana	0.108	Nymphalidae,Satyrinae,Hipparchia,blachieri	0.096	Nymphalidae,Satyrinae,Hipparchia,pellucida	0.013
WMB4374-14_Hipparchia_semele	Nymphalidae,Satyrinae,Hipparchia,semele	0.431	109	1	Nymphalidae,Satyrinae,Hipparchia,semele	0.431	Nymphalidae,Satyrinae,Hipparchia,volgensis	0.346	Nymphalidae,Satyrinae,Hipparchia,neapolitana	0.105	Nymphalidae,Satyrinae,Hipparchia,blachieri	0.1	Nymphalidae,Satyrinae,Hipparchia,pellucida	0.014
BIBSA1146-15_Erebia_meolans	Nymphalidae,Satyrinae,Erebia,meolans	0.432	38	0	Nymphalidae,Satyrinae,Erebia,palarica	0.568	Nymphalidae,Satyrinae,Erebia,meolans	0.432
GWORA2878-15_Hipparchia_semele	Nymphalidae,Satyrinae,Hipparchia,semele	0.433	109	1	Nymphalidae,Satyrinae,Hipparchia,semele	0.433	Nymphalidae,Satyrinae,Hipparchia,volgensis	0.34	Nymphalidae,Satyrinae,Hipparchia,blachieri	0.104	Nymphalidae,Satyrinae,Hipparchia,neapolitana	0.1	Nymphalidae,Satyrinae,Hipparchia,pellucida	0.018
BIBSA1070-15_Pyrgus_alveus	Hesperiidae,Pyrginae,Pyrgus,alveus	0.433	185	0	Hesperiidae,Pyrginae,Pyrgus,warrenensis	0.567	Hesperiidae,Pyrginae,Pyrgus,alveus	0.433
LEATD149-13_Pyrgus_alveus	Hesperiidae,Pyrginae,Pyrgus,alveus	0.433	185	0	Hesperiidae,Pyrginae,Pyrgus,warrenensis	0.567	Hesperiidae,Pyrginae,Pyrgus,alveus	0.433
EULEP4640-16_Pyrgus_alveus	Hesperiidae,Pyrginae,Pyrgus,alveus	0.434	185	0	Hesperiidae,Pyrginae,Pyrgus,warrenensis	0.566	Hesperiidae,Pyrginae,Pyrgus,alveus	0.434
EULEP3605-16_Callophrys_rubi	Lycaenidae,Theclinae,Callophrys,rubi	0.436	134	0	Lycaenidae,Theclinae,Callophrys,chalybeitincta	0.564	Lycaenidae,Theclinae,Callophrys,rubi	0.436
LEASS524-17_Callophrys_rubi	Lycaenidae,Theclinae,Callophrys,rubi	0.438	134	0	Lycaenidae,Theclinae,Callophrys,chalybeitincta	0.562	Lycaenidae,Theclinae,Callophrys,rubi	0.438
BIBSA1581-16_Callophrys_rubi	Lycaenidae,Theclinae,Callophrys,rubi	0.438	134	0	Lycaenidae,Theclinae,Callophrys,chalybeitincta	0.562	Lycaenidae,Theclinae,Callophrys,rubi	0.438
EULEP2196-15_Callophrys_rubi	Lycaenidae,Theclinae,Callophrys,rubi	0.438	134	0	Lycaenidae,Theclinae,Callophrys,chalybeitincta	0.562	Lycaenidae,Theclinae,Callophrys,rubi	0.438
EULEP1705-15_Callophrys_rubi	Lycaenidae,Theclinae,Callophrys,rubi	0.438	134	0	Lycaenidae,Theclinae,Callophrys,chalybeitincta	0.562	Lycaenidae,Theclinae,Callophrys,rubi	0.438
EULEP2140-15_Callophrys_rubi	Lycaenidae,Theclinae,Callophrys,rubi	0.438	134	0	Lycaenidae,Theclinae,Callophrys,chalybeitincta	0.562	Lycaenidae,Theclinae,Callophrys,rubi	0.438
EULEP1108-15_Callophrys_rubi	Lycaenidae,Theclinae,Callophrys,rubi	0.438	134	0	Lycaenidae,Theclinae,Callophrys,chalybeitincta	0.562	Lycaenidae,Theclinae,Callophrys,rubi	0.438
EULEP4761-16_Callophrys_rubi	Lycaenidae,Theclinae,Callophrys,rubi	0.438	134	0	Lycaenidae,Theclinae,Callophrys,chalybeitincta	0.562	Lycaenidae,Theclinae,Callophrys,rubi	0.438
EULEP3614-16_Callophrys_rubi	Lycaenidae,Theclinae,Callophrys,rubi	0.438	134	0	Lycaenidae,Theclinae,Callophrys,chalybeitincta	0.562	Lycaenidae,Theclinae,Callophrys,rubi	0.438
EULEP3610-16_Callophrys_rubi	Lycaenidae,Theclinae,Callophrys,rubi	0.438	134	0	Lycaenidae,Theclinae,Callophrys,chalybeitincta	0.562	Lycaenidae,Theclinae,Callophrys,rubi	0.438
WMB618-11_Callophrys_rubi	Lycaenidae,Theclinae,Callophrys,rubi	0.438	134	0	Lycaenidae,Theclinae,Callophrys,chalybeitincta	0.562	Lycaenidae,Theclinae,Callophrys,rubi	0.438
WMB504-11_Callophrys_rubi	Lycaenidae,Theclinae,Callophrys,rubi	0.438	134	0	Lycaenidae,Theclinae,Callophrys,chalybeitincta	0.562	Lycaenidae,Theclinae,Callophrys,rubi	0.438
WMB2815-13_Callophrys_rubi	Lycaenidae,Theclinae,Callophrys,rubi	0.438	134	0	Lycaenidae,Theclinae,Callophrys,chalybeitincta	0.562	Lycaenidae,Theclinae,Callophrys,rubi	0.438
WMB179-11_Callophrys_rubi	Lycaenidae,Theclinae,Callophrys,rubi	0.438	134	0	Lycaenidae,Theclinae,Callophrys,chalybeitincta	0.562	Lycaenidae,Theclinae,Callophrys,rubi	0.438
EZROM070-08_Callophrys_rubi	Lycaenidae,Theclinae,Callophrys,rubi	0.438	134	0	Lycaenidae,Theclinae,Callophrys,chalybeitincta	0.562	Lycaenidae,Theclinae,Callophrys,rubi	0.438
EZROM068-08_Callophrys_rubi	Lycaenidae,Theclinae,Callophrys,rubi	0.438	134	0	Lycaenidae,Theclinae,Callophrys,chalybeitincta	0.562	Lycaenidae,Theclinae,Callophrys,rubi	0.438
EZROM1049-09_Callophrys_rubi	Lycaenidae,Theclinae,Callophrys,rubi	0.438	134	0	Lycaenidae,Theclinae,Callophrys,chalybeitincta	0.562	Lycaenidae,Theclinae,Callophrys,rubi	0.438
EZROM824-08_Callophrys_rubi	Lycaenidae,Theclinae,Callophrys,rubi	0.438	134	0	Lycaenidae,Theclinae,Callophrys,chalybeitincta	0.562	Lycaenidae,Theclinae,Callophrys,rubi	0.438
LEFIJ493-10_Callophrys_rubi	Lycaenidae,Theclinae,Callophrys,rubi	0.438	134	0	Lycaenidae,Theclinae,Callophrys,chalybeitincta	0.562	Lycaenidae,Theclinae,Callophrys,rubi	0.438
LEFID008-10_Callophrys_rubi	Lycaenidae,Theclinae,Callophrys,rubi	0.438	134	0	Lycaenidae,Theclinae,Callophrys,chalybeitincta	0.562	Lycaenidae,Theclinae,Callophrys,rubi	0.438
GWORO786-09_Callophrys_rubi	Lycaenidae,Theclinae,Callophrys,rubi	0.438	134	0	Lycaenidae,Theclinae,Callophrys,chalybeitincta	0.562	Lycaenidae,Theclinae,Callophrys,rubi	0.438
LEFIB084-10_Callophrys_rubi	Lycaenidae,Theclinae,Callophrys,rubi	0.438	134	0	Lycaenidae,Theclinae,Callophrys,chalybeitincta	0.562	Lycaenidae,Theclinae,Callophrys,rubi	0.438
LEATA400-13_Callophrys_rubi	Lycaenidae,Theclinae,Callophrys,rubi	0.438	134	0	Lycaenidae,Theclinae,Callophrys,chalybeitincta	0.562	Lycaenidae,Theclinae,Callophrys,rubi	0.438
ABOLD074-16_Callophrys_rubi	Lycaenidae,Theclinae,Callophrys,rubi	0.438	134	0	Lycaenidae,Theclinae,Callophrys,chalybeitincta	0.562	Lycaenidae,Theclinae,Callophrys,rubi	0.438
LEATA077-13_Callophrys_rubi	Lycaenidae,Theclinae,Callophrys,rubi	0.438	134	0	Lycaenidae,Theclinae,Callophrys,chalybeitincta	0.562	Lycaenidae,Theclinae,Callophrys,rubi	0.438
EULEP841-15_Callophrys_rubi	Lycaenidae,Theclinae,Callophrys,rubi	0.439	134	0	Lycaenidae,Theclinae,Callophrys,chalybeitincta	0.561	Lycaenidae,Theclinae,Callophrys,rubi	0.439
WMB2943-14_Callophrys_rubi	Lycaenidae,Theclinae,Callophrys,rubi	0.439	134	0	Lycaenidae,Theclinae,Callophrys,chalybeitincta	0.561	Lycaenidae,Theclinae,Callophrys,rubi	0.439
EZROM072-08_Callophrys_rubi	Lycaenidae,Theclinae,Callophrys,rubi	0.439	134	0	Lycaenidae,Theclinae,Callophrys,chalybeitincta	0.561	Lycaenidae,Theclinae,Callophrys,rubi	0.439
EZSPN1114-11_Polyommatus_fulgens	Lycaenidae,Polyommatinae,Polyommatus,fulgens	0.442	13	0	Lycaenidae,Polyommatinae,Polyommatus,fabressei	0.557	Lycaenidae,Polyommatinae,Polyommatus,fulgens	0.442
OXB949-15_Pseudophilotes_baton	Lycaenidae,Polyommatinae,Pseudophilotes,baton	0.442	61	1	Lycaenidae,Polyommatinae,Pseudophilotes,baton	0.442	Lycaenidae,Polyommatinae,Pseudophilotes,vicrama	0.304	Lycaenidae,Polyommatinae,Pseudophilotes,panoptes	0.254
OXB916-15_Pseudophilotes_baton	Lycaenidae,Polyommatinae,Pseudophilotes,baton	0.442	61	1	Lycaenidae,Polyommatinae,Pseudophilotes,baton	0.442	Lycaenidae,Polyommatinae,Pseudophilotes,vicrama	0.304	Lycaenidae,Polyommatinae,Pseudophilotes,panoptes	0.254
OXB1130-15_Pseudophilotes_baton	Lycaenidae,Polyommatinae,Pseudophilotes,baton	0.442	61	1	Lycaenidae,Polyommatinae,Pseudophilotes,baton	0.442	Lycaenidae,Polyommatinae,Pseudophilotes,vicrama	0.304	Lycaenidae,Polyommatinae,Pseudophilotes,panoptes	0.254
BIBSA051-14_Pseudophilotes_baton	Lycaenidae,Polyommatinae,Pseudophilotes,baton	0.442	61	1	Lycaenidae,Polyommatinae,Pseudophilotes,baton	0.442	Lycaenidae,Polyommatinae,Pseudophilotes,vicrama	0.304	Lycaenidae,Polyommatinae,Pseudophilotes,panoptes	0.254
BIBSA480-15_Pseudophilotes_baton	Lycaenidae,Polyommatinae,Pseudophilotes,baton	0.442	61	1	Lycaenidae,Polyommatinae,Pseudophilotes,baton	0.442	Lycaenidae,Polyommatinae,Pseudophilotes,vicrama	0.304	Lycaenidae,Polyommatinae,Pseudophilotes,panoptes	0.254
BIBSA612-15_Pseudophilotes_baton	Lycaenidae,Polyommatinae,Pseudophilotes,baton	0.442	61	1	Lycaenidae,Polyommatinae,Pseudophilotes,baton	0.442	Lycaenidae,Polyommatinae,Pseudophilotes,vicrama	0.304	Lycaenidae,Polyommatinae,Pseudophilotes,panoptes	0.254
BIBSA1756-16_Pseudophilotes_baton	Lycaenidae,Polyommatinae,Pseudophilotes,baton	0.442	61	1	Lycaenidae,Polyommatinae,Pseudophilotes,baton	0.442	Lycaenidae,Polyommatinae,Pseudophilotes,vicrama	0.304	Lycaenidae,Polyommatinae,Pseudophilotes,panoptes	0.254
BIBSA1013-15_Pseudophilotes_baton	Lycaenidae,Polyommatinae,Pseudophilotes,baton	0.442	61	1	Lycaenidae,Polyommatinae,Pseudophilotes,baton	0.442	Lycaenidae,Polyommatinae,Pseudophilotes,vicrama	0.304	Lycaenidae,Polyommatinae,Pseudophilotes,panoptes	0.254
BIBSA732-15_Pseudophilotes_baton	Lycaenidae,Polyommatinae,Pseudophilotes,baton	0.442	61	1	Lycaenidae,Polyommatinae,Pseudophilotes,baton	0.442	Lycaenidae,Polyommatinae,Pseudophilotes,vicrama	0.304	Lycaenidae,Polyommatinae,Pseudophilotes,panoptes	0.254
EULEP3118-15_Pseudophilotes_baton	Lycaenidae,Polyommatinae,Pseudophilotes,baton	0.442	61	1	Lycaenidae,Polyommatinae,Pseudophilotes,baton	0.442	Lycaenidae,Polyommatinae,Pseudophilotes,vicrama	0.304	Lycaenidae,Polyommatinae,Pseudophilotes,panoptes	0.254
EULEP3117-15_Pseudophilotes_baton	Lycaenidae,Polyommatinae,Pseudophilotes,baton	0.442	61	1	Lycaenidae,Polyommatinae,Pseudophilotes,baton	0.442	Lycaenidae,Polyommatinae,Pseudophilotes,vicrama	0.304	Lycaenidae,Polyommatinae,Pseudophilotes,panoptes	0.254
EULEP2156-15_Pseudophilotes_baton	Lycaenidae,Polyommatinae,Pseudophilotes,baton	0.442	61	1	Lycaenidae,Polyommatinae,Pseudophilotes,baton	0.442	Lycaenidae,Polyommatinae,Pseudophilotes,vicrama	0.304	Lycaenidae,Polyommatinae,Pseudophilotes,panoptes	0.254
EULEP240-14_Pseudophilotes_baton	Lycaenidae,Polyommatinae,Pseudophilotes,baton	0.442	61	1	Lycaenidae,Polyommatinae,Pseudophilotes,baton	0.442	Lycaenidae,Polyommatinae,Pseudophilotes,vicrama	0.304	Lycaenidae,Polyommatinae,Pseudophilotes,panoptes	0.254
EULEP4563-16_Pseudophilotes_baton	Lycaenidae,Polyommatinae,Pseudophilotes,baton	0.442	61	1	Lycaenidae,Polyommatinae,Pseudophilotes,baton	0.442	Lycaenidae,Polyommatinae,Pseudophilotes,vicrama	0.304	Lycaenidae,Polyommatinae,Pseudophilotes,panoptes	0.254
EULEP4562-16_Pseudophilotes_baton	Lycaenidae,Polyommatinae,Pseudophilotes,baton	0.442	61	1	Lycaenidae,Polyommatinae,Pseudophilotes,baton	0.442	Lycaenidae,Polyommatinae,Pseudophilotes,vicrama	0.304	Lycaenidae,Polyommatinae,Pseudophilotes,panoptes	0.254
WMB4937-14_Pseudophilotes_baton	Lycaenidae,Polyommatinae,Pseudophilotes,baton	0.442	61	1	Lycaenidae,Polyommatinae,Pseudophilotes,baton	0.442	Lycaenidae,Polyommatinae,Pseudophilotes,vicrama	0.304	Lycaenidae,Polyommatinae,Pseudophilotes,panoptes	0.254
WMB4856-14_Pseudophilotes_baton	Lycaenidae,Polyommatinae,Pseudophilotes,baton	0.442	61	1	Lycaenidae,Polyommatinae,Pseudophilotes,baton	0.442	Lycaenidae,Polyommatinae,Pseudophilotes,vicrama	0.304	Lycaenidae,Polyommatinae,Pseudophilotes,panoptes	0.254
WMB4785-14_Pseudophilotes_baton	Lycaenidae,Polyommatinae,Pseudophilotes,baton	0.442	61	1	Lycaenidae,Polyommatinae,Pseudophilotes,baton	0.442	Lycaenidae,Polyommatinae,Pseudophilotes,vicrama	0.304	Lycaenidae,Polyommatinae,Pseudophilotes,panoptes	0.254
WMB567-11_Pseudophilotes_baton	Lycaenidae,Polyommatinae,Pseudophilotes,baton	0.442	61	1	Lycaenidae,Polyommatinae,Pseudophilotes,baton	0.442	Lycaenidae,Polyommatinae,Pseudophilotes,vicrama	0.304	Lycaenidae,Polyommatinae,Pseudophilotes,panoptes	0.254
WMB6587-18_Pseudophilotes_baton	Lycaenidae,Polyommatinae,Pseudophilotes,baton	0.442	61	1	Lycaenidae,Polyommatinae,Pseudophilotes,baton	0.442	Lycaenidae,Polyommatinae,Pseudophilotes,vicrama	0.304	Lycaenidae,Polyommatinae,Pseudophilotes,panoptes	0.254
WMB3977-14_Pseudophilotes_baton	Lycaenidae,Polyommatinae,Pseudophilotes,baton	0.442	61	1	Lycaenidae,Polyommatinae,Pseudophilotes,baton	0.442	Lycaenidae,Polyommatinae,Pseudophilotes,vicrama	0.304	Lycaenidae,Polyommatinae,Pseudophilotes,panoptes	0.254
WMB4240-14_Pseudophilotes_baton	Lycaenidae,Polyommatinae,Pseudophilotes,baton	0.442	61	1	Lycaenidae,Polyommatinae,Pseudophilotes,baton	0.442	Lycaenidae,Polyommatinae,Pseudophilotes,vicrama	0.304	Lycaenidae,Polyommatinae,Pseudophilotes,panoptes	0.254
WMB4130-14_Pseudophilotes_baton	Lycaenidae,Polyommatinae,Pseudophilotes,baton	0.442	61	1	Lycaenidae,Polyommatinae,Pseudophilotes,baton	0.442	Lycaenidae,Polyommatinae,Pseudophilotes,vicrama	0.304	Lycaenidae,Polyommatinae,Pseudophilotes,panoptes	0.254
WMB2380-13_Pseudophilotes_baton	Lycaenidae,Polyommatinae,Pseudophilotes,baton	0.442	61	1	Lycaenidae,Polyommatinae,Pseudophilotes,baton	0.442	Lycaenidae,Polyommatinae,Pseudophilotes,vicrama	0.304	Lycaenidae,Polyommatinae,Pseudophilotes,panoptes	0.254
WMB2036-13_Pseudophilotes_baton	Lycaenidae,Polyommatinae,Pseudophilotes,baton	0.442	61	1	Lycaenidae,Polyommatinae,Pseudophilotes,baton	0.442	Lycaenidae,Polyommatinae,Pseudophilotes,vicrama	0.304	Lycaenidae,Polyommatinae,Pseudophilotes,panoptes	0.254
WMB1924-13_Pseudophilotes_baton	Lycaenidae,Polyommatinae,Pseudophilotes,baton	0.442	61	1	Lycaenidae,Polyommatinae,Pseudophilotes,baton	0.442	Lycaenidae,Polyommatinae,Pseudophilotes,vicrama	0.304	Lycaenidae,Polyommatinae,Pseudophilotes,panoptes	0.254
WMB1798-13_Pseudophilotes_baton	Lycaenidae,Polyommatinae,Pseudophilotes,baton	0.442	61	1	Lycaenidae,Polyommatinae,Pseudophilotes,baton	0.442	Lycaenidae,Polyommatinae,Pseudophilotes,vicrama	0.304	Lycaenidae,Polyommatinae,Pseudophilotes,panoptes	0.254
WMB799-13_Pseudophilotes_baton	Lycaenidae,Polyommatinae,Pseudophilotes,baton	0.442	61	1	Lycaenidae,Polyommatinae,Pseudophilotes,baton	0.442	Lycaenidae,Polyommatinae,Pseudophilotes,vicrama	0.304	Lycaenidae,Polyommatinae,Pseudophilotes,panoptes	0.254
WMB789-13_Pseudophilotes_baton	Lycaenidae,Polyommatinae,Pseudophilotes,baton	0.442	61	1	Lycaenidae,Polyommatinae,Pseudophilotes,baton	0.442	Lycaenidae,Polyommatinae,Pseudophilotes,vicrama	0.304	Lycaenidae,Polyommatinae,Pseudophilotes,panoptes	0.254
WMB2809-13_Pseudophilotes_baton	Lycaenidae,Polyommatinae,Pseudophilotes,baton	0.442	61	1	Lycaenidae,Polyommatinae,Pseudophilotes,baton	0.442	Lycaenidae,Polyommatinae,Pseudophilotes,vicrama	0.304	Lycaenidae,Polyommatinae,Pseudophilotes,panoptes	0.254
WMB3457-14_Pseudophilotes_baton	Lycaenidae,Polyommatinae,Pseudophilotes,baton	0.442	61	1	Lycaenidae,Polyommatinae,Pseudophilotes,baton	0.442	Lycaenidae,Polyommatinae,Pseudophilotes,vicrama	0.304	Lycaenidae,Polyommatinae,Pseudophilotes,panoptes	0.254
WMB148-11_Pseudophilotes_baton	Lycaenidae,Polyommatinae,Pseudophilotes,baton	0.442	61	1	Lycaenidae,Polyommatinae,Pseudophilotes,baton	0.442	Lycaenidae,Polyommatinae,Pseudophilotes,vicrama	0.304	Lycaenidae,Polyommatinae,Pseudophilotes,panoptes	0.254
EZSPC881-10_Pseudophilotes_baton	Lycaenidae,Polyommatinae,Pseudophilotes,baton	0.442	61	1	Lycaenidae,Polyommatinae,Pseudophilotes,baton	0.442	Lycaenidae,Polyommatinae,Pseudophilotes,vicrama	0.304	Lycaenidae,Polyommatinae,Pseudophilotes,panoptes	0.254
EZSPC762-10_Pseudophilotes_baton	Lycaenidae,Polyommatinae,Pseudophilotes,baton	0.442	61	1	Lycaenidae,Polyommatinae,Pseudophilotes,baton	0.442	Lycaenidae,Polyommatinae,Pseudophilotes,vicrama	0.304	Lycaenidae,Polyommatinae,Pseudophilotes,panoptes	0.254
EZSPM570-10_Pseudophilotes_baton	Lycaenidae,Polyommatinae,Pseudophilotes,baton	0.442	61	1	Lycaenidae,Polyommatinae,Pseudophilotes,baton	0.442	Lycaenidae,Polyommatinae,Pseudophilotes,vicrama	0.304	Lycaenidae,Polyommatinae,Pseudophilotes,panoptes	0.254
EZSPM569-10_Pseudophilotes_baton	Lycaenidae,Polyommatinae,Pseudophilotes,baton	0.442	61	1	Lycaenidae,Polyommatinae,Pseudophilotes,baton	0.442	Lycaenidae,Polyommatinae,Pseudophilotes,vicrama	0.304	Lycaenidae,Polyommatinae,Pseudophilotes,panoptes	0.254
EZSPN800-09_Pseudophilotes_baton	Lycaenidae,Polyommatinae,Pseudophilotes,baton	0.442	61	1	Lycaenidae,Polyommatinae,Pseudophilotes,baton	0.442	Lycaenidae,Polyommatinae,Pseudophilotes,vicrama	0.304	Lycaenidae,Polyommatinae,Pseudophilotes,panoptes	0.254
EZSPN801-09_Pseudophilotes_baton	Lycaenidae,Polyommatinae,Pseudophilotes,baton	0.442	61	1	Lycaenidae,Polyommatinae,Pseudophilotes,baton	0.442	Lycaenidae,Polyommatinae,Pseudophilotes,vicrama	0.304	Lycaenidae,Polyommatinae,Pseudophilotes,panoptes	0.254
GWORZ050-10_Pseudophilotes_baton	Lycaenidae,Polyommatinae,Pseudophilotes,baton	0.442	61	1	Lycaenidae,Polyommatinae,Pseudophilotes,baton	0.442	Lycaenidae,Polyommatinae,Pseudophilotes,vicrama	0.304	Lycaenidae,Polyommatinae,Pseudophilotes,panoptes	0.254
GWOTF686-12_Pseudophilotes_baton	Lycaenidae,Polyommatinae,Pseudophilotes,baton	0.442	61	1	Lycaenidae,Polyommatinae,Pseudophilotes,baton	0.442	Lycaenidae,Polyommatinae,Pseudophilotes,vicrama	0.304	Lycaenidae,Polyommatinae,Pseudophilotes,panoptes	0.254
GWOTF685-12_Pseudophilotes_baton	Lycaenidae,Polyommatinae,Pseudophilotes,baton	0.442	61	1	Lycaenidae,Polyommatinae,Pseudophilotes,baton	0.442	Lycaenidae,Polyommatinae,Pseudophilotes,vicrama	0.304	Lycaenidae,Polyommatinae,Pseudophilotes,panoptes	0.254
LEATD300-13_Pseudophilotes_baton	Lycaenidae,Polyommatinae,Pseudophilotes,baton	0.442	61	1	Lycaenidae,Polyommatinae,Pseudophilotes,baton	0.442	Lycaenidae,Polyommatinae,Pseudophilotes,vicrama	0.304	Lycaenidae,Polyommatinae,Pseudophilotes,panoptes	0.254
ABOLD481-16_Pseudophilotes_baton	Lycaenidae,Polyommatinae,Pseudophilotes,baton	0.442	61	1	Lycaenidae,Polyommatinae,Pseudophilotes,baton	0.442	Lycaenidae,Polyommatinae,Pseudophilotes,vicrama	0.304	Lycaenidae,Polyommatinae,Pseudophilotes,panoptes	0.254
EULEP5274-17_Erebia_styx	Nymphalidae,Satyrinae,Erebia,styx	0.443	24	0	Nymphalidae,Satyrinae,Erebia,stiria	0.557	Nymphalidae,Satyrinae,Erebia,styx	0.443
EULEP5273-17_Erebia_styx	Nymphalidae,Satyrinae,Erebia,styx	0.443	24	0	Nymphalidae,Satyrinae,Erebia,stiria	0.557	Nymphalidae,Satyrinae,Erebia,styx	0.443
EULEP5272-17_Erebia_styx	Nymphalidae,Satyrinae,Erebia,styx	0.443	24	0	Nymphalidae,Satyrinae,Erebia,stiria	0.557	Nymphalidae,Satyrinae,Erebia,styx	0.443
EULEP3979-16_Erebia_styx	Nymphalidae,Satyrinae,Erebia,styx	0.443	24	0	Nymphalidae,Satyrinae,Erebia,stiria	0.557	Nymphalidae,Satyrinae,Erebia,styx	0.443
EULEP3978-16_Erebia_styx	Nymphalidae,Satyrinae,Erebia,styx	0.443	24	0	Nymphalidae,Satyrinae,Erebia,stiria	0.557	Nymphalidae,Satyrinae,Erebia,styx	0.443
ODOPE685-11_Erebia_styx	Nymphalidae,Satyrinae,Erebia,styx	0.443	24	0	Nymphalidae,Satyrinae,Erebia,stiria	0.557	Nymphalidae,Satyrinae,Erebia,styx	0.443
WMB1645-13_Erebia_ligea	Nymphalidae,Satyrinae,Erebia,ligea	0.443	67	0	Nymphalidae,Satyrinae,Erebia,euryale	0.557	Nymphalidae,Satyrinae,Erebia,ligea	0.443
EULEP3849-16_Erebia_ligea	Nymphalidae,Satyrinae,Erebia,ligea	0.443	67	0	Nymphalidae,Satyrinae,Erebia,euryale	0.557	Nymphalidae,Satyrinae,Erebia,ligea	0.443
BIBSA241-15_Lysandra_coridon	Lycaenidae,Polyommatinae,Lysandra,coridon	0.443	121	0	Lycaenidae,Polyommatinae,Lysandra,hispana	0.556	Lycaenidae,Polyommatinae,Lysandra,coridon	0.443
EULEP3997-16_Erebia_tyndarus	Nymphalidae,Satyrinae,Erebia,tyndarus	0.444	26	1	Nymphalidae,Satyrinae,Erebia,tyndarus	0.444	Nymphalidae,Satyrinae,Erebia,nivalis	0.12	Nymphalidae,Satyrinae,Erebia,calcarius	0.115	Nymphalidae,Satyrinae,Erebia,arvernensis	0.112	Nymphalidae,Satyrinae,Erebia,neleus	0.108	Nymphalidae,Satyrinae,Erebia,cassioides	0.101
PHLAF662-11_Erebia_tyndarus	Nymphalidae,Satyrinae,Erebia,tyndarus	0.444	26	1	Nymphalidae,Satyrinae,Erebia,tyndarus	0.444	Nymphalidae,Satyrinae,Erebia,nivalis	0.12	Nymphalidae,Satyrinae,Erebia,calcarius	0.115	Nymphalidae,Satyrinae,Erebia,arvernensis	0.112	Nymphalidae,Satyrinae,Erebia,neleus	0.108	Nymphalidae,Satyrinae,Erebia,cassioides	0.101
WMB1297-13_Pseudophilotes_baton	Lycaenidae,Polyommatinae,Pseudophilotes,baton	0.444	61	1	Lycaenidae,Polyommatinae,Pseudophilotes,baton	0.444	Lycaenidae,Polyommatinae,Pseudophilotes,vicrama	0.303	Lycaenidae,Polyommatinae,Pseudophilotes,panoptes	0.253
EULEP1355-15_Callophrys_rubi	Lycaenidae,Theclinae,Callophrys,rubi	0.444	134	0	Lycaenidae,Theclinae,Callophrys,chalybeitincta	0.556	Lycaenidae,Theclinae,Callophrys,rubi	0.444
EULEP1912-15_Plebejus_idas	Lycaenidae,Polyommatinae,Plebejus,idas	0.444	186	0	Lycaenidae,Polyommatinae,Plebejus,bellieri	0.469	Lycaenidae,Polyommatinae,Plebejus,idas	0.444	Lycaenidae,Polyommatinae,Plebejus,argyrognomon	0.087
WMB4449-14_Polyommatus_fulgens	Lycaenidae,Polyommatinae,Polyommatus,fulgens	0.445	13	0	Lycaenidae,Polyommatinae,Polyommatus,fabressei	0.555	Lycaenidae,Polyommatinae,Polyommatus,fulgens	0.445
EZSPN954-09_Polyommatus_fulgens	Lycaenidae,Polyommatinae,Polyommatus,fulgens	0.445	13	0	Lycaenidae,Polyommatinae,Polyommatus,fabressei	0.555	Lycaenidae,Polyommatinae,Polyommatus,fulgens	0.445
LEATH723-14_Erebia_styx	Nymphalidae,Satyrinae,Erebia,styx	0.445	24	0	Nymphalidae,Satyrinae,Erebia,stiria	0.555	Nymphalidae,Satyrinae,Erebia,styx	0.445
LEATH722-14_Erebia_styx	Nymphalidae,Satyrinae,Erebia,styx	0.445	24	0	Nymphalidae,Satyrinae,Erebia,stiria	0.555	Nymphalidae,Satyrinae,Erebia,styx	0.445
WMB805-13_Pseudophilotes_baton	Lycaenidae,Polyommatinae,Pseudophilotes,baton	0.445	61	1	Lycaenidae,Polyommatinae,Pseudophilotes,baton	0.445	Lycaenidae,Polyommatinae,Pseudophilotes,vicrama	0.302	Lycaenidae,Polyommatinae,Pseudophilotes,panoptes	0.252
LEATD148-13_Lysandra_coridon	Lycaenidae,Polyommatinae,Lysandra,coridon	0.445	121	0	Lycaenidae,Polyommatinae,Lysandra,hispana	0.555	Lycaenidae,Polyommatinae,Lysandra,coridon	0.445
EULEP3609-16_Callophrys_rubi	Lycaenidae,Theclinae,Callophrys,rubi	0.445	134	0	Lycaenidae,Theclinae,Callophrys,chalybeitincta	0.555	Lycaenidae,Theclinae,Callophrys,rubi	0.445
PHLAF663-11_Erebia_tyndarus	Nymphalidae,Satyrinae,Erebia,tyndarus	0.446	26	1	Nymphalidae,Satyrinae,Erebia,tyndarus	0.446	Nymphalidae,Satyrinae,Erebia,nivalis	0.12	Nymphalidae,Satyrinae,Erebia,calcarius	0.114	Nymphalidae,Satyrinae,Erebia,arvernensis	0.112	Nymphalidae,Satyrinae,Erebia,neleus	0.108	Nymphalidae,Satyrinae,Erebia,cassioides	0.1
OXB882-15_Pseudophilotes_baton	Lycaenidae,Polyommatinae,Pseudophilotes,baton	0.446	61	1	Lycaenidae,Polyommatinae,Pseudophilotes,baton	0.446	Lycaenidae,Polyommatinae,Pseudophilotes,vicrama	0.301	Lycaenidae,Polyommatinae,Pseudophilotes,panoptes	0.252
OXB1083-15_Hipparchia_fagi	Nymphalidae,Satyrinae,Hipparchia,fagi	0.446	65	0	Nymphalidae,Satyrinae,Hipparchia,syriaca	0.551	Nymphalidae,Satyrinae,Hipparchia,fagi	0.446
WMB2686-13_Erebia_ligea	Nymphalidae,Satyrinae,Erebia,ligea	0.447	67	0	Nymphalidae,Satyrinae,Erebia,euryale	0.553	Nymphalidae,Satyrinae,Erebia,ligea	0.447
ABOLD480-16_Pseudophilotes_baton	Lycaenidae,Polyommatinae,Pseudophilotes,baton	0.448	61	1	Lycaenidae,Polyommatinae,Pseudophilotes,baton	0.448	Lycaenidae,Polyommatinae,Pseudophilotes,vicrama	0.301	Lycaenidae,Polyommatinae,Pseudophilotes,panoptes	0.251
EULEP701-15_Iphiclides_podalirius	Papilionidae,Papilioninae,Iphiclides,podalirius	0.448	100	0	Papilionidae,Papilioninae,Iphiclides,feisthamelii	0.552	Papilionidae,Papilioninae,Iphiclides,podalirius	0.448
EULEP4195-16_Lysandra_coridon	Lycaenidae,Polyommatinae,Lysandra,coridon	0.448	121	0	Lycaenidae,Polyommatinae,Lysandra,hispana	0.535	Lycaenidae,Polyommatinae,Lysandra,coridon	0.448	Lycaenidae,Polyommatinae,Lysandra,albicans	0.017
EULEP959-15_Hipparchia_fagi	Nymphalidae,Satyrinae,Hipparchia,fagi	0.449	65	0	Nymphalidae,Satyrinae,Hipparchia,syriaca	0.549	Nymphalidae,Satyrinae,Hipparchia,fagi	0.449
EULEP947-15_Hipparchia_fagi	Nymphalidae,Satyrinae,Hipparchia,fagi	0.449	65	0	Nymphalidae,Satyrinae,Hipparchia,syriaca	0.549	Nymphalidae,Satyrinae,Hipparchia,fagi	0.449
WMB2105-13_Hipparchia_fagi	Nymphalidae,Satyrinae,Hipparchia,fagi	0.449	65	0	Nymphalidae,Satyrinae,Hipparchia,syriaca	0.549	Nymphalidae,Satyrinae,Hipparchia,fagi	0.449
EULEP5879-18_Pseudophilotes_baton	Lycaenidae,Polyommatinae,Pseudophilotes,baton	0.45	61	1	Lycaenidae,Polyommatinae,Pseudophilotes,baton	0.45	Lycaenidae,Polyommatinae,Pseudophilotes,vicrama	0.3	Lycaenidae,Polyommatinae,Pseudophilotes,panoptes	0.249
BIBSA1161-15_Pseudophilotes_baton	Lycaenidae,Polyommatinae,Pseudophilotes,baton	0.45	61	1	Lycaenidae,Polyommatinae,Pseudophilotes,baton	0.45	Lycaenidae,Polyommatinae,Pseudophilotes,vicrama	0.292	Lycaenidae,Polyommatinae,Pseudophilotes,panoptes	0.258
WMB5258-14_Coenonympha_arcania	Nymphalidae,Satyrinae,Coenonympha,arcania	0.453	102	0	Nymphalidae,Satyrinae,Coenonympha,gardetta	0.546	Nymphalidae,Satyrinae,Coenonympha,arcania	0.453
WMB5215-14_Coenonympha_arcania	Nymphalidae,Satyrinae,Coenonympha,arcania	0.453	102	0	Nymphalidae,Satyrinae,Coenonympha,gardetta	0.546	Nymphalidae,Satyrinae,Coenonympha,arcania	0.453
WMB4945-14_Coenonympha_arcania	Nymphalidae,Satyrinae,Coenonympha,arcania	0.453	102	0	Nymphalidae,Satyrinae,Coenonympha,gardetta	0.546	Nymphalidae,Satyrinae,Coenonympha,arcania	0.453
WMB4862-14_Coenonympha_arcania	Nymphalidae,Satyrinae,Coenonympha,arcania	0.453	102	0	Nymphalidae,Satyrinae,Coenonympha,gardetta	0.546	Nymphalidae,Satyrinae,Coenonympha,arcania	0.453
WMB800-13_Coenonympha_arcania	Nymphalidae,Satyrinae,Coenonympha,arcania	0.453	102	0	Nymphalidae,Satyrinae,Coenonympha,gardetta	0.546	Nymphalidae,Satyrinae,Coenonympha,arcania	0.453
GWOSA778-10_Coenonympha_arcania	Nymphalidae,Satyrinae,Coenonympha,arcania	0.453	102	0	Nymphalidae,Satyrinae,Coenonympha,gardetta	0.546	Nymphalidae,Satyrinae,Coenonympha,arcania	0.453
OXB334-15_Lysandra_coridon	Lycaenidae,Polyommatinae,Lysandra,coridon	0.454	121	0	Lycaenidae,Polyommatinae,Lysandra,hispana	0.545	Lycaenidae,Polyommatinae,Lysandra,coridon	0.454
OXB627-15_Lysandra_coridon	Lycaenidae,Polyommatinae,Lysandra,coridon	0.454	121	0	Lycaenidae,Polyommatinae,Lysandra,hispana	0.545	Lycaenidae,Polyommatinae,Lysandra,coridon	0.454
BIBSA1081-15_Lysandra_coridon	Lycaenidae,Polyommatinae,Lysandra,coridon	0.454	121	0	Lycaenidae,Polyommatinae,Lysandra,hispana	0.545	Lycaenidae,Polyommatinae,Lysandra,coridon	0.454
BIBSA1180-15_Lysandra_coridon	Lycaenidae,Polyommatinae,Lysandra,coridon	0.454	121	0	Lycaenidae,Polyommatinae,Lysandra,hispana	0.545	Lycaenidae,Polyommatinae,Lysandra,coridon	0.454
EULEP1857-15_Lysandra_coridon	Lycaenidae,Polyommatinae,Lysandra,coridon	0.454	121	0	Lycaenidae,Polyommatinae,Lysandra,hispana	0.545	Lycaenidae,Polyommatinae,Lysandra,coridon	0.454
EULEP4193-16_Lysandra_coridon	Lycaenidae,Polyommatinae,Lysandra,coridon	0.454	121	0	Lycaenidae,Polyommatinae,Lysandra,hispana	0.545	Lycaenidae,Polyommatinae,Lysandra,coridon	0.454
EULEP4192-16_Lysandra_coridon	Lycaenidae,Polyommatinae,Lysandra,coridon	0.454	121	0	Lycaenidae,Polyommatinae,Lysandra,hispana	0.545	Lycaenidae,Polyommatinae,Lysandra,coridon	0.454
WMB5034-14_Lysandra_coridon	Lycaenidae,Polyommatinae,Lysandra,coridon	0.454	121	0	Lycaenidae,Polyommatinae,Lysandra,hispana	0.545	Lycaenidae,Polyommatinae,Lysandra,coridon	0.454
WMB1086-13_Lysandra_coridon	Lycaenidae,Polyommatinae,Lysandra,coridon	0.454	121	0	Lycaenidae,Polyommatinae,Lysandra,hispana	0.545	Lycaenidae,Polyommatinae,Lysandra,coridon	0.454
GWOSK860-11_Lysandra_coridon	Lycaenidae,Polyommatinae,Lysandra,coridon	0.454	121	0	Lycaenidae,Polyommatinae,Lysandra,hispana	0.545	Lycaenidae,Polyommatinae,Lysandra,coridon	0.454
GWOSK794-11_Lysandra_coridon	Lycaenidae,Polyommatinae,Lysandra,coridon	0.454	121	0	Lycaenidae,Polyommatinae,Lysandra,hispana	0.545	Lycaenidae,Polyommatinae,Lysandra,coridon	0.454
GWORA2453-09_Lysandra_coridon	Lycaenidae,Polyommatinae,Lysandra,coridon	0.454	121	0	Lycaenidae,Polyommatinae,Lysandra,hispana	0.545	Lycaenidae,Polyommatinae,Lysandra,coridon	0.454
GWORO802-09_Lysandra_coridon	Lycaenidae,Polyommatinae,Lysandra,coridon	0.454	121	0	Lycaenidae,Polyommatinae,Lysandra,hispana	0.545	Lycaenidae,Polyommatinae,Lysandra,coridon	0.454
FBLMW314-10_Lysandra_coridon	Lycaenidae,Polyommatinae,Lysandra,coridon	0.454	121	0	Lycaenidae,Polyommatinae,Lysandra,hispana	0.545	Lycaenidae,Polyommatinae,Lysandra,coridon	0.454
FBLMW313-10_Lysandra_coridon	Lycaenidae,Polyommatinae,Lysandra,coridon	0.454	121	0	Lycaenidae,Polyommatinae,Lysandra,hispana	0.545	Lycaenidae,Polyommatinae,Lysandra,coridon	0.454
LEATD407-13_Lysandra_coridon	Lycaenidae,Polyommatinae,Lysandra,coridon	0.454	121	0	Lycaenidae,Polyommatinae,Lysandra,hispana	0.545	Lycaenidae,Polyommatinae,Lysandra,coridon	0.454
EZROM069-08_Callophrys_rubi	Lycaenidae,Theclinae,Callophrys,rubi	0.454	134	0	Lycaenidae,Theclinae,Callophrys,chalybeitincta	0.546	Lycaenidae,Theclinae,Callophrys,rubi	0.454
EULEP2371-15_Callophrys_rubi	Lycaenidae,Theclinae,Callophrys,rubi	0.454	134	0	Lycaenidae,Theclinae,Callophrys,chalybeitincta	0.546	Lycaenidae,Theclinae,Callophrys,rubi	0.454
EULEP1550-15_Callophrys_rubi	Lycaenidae,Theclinae,Callophrys,rubi	0.454	134	0	Lycaenidae,Theclinae,Callophrys,chalybeitincta	0.546	Lycaenidae,Theclinae,Callophrys,rubi	0.454
EULEP3994-16_Erebia_tyndarus	Nymphalidae,Satyrinae,Erebia,tyndarus	0.455	26	1	Nymphalidae,Satyrinae,Erebia,tyndarus	0.455	Nymphalidae,Satyrinae,Erebia,nivalis	0.118	Nymphalidae,Satyrinae,Erebia,calcarius	0.113	Nymphalidae,Satyrinae,Erebia,arvernensis	0.11	Nymphalidae,Satyrinae,Erebia,neleus	0.106	Nymphalidae,Satyrinae,Erebia,cassioides	0.099
EULEP3993-16_Erebia_tyndarus	Nymphalidae,Satyrinae,Erebia,tyndarus	0.455	26	1	Nymphalidae,Satyrinae,Erebia,tyndarus	0.455	Nymphalidae,Satyrinae,Erebia,nivalis	0.118	Nymphalidae,Satyrinae,Erebia,calcarius	0.113	Nymphalidae,Satyrinae,Erebia,arvernensis	0.11	Nymphalidae,Satyrinae,Erebia,neleus	0.106	Nymphalidae,Satyrinae,Erebia,cassioides	0.099
EULEP3992-16_Erebia_tyndarus	Nymphalidae,Satyrinae,Erebia,tyndarus	0.455	26	1	Nymphalidae,Satyrinae,Erebia,tyndarus	0.455	Nymphalidae,Satyrinae,Erebia,nivalis	0.118	Nymphalidae,Satyrinae,Erebia,calcarius	0.113	Nymphalidae,Satyrinae,Erebia,arvernensis	0.11	Nymphalidae,Satyrinae,Erebia,neleus	0.106	Nymphalidae,Satyrinae,Erebia,cassioides	0.099
WMB883-13_Erebia_tyndarus	Nymphalidae,Satyrinae,Erebia,tyndarus	0.455	26	1	Nymphalidae,Satyrinae,Erebia,tyndarus	0.455	Nymphalidae,Satyrinae,Erebia,nivalis	0.118	Nymphalidae,Satyrinae,Erebia,calcarius	0.113	Nymphalidae,Satyrinae,Erebia,arvernensis	0.11	Nymphalidae,Satyrinae,Erebia,neleus	0.106	Nymphalidae,Satyrinae,Erebia,cassioides	0.099
WMB3641-14_Lysandra_albicans	Lycaenidae,Polyommatinae,Lysandra,albicans	0.456	22	0	Lycaenidae,Polyommatinae,Lysandra,coridon	0.489	Lycaenidae,Polyommatinae,Lysandra,albicans	0.456	Lycaenidae,Polyommatinae,Lysandra,bellargus	0.045
LEASS558-17_Erebia_styx	Nymphalidae,Satyrinae,Erebia,styx	0.458	24	0	Nymphalidae,Satyrinae,Erebia,stiria	0.542	Nymphalidae,Satyrinae,Erebia,styx	0.458
BIBSA410-15_Lysandra_coridon	Lycaenidae,Polyommatinae,Lysandra,coridon	0.459	121	0	Lycaenidae,Polyommatinae,Lysandra,hispana	0.541	Lycaenidae,Polyommatinae,Lysandra,coridon	0.459
EZSPN795-09_Cupido_lorquinii	Lycaenidae,Polyommatinae,Cupido,lorquinii	0.461	20	0	Lycaenidae,Polyommatinae,Cupido,minimus	0.539	Lycaenidae,Polyommatinae,Cupido,lorquinii	0.461
GWORR419-10_Cupido_alcetas	Lycaenidae,Polyommatinae,Cupido,alcetas	0.461	58	0	Lycaenidae,Polyommatinae,Cupido,decoloratus	0.539	Lycaenidae,Polyommatinae,Cupido,alcetas	0.461
OXB1279-15_Cupido_alcetas	Lycaenidae,Polyommatinae,Cupido,alcetas	0.461	58	0	Lycaenidae,Polyommatinae,Cupido,decoloratus	0.539	Lycaenidae,Polyommatinae,Cupido,alcetas	0.461
OXB1593-16_Cupido_alcetas	Lycaenidae,Polyommatinae,Cupido,alcetas	0.461	58	0	Lycaenidae,Polyommatinae,Cupido,decoloratus	0.539	Lycaenidae,Polyommatinae,Cupido,alcetas	0.461
OXB963-15_Cupido_alcetas	Lycaenidae,Polyommatinae,Cupido,alcetas	0.461	58	0	Lycaenidae,Polyommatinae,Cupido,decoloratus	0.539	Lycaenidae,Polyommatinae,Cupido,alcetas	0.461
OXB1136-15_Cupido_alcetas	Lycaenidae,Polyommatinae,Cupido,alcetas	0.461	58	0	Lycaenidae,Polyommatinae,Cupido,decoloratus	0.539	Lycaenidae,Polyommatinae,Cupido,alcetas	0.461
OXB884-15_Cupido_alcetas	Lycaenidae,Polyommatinae,Cupido,alcetas	0.461	58	0	Lycaenidae,Polyommatinae,Cupido,decoloratus	0.539	Lycaenidae,Polyommatinae,Cupido,alcetas	0.461
OXB871-15_Cupido_alcetas	Lycaenidae,Polyommatinae,Cupido,alcetas	0.461	58	0	Lycaenidae,Polyommatinae,Cupido,decoloratus	0.539	Lycaenidae,Polyommatinae,Cupido,alcetas	0.461
OXB771-15_Cupido_alcetas	Lycaenidae,Polyommatinae,Cupido,alcetas	0.461	58	0	Lycaenidae,Polyommatinae,Cupido,decoloratus	0.539	Lycaenidae,Polyommatinae,Cupido,alcetas	0.461
BIBSA752-15_Cupido_alcetas	Lycaenidae,Polyommatinae,Cupido,alcetas	0.461	58	0	Lycaenidae,Polyommatinae,Cupido,decoloratus	0.539	Lycaenidae,Polyommatinae,Cupido,alcetas	0.461
BIBSA751-15_Cupido_alcetas	Lycaenidae,Polyommatinae,Cupido,alcetas	0.461	58	0	Lycaenidae,Polyommatinae,Cupido,decoloratus	0.539	Lycaenidae,Polyommatinae,Cupido,alcetas	0.461
BIBSA1413-15_Cupido_alcetas	Lycaenidae,Polyommatinae,Cupido,alcetas	0.461	58	0	Lycaenidae,Polyommatinae,Cupido,decoloratus	0.539	Lycaenidae,Polyommatinae,Cupido,alcetas	0.461
BIBSA1053-15_Cupido_alcetas	Lycaenidae,Polyommatinae,Cupido,alcetas	0.461	58	0	Lycaenidae,Polyommatinae,Cupido,decoloratus	0.539	Lycaenidae,Polyommatinae,Cupido,alcetas	0.461
BIBSA1226-15_Cupido_alcetas	Lycaenidae,Polyommatinae,Cupido,alcetas	0.461	58	0	Lycaenidae,Polyommatinae,Cupido,decoloratus	0.539	Lycaenidae,Polyommatinae,Cupido,alcetas	0.461
EULEP2143-15_Cupido_alcetas	Lycaenidae,Polyommatinae,Cupido,alcetas	0.461	58	0	Lycaenidae,Polyommatinae,Cupido,decoloratus	0.539	Lycaenidae,Polyommatinae,Cupido,alcetas	0.461
EULEP818-15_Cupido_alcetas	Lycaenidae,Polyommatinae,Cupido,alcetas	0.461	58	0	Lycaenidae,Polyommatinae,Cupido,decoloratus	0.539	Lycaenidae,Polyommatinae,Cupido,alcetas	0.461
EULEP614-15_Cupido_alcetas	Lycaenidae,Polyommatinae,Cupido,alcetas	0.461	58	0	Lycaenidae,Polyommatinae,Cupido,decoloratus	0.539	Lycaenidae,Polyommatinae,Cupido,alcetas	0.461
EULEP5049-16_Cupido_alcetas	Lycaenidae,Polyommatinae,Cupido,alcetas	0.461	58	0	Lycaenidae,Polyommatinae,Cupido,decoloratus	0.539	Lycaenidae,Polyommatinae,Cupido,alcetas	0.461
EULEP3728-16_Cupido_alcetas	Lycaenidae,Polyommatinae,Cupido,alcetas	0.461	58	0	Lycaenidae,Polyommatinae,Cupido,decoloratus	0.539	Lycaenidae,Polyommatinae,Cupido,alcetas	0.461
EULEP3727-16_Cupido_alcetas	Lycaenidae,Polyommatinae,Cupido,alcetas	0.461	58	0	Lycaenidae,Polyommatinae,Cupido,decoloratus	0.539	Lycaenidae,Polyommatinae,Cupido,alcetas	0.461
WMB5493-14_Cupido_alcetas	Lycaenidae,Polyommatinae,Cupido,alcetas	0.461	58	0	Lycaenidae,Polyommatinae,Cupido,decoloratus	0.539	Lycaenidae,Polyommatinae,Cupido,alcetas	0.461
WMB5248-14_Cupido_alcetas	Lycaenidae,Polyommatinae,Cupido,alcetas	0.461	58	0	Lycaenidae,Polyommatinae,Cupido,decoloratus	0.539	Lycaenidae,Polyommatinae,Cupido,alcetas	0.461
WMB5193-14_Cupido_alcetas	Lycaenidae,Polyommatinae,Cupido,alcetas	0.461	58	0	Lycaenidae,Polyommatinae,Cupido,decoloratus	0.539	Lycaenidae,Polyommatinae,Cupido,alcetas	0.461
WMB5102-14_Cupido_alcetas	Lycaenidae,Polyommatinae,Cupido,alcetas	0.461	58	0	Lycaenidae,Polyommatinae,Cupido,decoloratus	0.539	Lycaenidae,Polyommatinae,Cupido,alcetas	0.461
WMB4985-14_Cupido_alcetas	Lycaenidae,Polyommatinae,Cupido,alcetas	0.461	58	0	Lycaenidae,Polyommatinae,Cupido,decoloratus	0.539	Lycaenidae,Polyommatinae,Cupido,alcetas	0.461
WMB6555-18_Cupido_alcetas	Lycaenidae,Polyommatinae,Cupido,alcetas	0.461	58	0	Lycaenidae,Polyommatinae,Cupido,decoloratus	0.539	Lycaenidae,Polyommatinae,Cupido,alcetas	0.461
WMB4692-14_Cupido_alcetas	Lycaenidae,Polyommatinae,Cupido,alcetas	0.461	58	0	Lycaenidae,Polyommatinae,Cupido,decoloratus	0.539	Lycaenidae,Polyommatinae,Cupido,alcetas	0.461
WMB4224-14_Cupido_alcetas	Lycaenidae,Polyommatinae,Cupido,alcetas	0.461	58	0	Lycaenidae,Polyommatinae,Cupido,decoloratus	0.539	Lycaenidae,Polyommatinae,Cupido,alcetas	0.461
WMB2186-13_Cupido_alcetas	Lycaenidae,Polyommatinae,Cupido,alcetas	0.461	58	0	Lycaenidae,Polyommatinae,Cupido,decoloratus	0.539	Lycaenidae,Polyommatinae,Cupido,alcetas	0.461
WMB2011-13_Cupido_alcetas	Lycaenidae,Polyommatinae,Cupido,alcetas	0.461	58	0	Lycaenidae,Polyommatinae,Cupido,decoloratus	0.539	Lycaenidae,Polyommatinae,Cupido,alcetas	0.461
WMB940-13_Cupido_alcetas	Lycaenidae,Polyommatinae,Cupido,alcetas	0.461	58	0	Lycaenidae,Polyommatinae,Cupido,decoloratus	0.539	Lycaenidae,Polyommatinae,Cupido,alcetas	0.461
WMB815-13_Cupido_alcetas	Lycaenidae,Polyommatinae,Cupido,alcetas	0.461	58	0	Lycaenidae,Polyommatinae,Cupido,decoloratus	0.539	Lycaenidae,Polyommatinae,Cupido,alcetas	0.461
WMB2703-13_Cupido_alcetas	Lycaenidae,Polyommatinae,Cupido,alcetas	0.461	58	0	Lycaenidae,Polyommatinae,Cupido,decoloratus	0.539	Lycaenidae,Polyommatinae,Cupido,alcetas	0.461
WMB3374-14_Cupido_alcetas	Lycaenidae,Polyommatinae,Cupido,alcetas	0.461	58	0	Lycaenidae,Polyommatinae,Cupido,decoloratus	0.539	Lycaenidae,Polyommatinae,Cupido,alcetas	0.461
EZSPM363-09_Cupido_alcetas	Lycaenidae,Polyommatinae,Cupido,alcetas	0.461	58	0	Lycaenidae,Polyommatinae,Cupido,decoloratus	0.539	Lycaenidae,Polyommatinae,Cupido,alcetas	0.461
EZSPM292-09_Cupido_alcetas	Lycaenidae,Polyommatinae,Cupido,alcetas	0.461	58	0	Lycaenidae,Polyommatinae,Cupido,decoloratus	0.539	Lycaenidae,Polyommatinae,Cupido,alcetas	0.461
GWORZ047-10_Cupido_alcetas	Lycaenidae,Polyommatinae,Cupido,alcetas	0.461	58	0	Lycaenidae,Polyommatinae,Cupido,decoloratus	0.539	Lycaenidae,Polyommatinae,Cupido,alcetas	0.461
GWORZ046-10_Cupido_alcetas	Lycaenidae,Polyommatinae,Cupido,alcetas	0.461	58	0	Lycaenidae,Polyommatinae,Cupido,decoloratus	0.539	Lycaenidae,Polyommatinae,Cupido,alcetas	0.461
LEATJ208-15_Cupido_alcetas	Lycaenidae,Polyommatinae,Cupido,alcetas	0.461	58	0	Lycaenidae,Polyommatinae,Cupido,decoloratus	0.539	Lycaenidae,Polyommatinae,Cupido,alcetas	0.461
LEATD408-13_Lysandra_coridon	Lycaenidae,Polyommatinae,Lysandra,coridon	0.461	121	0	Lycaenidae,Polyommatinae,Lysandra,hispana	0.538	Lycaenidae,Polyommatinae,Lysandra,coridon	0.461
EULEP2461-15_Lysandra_coridon	Lycaenidae,Polyommatinae,Lysandra,coridon	0.461	121	0	Lycaenidae,Polyommatinae,Lysandra,hispana	0.538	Lycaenidae,Polyommatinae,Lysandra,coridon	0.461
EULEP4191-16_Lysandra_coridon	Lycaenidae,Polyommatinae,Lysandra,coridon	0.461	121	0	Lycaenidae,Polyommatinae,Lysandra,hispana	0.538	Lycaenidae,Polyommatinae,Lysandra,coridon	0.461
PHLAH465-12_Lysandra_coridon	Lycaenidae,Polyommatinae,Lysandra,coridon	0.461	121	0	Lycaenidae,Polyommatinae,Lysandra,hispana	0.538	Lycaenidae,Polyommatinae,Lysandra,coridon	0.461
EULEP732-15_Colias_crocea	Pieridae,Coliadinae,Colias,crocea	0.461	207	0	Pieridae,Coliadinae,Colias,erate	0.539	Pieridae,Coliadinae,Colias,crocea	0.461
EULEP693-15_Colias_crocea	Pieridae,Coliadinae,Colias,crocea	0.461	207	0	Pieridae,Coliadinae,Colias,erate	0.539	Pieridae,Coliadinae,Colias,crocea	0.461
EZSPM035-09_Colias_crocea	Pieridae,Coliadinae,Colias,crocea	0.461	207	0	Pieridae,Coliadinae,Colias,erate	0.539	Pieridae,Coliadinae,Colias,crocea	0.461
EZROM122-08_Colias_crocea	Pieridae,Coliadinae,Colias,crocea	0.461	207	0	Pieridae,Coliadinae,Colias,erate	0.539	Pieridae,Coliadinae,Colias,crocea	0.461
EULEP995-15_Colias_myrmidone	Pieridae,Coliadinae,Colias,myrmidone	0.462	11	0	Pieridae,Coliadinae,Colias,caucasica	0.538	Pieridae,Coliadinae,Colias,myrmidone	0.462
OXB1106-15_Cupido_alcetas	Lycaenidae,Polyommatinae,Cupido,alcetas	0.462	58	0	Lycaenidae,Polyommatinae,Cupido,decoloratus	0.538	Lycaenidae,Polyommatinae,Cupido,alcetas	0.462
EULEP876-15_Hipparchia_fagi	Nymphalidae,Satyrinae,Hipparchia,fagi	0.462	65	0	Nymphalidae,Satyrinae,Hipparchia,syriaca	0.535	Nymphalidae,Satyrinae,Hipparchia,fagi	0.462
OXB615-15_Euphydryas_intermedia	Nymphalidae,Nymphalinae,Euphydryas,intermedia	0.463	19	0	Nymphalidae,Nymphalinae,Euphydryas,maturna	0.537	Nymphalidae,Nymphalinae,Euphydryas,intermedia	0.463
EULEP2454-15_Euphydryas_intermedia	Nymphalidae,Nymphalinae,Euphydryas,intermedia	0.463	19	0	Nymphalidae,Nymphalinae,Euphydryas,maturna	0.537	Nymphalidae,Nymphalinae,Euphydryas,intermedia	0.463
EULEP4034-16_Euphydryas_intermedia	Nymphalidae,Nymphalinae,Euphydryas,intermedia	0.463	19	0	Nymphalidae,Nymphalinae,Euphydryas,maturna	0.537	Nymphalidae,Nymphalinae,Euphydryas,intermedia	0.463
EULEP4033-16_Euphydryas_intermedia	Nymphalidae,Nymphalinae,Euphydryas,intermedia	0.463	19	0	Nymphalidae,Nymphalinae,Euphydryas,maturna	0.537	Nymphalidae,Nymphalinae,Euphydryas,intermedia	0.463
EULEP4032-16_Euphydryas_intermedia	Nymphalidae,Nymphalinae,Euphydryas,intermedia	0.463	19	0	Nymphalidae,Nymphalinae,Euphydryas,maturna	0.537	Nymphalidae,Nymphalinae,Euphydryas,intermedia	0.463
EULEP4031-16_Euphydryas_intermedia	Nymphalidae,Nymphalinae,Euphydryas,intermedia	0.463	19	0	Nymphalidae,Nymphalinae,Euphydryas,maturna	0.537	Nymphalidae,Nymphalinae,Euphydryas,intermedia	0.463
EULEP4030-16_Euphydryas_intermedia	Nymphalidae,Nymphalinae,Euphydryas,intermedia	0.463	19	0	Nymphalidae,Nymphalinae,Euphydryas,maturna	0.537	Nymphalidae,Nymphalinae,Euphydryas,intermedia	0.463
LEATG222-14_Euphydryas_intermedia	Nymphalidae,Nymphalinae,Euphydryas,intermedia	0.463	19	0	Nymphalidae,Nymphalinae,Euphydryas,maturna	0.537	Nymphalidae,Nymphalinae,Euphydryas,intermedia	0.463
LEATG221-14_Euphydryas_intermedia	Nymphalidae,Nymphalinae,Euphydryas,intermedia	0.463	19	0	Nymphalidae,Nymphalinae,Euphydryas,maturna	0.537	Nymphalidae,Nymphalinae,Euphydryas,intermedia	0.463
OXB980-15_Cupido_alcetas	Lycaenidae,Polyommatinae,Cupido,alcetas	0.463	58	0	Lycaenidae,Polyommatinae,Cupido,decoloratus	0.537	Lycaenidae,Polyommatinae,Cupido,alcetas	0.463
EULEP2773-15_Colias_myrmidone	Pieridae,Coliadinae,Colias,myrmidone	0.464	11	0	Pieridae,Coliadinae,Colias,caucasica	0.536	Pieridae,Coliadinae,Colias,myrmidone	0.464
EULEP2772-15_Colias_myrmidone	Pieridae,Coliadinae,Colias,myrmidone	0.464	11	0	Pieridae,Coliadinae,Colias,caucasica	0.536	Pieridae,Coliadinae,Colias,myrmidone	0.464
EULEP3724-16_Colias_myrmidone	Pieridae,Coliadinae,Colias,myrmidone	0.464	11	0	Pieridae,Coliadinae,Colias,caucasica	0.536	Pieridae,Coliadinae,Colias,myrmidone	0.464
EZROM132-08_Colias_myrmidone	Pieridae,Coliadinae,Colias,myrmidone	0.464	11	0	Pieridae,Coliadinae,Colias,caucasica	0.536	Pieridae,Coliadinae,Colias,myrmidone	0.464
EZROM131-08_Colias_myrmidone	Pieridae,Coliadinae,Colias,myrmidone	0.464	11	0	Pieridae,Coliadinae,Colias,caucasica	0.536	Pieridae,Coliadinae,Colias,myrmidone	0.464
EZROM670-08_Colias_myrmidone	Pieridae,Coliadinae,Colias,myrmidone	0.464	11	0	Pieridae,Coliadinae,Colias,caucasica	0.536	Pieridae,Coliadinae,Colias,myrmidone	0.464
OXB1257-15_Cupido_alcetas	Lycaenidae,Polyommatinae,Cupido,alcetas	0.464	58	0	Lycaenidae,Polyommatinae,Cupido,decoloratus	0.536	Lycaenidae,Polyommatinae,Cupido,alcetas	0.464
WMB2101-13_Hipparchia_fagi	Nymphalidae,Satyrinae,Hipparchia,fagi	0.464	65	0	Nymphalidae,Satyrinae,Hipparchia,syriaca	0.535	Nymphalidae,Satyrinae,Hipparchia,fagi	0.464
EZROM897-08_Colias_myrmidone	Pieridae,Coliadinae,Colias,myrmidone	0.465	11	0	Pieridae,Coliadinae,Colias,caucasica	0.535	Pieridae,Coliadinae,Colias,myrmidone	0.465
WMB4642-14_Iphiclides_podalirius	Papilionidae,Papilioninae,Iphiclides,podalirius	0.465	100	0	Papilionidae,Papilioninae,Iphiclides,feisthamelii	0.535	Papilionidae,Papilioninae,Iphiclides,podalirius	0.465
OXB1065-15_Iphiclides_podalirius	Papilionidae,Papilioninae,Iphiclides,podalirius	0.466	100	0	Papilionidae,Papilioninae,Iphiclides,feisthamelii	0.534	Papilionidae,Papilioninae,Iphiclides,podalirius	0.466
BIBSA922-15_Iphiclides_podalirius	Papilionidae,Papilioninae,Iphiclides,podalirius	0.466	100	0	Papilionidae,Papilioninae,Iphiclides,feisthamelii	0.534	Papilionidae,Papilioninae,Iphiclides,podalirius	0.466
WMB5327-14_Iphiclides_podalirius	Papilionidae,Papilioninae,Iphiclides,podalirius	0.466	100	0	Papilionidae,Papilioninae,Iphiclides,feisthamelii	0.534	Papilionidae,Papilioninae,Iphiclides,podalirius	0.466
WMB354-11_Iphiclides_podalirius	Papilionidae,Papilioninae,Iphiclides,podalirius	0.466	100	0	Papilionidae,Papilioninae,Iphiclides,feisthamelii	0.534	Papilionidae,Papilioninae,Iphiclides,podalirius	0.466
WMB4637-14_Iphiclides_podalirius	Papilionidae,Papilioninae,Iphiclides,podalirius	0.466	100	0	Papilionidae,Papilioninae,Iphiclides,feisthamelii	0.534	Papilionidae,Papilioninae,Iphiclides,podalirius	0.466
WMB3945-14_Iphiclides_podalirius	Papilionidae,Papilioninae,Iphiclides,podalirius	0.466	100	0	Papilionidae,Papilioninae,Iphiclides,feisthamelii	0.534	Papilionidae,Papilioninae,Iphiclides,podalirius	0.466
WMB1173-13_Iphiclides_podalirius	Papilionidae,Papilioninae,Iphiclides,podalirius	0.466	100	0	Papilionidae,Papilioninae,Iphiclides,feisthamelii	0.534	Papilionidae,Papilioninae,Iphiclides,podalirius	0.466
LEFIL147-10_Iphiclides_podalirius	Papilionidae,Papilioninae,Iphiclides,podalirius	0.466	100	0	Papilionidae,Papilioninae,Iphiclides,feisthamelii	0.534	Papilionidae,Papilioninae,Iphiclides,podalirius	0.466
EULEP2053-15_Colias_myrmidone	Pieridae,Coliadinae,Colias,myrmidone	0.468	11	0	Pieridae,Coliadinae,Colias,caucasica	0.532	Pieridae,Coliadinae,Colias,myrmidone	0.468
BIBSA428-15_Lysandra_coridon	Lycaenidae,Polyommatinae,Lysandra,coridon	0.469	121	0	Lycaenidae,Polyommatinae,Lysandra,hispana	0.531	Lycaenidae,Polyommatinae,Lysandra,coridon	0.469
BIBSA409-15_Lysandra_coridon	Lycaenidae,Polyommatinae,Lysandra,coridon	0.469	121	0	Lycaenidae,Polyommatinae,Lysandra,hispana	0.531	Lycaenidae,Polyommatinae,Lysandra,coridon	0.469
EULEP4190-16_Lysandra_coridon	Lycaenidae,Polyommatinae,Lysandra,coridon	0.469	121	0	Lycaenidae,Polyommatinae,Lysandra,hispana	0.531	Lycaenidae,Polyommatinae,Lysandra,coridon	0.469
WMB3667-14_Lysandra_coridon	Lycaenidae,Polyommatinae,Lysandra,coridon	0.469	121	0	Lycaenidae,Polyommatinae,Lysandra,hispana	0.531	Lycaenidae,Polyommatinae,Lysandra,coridon	0.469
GWOSN714-11_Erebia_medusa	Nymphalidae,Satyrinae,Erebia,medusa	0.471	68	0	Nymphalidae,Satyrinae,Erebia,polaris	0.529	Nymphalidae,Satyrinae,Erebia,medusa	0.471
EZROM627-08_Erebia_medusa	Nymphalidae,Satyrinae,Erebia,medusa	0.472	68	0	Nymphalidae,Satyrinae,Erebia,polaris	0.528	Nymphalidae,Satyrinae,Erebia,medusa	0.472
LEATH671-14_Lysandra_coridon	Lycaenidae,Polyommatinae,Lysandra,coridon	0.472	121	0	Lycaenidae,Polyommatinae,Lysandra,hispana	0.527	Lycaenidae,Polyommatinae,Lysandra,coridon	0.472
PHLAW061-13_Euphydryas_intermedia	Nymphalidae,Nymphalinae,Euphydryas,intermedia	0.473	19	0	Nymphalidae,Nymphalinae,Euphydryas,maturna	0.527	Nymphalidae,Nymphalinae,Euphydryas,intermedia	0.473
EULEP3999-16_Erebia_tyndarus	Nymphalidae,Satyrinae,Erebia,tyndarus	0.473	26	1	Nymphalidae,Satyrinae,Erebia,tyndarus	0.473	Nymphalidae,Satyrinae,Erebia,nivalis	0.114	Nymphalidae,Satyrinae,Erebia,calcarius	0.109	Nymphalidae,Satyrinae,Erebia,arvernensis	0.106	Nymphalidae,Satyrinae,Erebia,neleus	0.102	Nymphalidae,Satyrinae,Erebia,cassioides	0.095
BIBSA212-15_Erebia_melampus	Nymphalidae,Satyrinae,Erebia,melampus	0.473	38	0	Nymphalidae,Satyrinae,Erebia,sudetica	0.527	Nymphalidae,Satyrinae,Erebia,melampus	0.473
LON171-08_Erebia_medusa	Nymphalidae,Satyrinae,Erebia,medusa	0.473	68	0	Nymphalidae,Satyrinae,Erebia,polaris	0.527	Nymphalidae,Satyrinae,Erebia,medusa	0.473
OXB630-15_Erebia_medusa	Nymphalidae,Satyrinae,Erebia,medusa	0.473	68	0	Nymphalidae,Satyrinae,Erebia,polaris	0.527	Nymphalidae,Satyrinae,Erebia,medusa	0.473
OXB831-15_Erebia_medusa	Nymphalidae,Satyrinae,Erebia,medusa	0.473	68	0	Nymphalidae,Satyrinae,Erebia,polaris	0.527	Nymphalidae,Satyrinae,Erebia,medusa	0.473
GBLAB169-13_Erebia_medusa	Nymphalidae,Satyrinae,Erebia,medusa	0.473	68	0	Nymphalidae,Satyrinae,Erebia,polaris	0.527	Nymphalidae,Satyrinae,Erebia,medusa	0.473
GBLAD266-14_Erebia_medusa	Nymphalidae,Satyrinae,Erebia,medusa	0.473	68	0	Nymphalidae,Satyrinae,Erebia,polaris	0.527	Nymphalidae,Satyrinae,Erebia,medusa	0.473
BIBSA986-15_Erebia_medusa	Nymphalidae,Satyrinae,Erebia,medusa	0.473	68	0	Nymphalidae,Satyrinae,Erebia,polaris	0.527	Nymphalidae,Satyrinae,Erebia,medusa	0.473
EULEP2272-15_Erebia_medusa	Nymphalidae,Satyrinae,Erebia,medusa	0.473	68	0	Nymphalidae,Satyrinae,Erebia,polaris	0.527	Nymphalidae,Satyrinae,Erebia,medusa	0.473
EULEP1850-15_Erebia_medusa	Nymphalidae,Satyrinae,Erebia,medusa	0.473	68	0	Nymphalidae,Satyrinae,Erebia,polaris	0.527	Nymphalidae,Satyrinae,Erebia,medusa	0.473
EULEP4819-16_Erebia_medusa	Nymphalidae,Satyrinae,Erebia,medusa	0.473	68	0	Nymphalidae,Satyrinae,Erebia,polaris	0.527	Nymphalidae,Satyrinae,Erebia,medusa	0.473
EULEP3865-16_Erebia_medusa	Nymphalidae,Satyrinae,Erebia,medusa	0.473	68	0	Nymphalidae,Satyrinae,Erebia,polaris	0.527	Nymphalidae,Satyrinae,Erebia,medusa	0.473
EULEP3864-16_Erebia_medusa	Nymphalidae,Satyrinae,Erebia,medusa	0.473	68	0	Nymphalidae,Satyrinae,Erebia,polaris	0.527	Nymphalidae,Satyrinae,Erebia,medusa	0.473
WMB5180-14_Erebia_medusa	Nymphalidae,Satyrinae,Erebia,medusa	0.473	68	0	Nymphalidae,Satyrinae,Erebia,polaris	0.527	Nymphalidae,Satyrinae,Erebia,medusa	0.473
WMB5117-14_Erebia_medusa	Nymphalidae,Satyrinae,Erebia,medusa	0.473	68	0	Nymphalidae,Satyrinae,Erebia,polaris	0.527	Nymphalidae,Satyrinae,Erebia,medusa	0.473
EZROM581-08_Erebia_medusa	Nymphalidae,Satyrinae,Erebia,medusa	0.473	68	0	Nymphalidae,Satyrinae,Erebia,polaris	0.527	Nymphalidae,Satyrinae,Erebia,medusa	0.473
EZROM942-08_Erebia_medusa	Nymphalidae,Satyrinae,Erebia,medusa	0.473	68	0	Nymphalidae,Satyrinae,Erebia,polaris	0.527	Nymphalidae,Satyrinae,Erebia,medusa	0.473
EZRMN339-08_Erebia_medusa	Nymphalidae,Satyrinae,Erebia,medusa	0.473	68	0	Nymphalidae,Satyrinae,Erebia,polaris	0.527	Nymphalidae,Satyrinae,Erebia,medusa	0.473
EZROM162-08_Erebia_medusa	Nymphalidae,Satyrinae,Erebia,medusa	0.473	68	0	Nymphalidae,Satyrinae,Erebia,polaris	0.527	Nymphalidae,Satyrinae,Erebia,medusa	0.473
EZROM946-08_Erebia_medusa	Nymphalidae,Satyrinae,Erebia,medusa	0.473	68	0	Nymphalidae,Satyrinae,Erebia,polaris	0.527	Nymphalidae,Satyrinae,Erebia,medusa	0.473
EZROM944-08_Erebia_medusa	Nymphalidae,Satyrinae,Erebia,medusa	0.473	68	0	Nymphalidae,Satyrinae,Erebia,polaris	0.527	Nymphalidae,Satyrinae,Erebia,medusa	0.473
EZROM159-08_Erebia_medusa	Nymphalidae,Satyrinae,Erebia,medusa	0.473	68	0	Nymphalidae,Satyrinae,Erebia,polaris	0.527	Nymphalidae,Satyrinae,Erebia,medusa	0.473
GWORA2484-09_Erebia_medusa	Nymphalidae,Satyrinae,Erebia,medusa	0.473	68	0	Nymphalidae,Satyrinae,Erebia,polaris	0.527	Nymphalidae,Satyrinae,Erebia,medusa	0.473
GWORA2483-09_Erebia_medusa	Nymphalidae,Satyrinae,Erebia,medusa	0.473	68	0	Nymphalidae,Satyrinae,Erebia,polaris	0.527	Nymphalidae,Satyrinae,Erebia,medusa	0.473
FBLMX271-11_Erebia_medusa	Nymphalidae,Satyrinae,Erebia,medusa	0.473	68	0	Nymphalidae,Satyrinae,Erebia,polaris	0.527	Nymphalidae,Satyrinae,Erebia,medusa	0.473
GWORR685-10_Erebia_medusa	Nymphalidae,Satyrinae,Erebia,medusa	0.473	68	0	Nymphalidae,Satyrinae,Erebia,polaris	0.527	Nymphalidae,Satyrinae,Erebia,medusa	0.473
GWORR681-10_Erebia_medusa	Nymphalidae,Satyrinae,Erebia,medusa	0.473	68	0	Nymphalidae,Satyrinae,Erebia,polaris	0.527	Nymphalidae,Satyrinae,Erebia,medusa	0.473
LEATF451-14_Erebia_medusa	Nymphalidae,Satyrinae,Erebia,medusa	0.473	68	0	Nymphalidae,Satyrinae,Erebia,polaris	0.527	Nymphalidae,Satyrinae,Erebia,medusa	0.473
LEATD454-13_Erebia_medusa	Nymphalidae,Satyrinae,Erebia,medusa	0.473	68	0	Nymphalidae,Satyrinae,Erebia,polaris	0.527	Nymphalidae,Satyrinae,Erebia,medusa	0.473
BIBSA146-15_Erebia_medusa	Nymphalidae,Satyrinae,Erebia,medusa	0.473	68	0	Nymphalidae,Satyrinae,Erebia,polaris	0.527	Nymphalidae,Satyrinae,Erebia,medusa	0.473
EULEP2244-15_Erebia_medusa	Nymphalidae,Satyrinae,Erebia,medusa	0.473	68	0	Nymphalidae,Satyrinae,Erebia,polaris	0.527	Nymphalidae,Satyrinae,Erebia,medusa	0.473
EULEP3723-16_Colias_myrmidone	Pieridae,Coliadinae,Colias,myrmidone	0.475	11	0	Pieridae,Coliadinae,Colias,caucasica	0.525	Pieridae,Coliadinae,Colias,myrmidone	0.475
EZSPC450-09_Iphiclides_feisthamelii	Papilionidae,Papilioninae,Iphiclides,feisthamelii	0.475	27	0	Papilionidae,Papilioninae,Iphiclides,podalirius	0.525	Papilionidae,Papilioninae,Iphiclides,feisthamelii	0.475
EULEP003-14_Iphiclides_feisthamelii	Papilionidae,Papilioninae,Iphiclides,feisthamelii	0.475	27	0	Papilionidae,Papilioninae,Iphiclides,podalirius	0.525	Papilionidae,Papilioninae,Iphiclides,feisthamelii	0.475
EULEP002-14_Iphiclides_feisthamelii	Papilionidae,Papilioninae,Iphiclides,feisthamelii	0.475	27	0	Papilionidae,Papilioninae,Iphiclides,podalirius	0.525	Papilionidae,Papilioninae,Iphiclides,feisthamelii	0.475
EZSPM419-09_Iphiclides_feisthamelii	Papilionidae,Papilioninae,Iphiclides,feisthamelii	0.475	27	0	Papilionidae,Papilioninae,Iphiclides,podalirius	0.525	Papilionidae,Papilioninae,Iphiclides,feisthamelii	0.475
WMB2264-13_Hipparchia_sbordonii	Nymphalidae,Satyrinae,Hipparchia,sbordonii	0.476	4	1	Nymphalidae,Satyrinae,Hipparchia,sbordonii	0.476	Nymphalidae,Satyrinae,Hipparchia,semele	0.263	Nymphalidae,Satyrinae,Hipparchia,cypriensis	0.102	Nymphalidae,Satyrinae,Hipparchia,christenseni	0.073	Nymphalidae,Satyrinae,Hipparchia,volgensis	0.055	Nymphalidae,Satyrinae,Hipparchia,cretica	0.017	Nymphalidae,Satyrinae,Hipparchia,pellucida	0.016
WMB3090-14_Hipparchia_sbordonii	Nymphalidae,Satyrinae,Hipparchia,sbordonii	0.476	4	1	Nymphalidae,Satyrinae,Hipparchia,sbordonii	0.476	Nymphalidae,Satyrinae,Hipparchia,semele	0.263	Nymphalidae,Satyrinae,Hipparchia,cypriensis	0.102	Nymphalidae,Satyrinae,Hipparchia,christenseni	0.073	Nymphalidae,Satyrinae,Hipparchia,volgensis	0.055	Nymphalidae,Satyrinae,Hipparchia,cretica	0.017	Nymphalidae,Satyrinae,Hipparchia,pellucida	0.016
HBOK003-08_Hipparchia_sbordonii	Nymphalidae,Satyrinae,Hipparchia,sbordonii	0.476	4	1	Nymphalidae,Satyrinae,Hipparchia,sbordonii	0.476	Nymphalidae,Satyrinae,Hipparchia,semele	0.263	Nymphalidae,Satyrinae,Hipparchia,cypriensis	0.102	Nymphalidae,Satyrinae,Hipparchia,christenseni	0.073	Nymphalidae,Satyrinae,Hipparchia,volgensis	0.055	Nymphalidae,Satyrinae,Hipparchia,cretica	0.017	Nymphalidae,Satyrinae,Hipparchia,pellucida	0.016
WMB3864-14_Maniola_telmessia	Nymphalidae,Satyrinae,Maniola,telmessia	0.476	10	0	Nymphalidae,Satyrinae,Maniola,halicarnassus	0.521	Nymphalidae,Satyrinae,Maniola,telmessia	0.476
WMB3862-14_Maniola_telmessia	Nymphalidae,Satyrinae,Maniola,telmessia	0.476	10	0	Nymphalidae,Satyrinae,Maniola,halicarnassus	0.521	Nymphalidae,Satyrinae,Maniola,telmessia	0.476
EULEP1639-15_Hipparchia_semele	Nymphalidae,Satyrinae,Hipparchia,semele	0.476	109	1	Nymphalidae,Satyrinae,Hipparchia,semele	0.476	Nymphalidae,Satyrinae,Hipparchia,volgensis	0.39	Nymphalidae,Satyrinae,Hipparchia,neapolitana	0.128
EULEP1632-15_Hipparchia_semele	Nymphalidae,Satyrinae,Hipparchia,semele	0.476	109	1	Nymphalidae,Satyrinae,Hipparchia,semele	0.476	Nymphalidae,Satyrinae,Hipparchia,volgensis	0.39	Nymphalidae,Satyrinae,Hipparchia,neapolitana	0.128
EULEP1011-15_Hipparchia_semele	Nymphalidae,Satyrinae,Hipparchia,semele	0.476	109	1	Nymphalidae,Satyrinae,Hipparchia,semele	0.476	Nymphalidae,Satyrinae,Hipparchia,volgensis	0.39	Nymphalidae,Satyrinae,Hipparchia,neapolitana	0.128
EULEP665-15_Maniola_halicarnassus	Nymphalidae,Satyrinae,Maniola,halicarnassus	0.478	4	0	Nymphalidae,Satyrinae,Maniola,telmessia	0.519	Nymphalidae,Satyrinae,Maniola,halicarnassus	0.478
EULEP663-15_Maniola_halicarnassus	Nymphalidae,Satyrinae,Maniola,halicarnassus	0.478	4	0	Nymphalidae,Satyrinae,Maniola,telmessia	0.519	Nymphalidae,Satyrinae,Maniola,halicarnassus	0.478
WMB6352-18_Hipparchia_sbordonii	Nymphalidae,Satyrinae,Hipparchia,sbordonii	0.48	4	1	Nymphalidae,Satyrinae,Hipparchia,sbordonii	0.48	Nymphalidae,Satyrinae,Hipparchia,semele	0.237	Nymphalidae,Satyrinae,Hipparchia,cypriensis	0.092	Nymphalidae,Satyrinae,Hipparchia,cretica	0.07	Nymphalidae,Satyrinae,Hipparchia,christenseni	0.066	Nymphalidae,Satyrinae,Hipparchia,volgensis	0.044	Nymphalidae,Satyrinae,Hipparchia,pellucida	0.011
EULEP669-15_Maniola_telmessia	Nymphalidae,Satyrinae,Maniola,telmessia	0.481	10	0	Nymphalidae,Satyrinae,Maniola,halicarnassus	0.516	Nymphalidae,Satyrinae,Maniola,telmessia	0.481
WMB3866-14_Maniola_telmessia	Nymphalidae,Satyrinae,Maniola,telmessia	0.481	10	0	Nymphalidae,Satyrinae,Maniola,halicarnassus	0.516	Nymphalidae,Satyrinae,Maniola,telmessia	0.481
EZSPC1328-10_Polyommatus_fabressei	Lycaenidae,Polyommatinae,Polyommatus,fabressei	0.483	33	0	Lycaenidae,Polyommatinae,Polyommatus,fulgens	0.501	Lycaenidae,Polyommatinae,Polyommatus,fabressei	0.483	Lycaenidae,Polyommatinae,Polyommatus,dolus	0.016
GWORL214-09_Pyrgus_alveus	Hesperiidae,Pyrginae,Pyrgus,alveus	0.484	185	0	Hesperiidae,Pyrginae,Pyrgus,foulquieri	0.516	Hesperiidae,Pyrginae,Pyrgus,alveus	0.484
FBLMT896-09_Pyrgus_alveus	Hesperiidae,Pyrginae,Pyrgus,alveus	0.485	185	0	Hesperiidae,Pyrginae,Pyrgus,foulquieri	0.515	Hesperiidae,Pyrginae,Pyrgus,alveus	0.485
GWOSA771-10_Pyrgus_alveus	Hesperiidae,Pyrginae,Pyrgus,alveus	0.485	185	0	Hesperiidae,Pyrginae,Pyrgus,foulquieri	0.515	Hesperiidae,Pyrginae,Pyrgus,alveus	0.485
GWOSK775-11_Pyrgus_alveus	Hesperiidae,Pyrginae,Pyrgus,alveus	0.485	185	0	Hesperiidae,Pyrginae,Pyrgus,foulquieri	0.515	Hesperiidae,Pyrginae,Pyrgus,alveus	0.485
ODOPE260-11_Pyrgus_alveus	Hesperiidae,Pyrginae,Pyrgus,alveus	0.485	185	0	Hesperiidae,Pyrginae,Pyrgus,foulquieri	0.515	Hesperiidae,Pyrginae,Pyrgus,alveus	0.485
ODOPE259-11_Pyrgus_alveus	Hesperiidae,Pyrginae,Pyrgus,alveus	0.485	185	0	Hesperiidae,Pyrginae,Pyrgus,foulquieri	0.515	Hesperiidae,Pyrginae,Pyrgus,alveus	0.485
ODOPE254-11_Pyrgus_alveus	Hesperiidae,Pyrginae,Pyrgus,alveus	0.485	185	0	Hesperiidae,Pyrginae,Pyrgus,foulquieri	0.515	Hesperiidae,Pyrginae,Pyrgus,alveus	0.485
ODOPE253-11_Pyrgus_alveus	Hesperiidae,Pyrginae,Pyrgus,alveus	0.485	185	0	Hesperiidae,Pyrginae,Pyrgus,foulquieri	0.515	Hesperiidae,Pyrginae,Pyrgus,alveus	0.485
ODOPE252-11_Pyrgus_alveus	Hesperiidae,Pyrginae,Pyrgus,alveus	0.485	185	0	Hesperiidae,Pyrginae,Pyrgus,foulquieri	0.515	Hesperiidae,Pyrginae,Pyrgus,alveus	0.485
FBLMX131-11_Pyrgus_alveus	Hesperiidae,Pyrginae,Pyrgus,alveus	0.485	185	0	Hesperiidae,Pyrginae,Pyrgus,foulquieri	0.515	Hesperiidae,Pyrginae,Pyrgus,alveus	0.485
FBLMX128-11_Pyrgus_alveus	Hesperiidae,Pyrginae,Pyrgus,alveus	0.485	185	0	Hesperiidae,Pyrginae,Pyrgus,foulquieri	0.515	Hesperiidae,Pyrginae,Pyrgus,alveus	0.485
FBLMX126-11_Pyrgus_alveus	Hesperiidae,Pyrginae,Pyrgus,alveus	0.485	185	0	Hesperiidae,Pyrginae,Pyrgus,foulquieri	0.515	Hesperiidae,Pyrginae,Pyrgus,alveus	0.485
FBLMX120-11_Pyrgus_alveus	Hesperiidae,Pyrginae,Pyrgus,alveus	0.485	185	0	Hesperiidae,Pyrginae,Pyrgus,foulquieri	0.515	Hesperiidae,Pyrginae,Pyrgus,alveus	0.485
GWORL212-09_Pyrgus_alveus	Hesperiidae,Pyrginae,Pyrgus,alveus	0.485	185	0	Hesperiidae,Pyrginae,Pyrgus,foulquieri	0.515	Hesperiidae,Pyrginae,Pyrgus,alveus	0.485
FBLMW355-10_Pyrgus_alveus	Hesperiidae,Pyrginae,Pyrgus,alveus	0.485	185	0	Hesperiidae,Pyrginae,Pyrgus,foulquieri	0.515	Hesperiidae,Pyrginae,Pyrgus,alveus	0.485
FBLMW348-10_Pyrgus_alveus	Hesperiidae,Pyrginae,Pyrgus,alveus	0.485	185	0	Hesperiidae,Pyrginae,Pyrgus,foulquieri	0.515	Hesperiidae,Pyrginae,Pyrgus,alveus	0.485
FBLMW346-10_Pyrgus_alveus	Hesperiidae,Pyrginae,Pyrgus,alveus	0.485	185	0	Hesperiidae,Pyrginae,Pyrgus,foulquieri	0.515	Hesperiidae,Pyrginae,Pyrgus,alveus	0.485
FBLMW334-10_Pyrgus_alveus	Hesperiidae,Pyrginae,Pyrgus,alveus	0.485	185	0	Hesperiidae,Pyrginae,Pyrgus,foulquieri	0.515	Hesperiidae,Pyrginae,Pyrgus,alveus	0.485
FBLMW319-10_Pyrgus_alveus	Hesperiidae,Pyrginae,Pyrgus,alveus	0.485	185	0	Hesperiidae,Pyrginae,Pyrgus,foulquieri	0.515	Hesperiidae,Pyrginae,Pyrgus,alveus	0.485
FBLMW298-10_Pyrgus_alveus	Hesperiidae,Pyrginae,Pyrgus,alveus	0.485	185	0	Hesperiidae,Pyrginae,Pyrgus,foulquieri	0.515	Hesperiidae,Pyrginae,Pyrgus,alveus	0.485
GWORL230-09_Pyrgus_alveus	Hesperiidae,Pyrginae,Pyrgus,alveus	0.485	185	0	Hesperiidae,Pyrginae,Pyrgus,foulquieri	0.515	Hesperiidae,Pyrginae,Pyrgus,alveus	0.485
GWORL210-09_Pyrgus_alveus	Hesperiidae,Pyrginae,Pyrgus,alveus	0.485	185	0	Hesperiidae,Pyrginae,Pyrgus,foulquieri	0.515	Hesperiidae,Pyrginae,Pyrgus,alveus	0.485
GWORL208-09_Pyrgus_alveus	Hesperiidae,Pyrginae,Pyrgus,alveus	0.485	185	0	Hesperiidae,Pyrginae,Pyrgus,foulquieri	0.515	Hesperiidae,Pyrginae,Pyrgus,alveus	0.485
GWORL206-09_Pyrgus_alveus	Hesperiidae,Pyrginae,Pyrgus,alveus	0.485	185	0	Hesperiidae,Pyrginae,Pyrgus,foulquieri	0.515	Hesperiidae,Pyrginae,Pyrgus,alveus	0.485
GWORL204-09_Pyrgus_alveus	Hesperiidae,Pyrginae,Pyrgus,alveus	0.485	185	0	Hesperiidae,Pyrginae,Pyrgus,foulquieri	0.515	Hesperiidae,Pyrginae,Pyrgus,alveus	0.485
GWORL202-09_Pyrgus_alveus	Hesperiidae,Pyrginae,Pyrgus,alveus	0.485	185	0	Hesperiidae,Pyrginae,Pyrgus,foulquieri	0.515	Hesperiidae,Pyrginae,Pyrgus,alveus	0.485
GWORL200-09_Pyrgus_alveus	Hesperiidae,Pyrginae,Pyrgus,alveus	0.485	185	0	Hesperiidae,Pyrginae,Pyrgus,foulquieri	0.515	Hesperiidae,Pyrginae,Pyrgus,alveus	0.485
GWORL196-09_Pyrgus_alveus	Hesperiidae,Pyrginae,Pyrgus,alveus	0.485	185	0	Hesperiidae,Pyrginae,Pyrgus,foulquieri	0.515	Hesperiidae,Pyrginae,Pyrgus,alveus	0.485
ABOLD624-17_Pyrgus_alveus	Hesperiidae,Pyrginae,Pyrgus,alveus	0.486	185	0	Hesperiidae,Pyrginae,Pyrgus,foulquieri	0.514	Hesperiidae,Pyrginae,Pyrgus,alveus	0.486
EULEP2180-15_Pseudochazara_graeca	Nymphalidae,Satyrinae,Pseudochazara,graeca	0.487	8	0	Nymphalidae,Satyrinae,Pseudochazara,amymone	0.513	Nymphalidae,Satyrinae,Pseudochazara,graeca	0.487
EULEP849-15_Pseudochazara_graeca	Nymphalidae,Satyrinae,Pseudochazara,graeca	0.487	8	0	Nymphalidae,Satyrinae,Pseudochazara,amymone	0.513	Nymphalidae,Satyrinae,Pseudochazara,graeca	0.487
EULEP848-15_Pseudochazara_graeca	Nymphalidae,Satyrinae,Pseudochazara,graeca	0.487	8	0	Nymphalidae,Satyrinae,Pseudochazara,amymone	0.513	Nymphalidae,Satyrinae,Pseudochazara,graeca	0.487
WMB4497-14_Lysandra_coridon	Lycaenidae,Polyommatinae,Lysandra,coridon	0.49	121	0	Lycaenidae,Polyommatinae,Lysandra,hispana	0.506	Lycaenidae,Polyommatinae,Lysandra,coridon	0.49
WMB3946-14_Lysandra_coridon	Lycaenidae,Polyommatinae,Lysandra,coridon	0.491	121	0	Lycaenidae,Polyommatinae,Lysandra,hispana	0.508	Lycaenidae,Polyommatinae,Lysandra,coridon	0.491
FBLMW350-10_Pyrgus_alveus	Hesperiidae,Pyrginae,Pyrgus,alveus	0.491	185	0	Hesperiidae,Pyrginae,Pyrgus,foulquieri	0.509	Hesperiidae,Pyrginae,Pyrgus,alveus	0.491
EZSPN188-09_Polyommatus_fulgens	Lycaenidae,Polyommatinae,Polyommatus,fulgens	0.492	13	0	Lycaenidae,Polyommatinae,Polyommatus,fabressei	0.507	Lycaenidae,Polyommatinae,Polyommatus,fulgens	0.492
LEATH731-14_Coenonympha_arcania	Nymphalidae,Satyrinae,Coenonympha,arcania	0.492	102	0	Nymphalidae,Satyrinae,Coenonympha,gardetta	0.508	Nymphalidae,Satyrinae,Coenonympha,arcania	0.492
LON183-08_Boloria_chariclea	Nymphalidae,Heliconiinae,Boloria,chariclea	0.493	7	0	Nymphalidae,Heliconiinae,Boloria,angarensis	0.507	Nymphalidae,Heliconiinae,Boloria,chariclea	0.493
EULEP4787-16_Boloria_chariclea	Nymphalidae,Heliconiinae,Boloria,chariclea	0.493	7	0	Nymphalidae,Heliconiinae,Boloria,angarensis	0.507	Nymphalidae,Heliconiinae,Boloria,chariclea	0.493
LEFID418-10_Boloria_chariclea	Nymphalidae,Heliconiinae,Boloria,chariclea	0.493	7	0	Nymphalidae,Heliconiinae,Boloria,angarensis	0.507	Nymphalidae,Heliconiinae,Boloria,chariclea	0.493
LEFID417-10_Boloria_chariclea	Nymphalidae,Heliconiinae,Boloria,chariclea	0.493	7	0	Nymphalidae,Heliconiinae,Boloria,angarensis	0.507	Nymphalidae,Heliconiinae,Boloria,chariclea	0.493
LEFIG495-10_Boloria_chariclea	Nymphalidae,Heliconiinae,Boloria,chariclea	0.493	7	0	Nymphalidae,Heliconiinae,Boloria,angarensis	0.507	Nymphalidae,Heliconiinae,Boloria,chariclea	0.493
LEFIG494-10_Boloria_chariclea	Nymphalidae,Heliconiinae,Boloria,chariclea	0.493	7	0	Nymphalidae,Heliconiinae,Boloria,angarensis	0.507	Nymphalidae,Heliconiinae,Boloria,chariclea	0.493
OXB757-15_Coenonympha_arcania	Nymphalidae,Satyrinae,Coenonympha,arcania	0.496	102	0	Nymphalidae,Satyrinae,Coenonympha,gardetta	0.504	Nymphalidae,Satyrinae,Coenonympha,arcania	0.496
EULEP3641-16_Coenonympha_arcania	Nymphalidae,Satyrinae,Coenonympha,arcania	0.496	102	0	Nymphalidae,Satyrinae,Coenonympha,gardetta	0.504	Nymphalidae,Satyrinae,Coenonympha,arcania	0.496
WMB901-13_Coenonympha_arcania	Nymphalidae,Satyrinae,Coenonympha,arcania	0.496	102	0	Nymphalidae,Satyrinae,Coenonympha,gardetta	0.504	Nymphalidae,Satyrinae,Coenonympha,arcania	0.496
LEATG513-14_Coenonympha_arcania	Nymphalidae,Satyrinae,Coenonympha,arcania	0.496	102	0	Nymphalidae,Satyrinae,Coenonympha,gardetta	0.504	Nymphalidae,Satyrinae,Coenonympha,arcania	0.496
LEATG512-14_Coenonympha_arcania	Nymphalidae,Satyrinae,Coenonympha,arcania	0.496	102	0	Nymphalidae,Satyrinae,Coenonympha,gardetta	0.504	Nymphalidae,Satyrinae,Coenonympha,arcania	0.496
ABOLD059-16_Coenonympha_arcania	Nymphalidae,Satyrinae,Coenonympha,arcania	0.496	102	0	Nymphalidae,Satyrinae,Coenonympha,gardetta	0.504	Nymphalidae,Satyrinae,Coenonympha,arcania	0.496
EULEP3640-16_Coenonympha_arcania	Nymphalidae,Satyrinae,Coenonympha,arcania	0.497	102	0	Nymphalidae,Satyrinae,Coenonympha,gardetta	0.503	Nymphalidae,Satyrinae,Coenonympha,arcania	0.497
EULEP4570-16_Pseudophilotes_vicrama	Lycaenidae,Polyommatinae,Pseudophilotes,vicrama	0.498	23	1	Lycaenidae,Polyommatinae,Pseudophilotes,vicrama	0.498	Lycaenidae,Polyommatinae,Pseudophilotes,baton	0.437	Lycaenidae,Polyommatinae,Pseudophilotes,panoptes	0.065
BIBSA1094-15_Coenonympha_arcania	Nymphalidae,Satyrinae,Coenonympha,arcania	0.498	102	0	Nymphalidae,Satyrinae,Coenonympha,gardetta	0.502	Nymphalidae,Satyrinae,Coenonympha,arcania	0.498
EULEP2586-15_Hipparchia_volgensis	Nymphalidae,Satyrinae,Hipparchia,volgensis	0.499	8	1	Nymphalidae,Satyrinae,Hipparchia,volgensis	0.499	Nymphalidae,Satyrinae,Hipparchia,sbordonii	0.176	Nymphalidae,Satyrinae,Hipparchia,semele	0.124	Nymphalidae,Satyrinae,Hipparchia,pellucida	0.121	Nymphalidae,Satyrinae,Hipparchia,cypriensis	0.037	Nymphalidae,Satyrinae,Hipparchia,christenseni	0.029
EULEP4776-16_Boloria_chariclea	Nymphalidae,Heliconiinae,Boloria,chariclea	0.5	7	1	Nymphalidae,Heliconiinae,Boloria,chariclea	0.5	Nymphalidae,Heliconiinae,Boloria,angarensis	0.5
BIBSA1079-15_Erebia_cassioides	Nymphalidae,Satyrinae,Erebia,cassioides	0.502	21	1	Nymphalidae,Satyrinae,Erebia,cassioides	0.502	Nymphalidae,Satyrinae,Erebia,nivalis	0.125	Nymphalidae,Satyrinae,Erebia,calcarius	0.12	Nymphalidae,Satyrinae,Erebia,arvernensis	0.117	Nymphalidae,Satyrinae,Erebia,neleus	0.112	Nymphalidae,Satyrinae,Erebia,tyndarus	0.023
EULEP3774-16_Erebia_cassioides	Nymphalidae,Satyrinae,Erebia,cassioides	0.502	21	1	Nymphalidae,Satyrinae,Erebia,cassioides	0.502	Nymphalidae,Satyrinae,Erebia,nivalis	0.125	Nymphalidae,Satyrinae,Erebia,calcarius	0.12	Nymphalidae,Satyrinae,Erebia,arvernensis	0.117	Nymphalidae,Satyrinae,Erebia,neleus	0.112	Nymphalidae,Satyrinae,Erebia,tyndarus	0.023
PHLAI542-13_Erebia_cassioides	Nymphalidae,Satyrinae,Erebia,cassioides	0.502	21	1	Nymphalidae,Satyrinae,Erebia,cassioides	0.502	Nymphalidae,Satyrinae,Erebia,nivalis	0.125	Nymphalidae,Satyrinae,Erebia,calcarius	0.12	Nymphalidae,Satyrinae,Erebia,arvernensis	0.117	Nymphalidae,Satyrinae,Erebia,neleus	0.112	Nymphalidae,Satyrinae,Erebia,tyndarus	0.023
PHLAF658-11_Erebia_cassioides	Nymphalidae,Satyrinae,Erebia,cassioides	0.502	21	1	Nymphalidae,Satyrinae,Erebia,cassioides	0.502	Nymphalidae,Satyrinae,Erebia,nivalis	0.125	Nymphalidae,Satyrinae,Erebia,calcarius	0.12	Nymphalidae,Satyrinae,Erebia,arvernensis	0.117	Nymphalidae,Satyrinae,Erebia,neleus	0.112	Nymphalidae,Satyrinae,Erebia,tyndarus	0.023
LEATF449-14_Erebia_cassioides	Nymphalidae,Satyrinae,Erebia,cassioides	0.502	21	1	Nymphalidae,Satyrinae,Erebia,cassioides	0.502	Nymphalidae,Satyrinae,Erebia,nivalis	0.125	Nymphalidae,Satyrinae,Erebia,calcarius	0.12	Nymphalidae,Satyrinae,Erebia,arvernensis	0.117	Nymphalidae,Satyrinae,Erebia,neleus	0.112	Nymphalidae,Satyrinae,Erebia,tyndarus	0.023
EULEP3496-16_Boloria_angarensis	Nymphalidae,Heliconiinae,Boloria,angarensis	0.506	3	1	Nymphalidae,Heliconiinae,Boloria,angarensis	0.506	Nymphalidae,Heliconiinae,Boloria,chariclea	0.494
EULEP3495-16_Boloria_angarensis	Nymphalidae,Heliconiinae,Boloria,angarensis	0.506	3	1	Nymphalidae,Heliconiinae,Boloria,angarensis	0.506	Nymphalidae,Heliconiinae,Boloria,chariclea	0.494
EULEP3497-16_Boloria_angarensis	Nymphalidae,Heliconiinae,Boloria,angarensis	0.506	3	1	Nymphalidae,Heliconiinae,Boloria,angarensis	0.506	Nymphalidae,Heliconiinae,Boloria,chariclea	0.494
EULEP4746-16_Boloria_aquilonaris	Nymphalidae,Heliconiinae,Boloria,aquilonaris	0.506	29	1	Nymphalidae,Heliconiinae,Boloria,aquilonaris	0.506	Nymphalidae,Heliconiinae,Boloria,alaskensis	0.491
WMB1857-13_Lysandra_coridon	Lycaenidae,Polyommatinae,Lysandra,coridon	0.506	121	1	Lycaenidae,Polyommatinae,Lysandra,coridon	0.506	Lycaenidae,Polyommatinae,Lysandra,hispana	0.493
OXB1187-15_Pyrgus_foulquieri	Hesperiidae,Pyrginae,Pyrgus,foulquieri	0.508	31	1	Hesperiidae,Pyrginae,Pyrgus,foulquieri	0.508	Hesperiidae,Pyrginae,Pyrgus,alveus	0.492
EZSPC157-09_Pyrgus_foulquieri	Hesperiidae,Pyrginae,Pyrgus,foulquieri	0.508	31	1	Hesperiidae,Pyrginae,Pyrgus,foulquieri	0.508	Hesperiidae,Pyrginae,Pyrgus,alveus	0.492
EZSPC156-09_Pyrgus_foulquieri	Hesperiidae,Pyrginae,Pyrgus,foulquieri	0.508	31	1	Hesperiidae,Pyrginae,Pyrgus,foulquieri	0.508	Hesperiidae,Pyrginae,Pyrgus,alveus	0.492
EZSPC155-09_Pyrgus_foulquieri	Hesperiidae,Pyrginae,Pyrgus,foulquieri	0.508	31	1	Hesperiidae,Pyrginae,Pyrgus,foulquieri	0.508	Hesperiidae,Pyrginae,Pyrgus,alveus	0.492
EZSPC154-09_Pyrgus_foulquieri	Hesperiidae,Pyrginae,Pyrgus,foulquieri	0.508	31	1	Hesperiidae,Pyrginae,Pyrgus,foulquieri	0.508	Hesperiidae,Pyrginae,Pyrgus,alveus	0.492
EZSPC034-09_Pyrgus_foulquieri	Hesperiidae,Pyrginae,Pyrgus,foulquieri	0.508	31	1	Hesperiidae,Pyrginae,Pyrgus,foulquieri	0.508	Hesperiidae,Pyrginae,Pyrgus,alveus	0.492
EZSPC033-09_Pyrgus_foulquieri	Hesperiidae,Pyrginae,Pyrgus,foulquieri	0.508	31	1	Hesperiidae,Pyrginae,Pyrgus,foulquieri	0.508	Hesperiidae,Pyrginae,Pyrgus,alveus	0.492
EZSPC019-09_Pyrgus_foulquieri	Hesperiidae,Pyrginae,Pyrgus,foulquieri	0.508	31	1	Hesperiidae,Pyrginae,Pyrgus,foulquieri	0.508	Hesperiidae,Pyrginae,Pyrgus,alveus	0.492
BIBSA939-15_Pyrgus_foulquieri	Hesperiidae,Pyrginae,Pyrgus,foulquieri	0.508	31	1	Hesperiidae,Pyrginae,Pyrgus,foulquieri	0.508	Hesperiidae,Pyrginae,Pyrgus,alveus	0.492
BIBSA938-15_Pyrgus_foulquieri	Hesperiidae,Pyrginae,Pyrgus,foulquieri	0.508	31	1	Hesperiidae,Pyrginae,Pyrgus,foulquieri	0.508	Hesperiidae,Pyrginae,Pyrgus,alveus	0.492
WMB1725-13_Pyrgus_foulquieri	Hesperiidae,Pyrginae,Pyrgus,foulquieri	0.508	31	1	Hesperiidae,Pyrginae,Pyrgus,foulquieri	0.508	Hesperiidae,Pyrginae,Pyrgus,alveus	0.492
WMB1713-13_Pyrgus_foulquieri	Hesperiidae,Pyrginae,Pyrgus,foulquieri	0.508	31	1	Hesperiidae,Pyrginae,Pyrgus,foulquieri	0.508	Hesperiidae,Pyrginae,Pyrgus,alveus	0.492
EZSPC020-09_Pyrgus_foulquieri	Hesperiidae,Pyrginae,Pyrgus,foulquieri	0.509	31	1	Hesperiidae,Pyrginae,Pyrgus,foulquieri	0.509	Hesperiidae,Pyrginae,Pyrgus,alveus	0.491
BIBSA448-15_Plebejus_argyrognomon	Lycaenidae,Polyommatinae,Plebejus,argyrognomon	0.51	58	1	Lycaenidae,Polyommatinae,Plebejus,argyrognomon	0.51	Lycaenidae,Polyommatinae,Plebejus,idas	0.391	Lycaenidae,Polyommatinae,Plebejus,bellieri	0.099
WMB3845-14_Lysandra_hispana	Lycaenidae,Polyommatinae,Lysandra,hispana	0.517	24	1	Lycaenidae,Polyommatinae,Lysandra,hispana	0.517	Lycaenidae,Polyommatinae,Lysandra,coridon	0.483
WMB3649-14_Lysandra_hispana	Lycaenidae,Polyommatinae,Lysandra,hispana	0.517	24	1	Lycaenidae,Polyommatinae,Lysandra,hispana	0.517	Lycaenidae,Polyommatinae,Lysandra,coridon	0.483
WMB110-11_Lysandra_hispana	Lycaenidae,Polyommatinae,Lysandra,hispana	0.517	24	1	Lycaenidae,Polyommatinae,Lysandra,hispana	0.517	Lycaenidae,Polyommatinae,Lysandra,coridon	0.483
EZROM913-08_Erebia_neleus	Nymphalidae,Satyrinae,Erebia,neleus	0.518	9	1	Nymphalidae,Satyrinae,Erebia,neleus	0.518	Nymphalidae,Satyrinae,Erebia,nivalis	0.106	Nymphalidae,Satyrinae,Erebia,calcarius	0.101	Nymphalidae,Satyrinae,Erebia,arvernensis	0.099	Nymphalidae,Satyrinae,Erebia,cassioides	0.088	Nymphalidae,Satyrinae,Erebia,tyndarus	0.088
EZROM912-08_Erebia_neleus	Nymphalidae,Satyrinae,Erebia,neleus	0.518	9	1	Nymphalidae,Satyrinae,Erebia,neleus	0.518	Nymphalidae,Satyrinae,Erebia,nivalis	0.106	Nymphalidae,Satyrinae,Erebia,calcarius	0.101	Nymphalidae,Satyrinae,Erebia,arvernensis	0.099	Nymphalidae,Satyrinae,Erebia,cassioides	0.088	Nymphalidae,Satyrinae,Erebia,tyndarus	0.088
EZROM910-08_Erebia_neleus	Nymphalidae,Satyrinae,Erebia,neleus	0.518	9	1	Nymphalidae,Satyrinae,Erebia,neleus	0.518	Nymphalidae,Satyrinae,Erebia,nivalis	0.106	Nymphalidae,Satyrinae,Erebia,calcarius	0.101	Nymphalidae,Satyrinae,Erebia,arvernensis	0.099	Nymphalidae,Satyrinae,Erebia,cassioides	0.088	Nymphalidae,Satyrinae,Erebia,tyndarus	0.088
EZROM671-08_Erebia_neleus	Nymphalidae,Satyrinae,Erebia,neleus	0.518	9	1	Nymphalidae,Satyrinae,Erebia,neleus	0.518	Nymphalidae,Satyrinae,Erebia,nivalis	0.106	Nymphalidae,Satyrinae,Erebia,calcarius	0.101	Nymphalidae,Satyrinae,Erebia,arvernensis	0.099	Nymphalidae,Satyrinae,Erebia,cassioides	0.088	Nymphalidae,Satyrinae,Erebia,tyndarus	0.088
WMB1663-13_Lysandra_hispana	Lycaenidae,Polyommatinae,Lysandra,hispana	0.519	24	1	Lycaenidae,Polyommatinae,Lysandra,hispana	0.519	Lycaenidae,Polyommatinae,Lysandra,coridon	0.481
EULEP802-15_Coenonympha_arcania	Nymphalidae,Satyrinae,Coenonympha,arcania	0.52	102	1	Nymphalidae,Satyrinae,Coenonympha,arcania	0.52	Nymphalidae,Satyrinae,Coenonympha,gardetta	0.48
EULEP3701-16_Colias_caucasica	Pieridae,Coliadinae,Colias,caucasica	0.522	18	1	Pieridae,Coliadinae,Colias,caucasica	0.522	Pieridae,Coliadinae,Colias,myrmidone	0.478
EULEP3697-16_Colias_caucasica	Pieridae,Coliadinae,Colias,caucasica	0.522	18	1	Pieridae,Coliadinae,Colias,caucasica	0.522	Pieridae,Coliadinae,Colias,myrmidone	0.478
EULEP3694-16_Colias_caucasica	Pieridae,Coliadinae,Colias,caucasica	0.522	18	1	Pieridae,Coliadinae,Colias,caucasica	0.522	Pieridae,Coliadinae,Colias,myrmidone	0.478
EZROM911-08_Erebia_neleus	Nymphalidae,Satyrinae,Erebia,neleus	0.524	9	1	Nymphalidae,Satyrinae,Erebia,neleus	0.524	Nymphalidae,Satyrinae,Erebia,nivalis	0.104	Nymphalidae,Satyrinae,Erebia,calcarius	0.1	Nymphalidae,Satyrinae,Erebia,arvernensis	0.098	Nymphalidae,Satyrinae,Erebia,cassioides	0.087	Nymphalidae,Satyrinae,Erebia,tyndarus	0.087
PHLAA139-09_Erebia_cassioides	Nymphalidae,Satyrinae,Erebia,cassioides	0.524	21	1	Nymphalidae,Satyrinae,Erebia,cassioides	0.524	Nymphalidae,Satyrinae,Erebia,nivalis	0.121	Nymphalidae,Satyrinae,Erebia,calcarius	0.115	Nymphalidae,Satyrinae,Erebia,arvernensis	0.112	Nymphalidae,Satyrinae,Erebia,neleus	0.107	Nymphalidae,Satyrinae,Erebia,tyndarus	0.02
OXB1388-15_Iphiclides_podalirius	Papilionidae,Papilioninae,Iphiclides,podalirius	0.524	100	1	Papilionidae,Papilioninae,Iphiclides,podalirius	0.524	Papilionidae,Papilioninae,Iphiclides,feisthamelii	0.476
OXB1366-15_Iphiclides_podalirius	Papilionidae,Papilioninae,Iphiclides,podalirius	0.524	100	1	Papilionidae,Papilioninae,Iphiclides,podalirius	0.524	Papilionidae,Papilioninae,Iphiclides,feisthamelii	0.476
OXB1259-15_Iphiclides_podalirius	Papilionidae,Papilioninae,Iphiclides,podalirius	0.524	100	1	Papilionidae,Papilioninae,Iphiclides,podalirius	0.524	Papilionidae,Papilioninae,Iphiclides,feisthamelii	0.476
OXB1028-15_Iphiclides_podalirius	Papilionidae,Papilioninae,Iphiclides,podalirius	0.524	100	1	Papilionidae,Papilioninae,Iphiclides,podalirius	0.524	Papilionidae,Papilioninae,Iphiclides,feisthamelii	0.476
OXB974-15_Iphiclides_podalirius	Papilionidae,Papilioninae,Iphiclides,podalirius	0.524	100	1	Papilionidae,Papilioninae,Iphiclides,podalirius	0.524	Papilionidae,Papilioninae,Iphiclides,feisthamelii	0.476
OXB910-15_Iphiclides_podalirius	Papilionidae,Papilioninae,Iphiclides,podalirius	0.524	100	1	Papilionidae,Papilioninae,Iphiclides,podalirius	0.524	Papilionidae,Papilioninae,Iphiclides,feisthamelii	0.476
OXB888-15_Iphiclides_podalirius	Papilionidae,Papilioninae,Iphiclides,podalirius	0.524	100	1	Papilionidae,Papilioninae,Iphiclides,podalirius	0.524	Papilionidae,Papilioninae,Iphiclides,feisthamelii	0.476
OXB587-15_Iphiclides_podalirius	Papilionidae,Papilioninae,Iphiclides,podalirius	0.524	100	1	Papilionidae,Papilioninae,Iphiclides,podalirius	0.524	Papilionidae,Papilioninae,Iphiclides,feisthamelii	0.476
LEASS703-17_Iphiclides_podalirius	Papilionidae,Papilioninae,Iphiclides,podalirius	0.524	100	1	Papilionidae,Papilioninae,Iphiclides,podalirius	0.524	Papilionidae,Papilioninae,Iphiclides,feisthamelii	0.476
EZSPM448-09_Iphiclides_podalirius	Papilionidae,Papilioninae,Iphiclides,podalirius	0.524	100	1	Papilionidae,Papilioninae,Iphiclides,podalirius	0.524	Papilionidae,Papilioninae,Iphiclides,feisthamelii	0.476
BIBSA1618-16_Iphiclides_podalirius	Papilionidae,Papilioninae,Iphiclides,podalirius	0.524	100	1	Papilionidae,Papilioninae,Iphiclides,podalirius	0.524	Papilionidae,Papilioninae,Iphiclides,feisthamelii	0.476
BIBSA349-15_Iphiclides_podalirius	Papilionidae,Papilioninae,Iphiclides,podalirius	0.524	100	1	Papilionidae,Papilioninae,Iphiclides,podalirius	0.524	Papilionidae,Papilioninae,Iphiclides,feisthamelii	0.476
BIBSA970-15_Iphiclides_podalirius	Papilionidae,Papilioninae,Iphiclides,podalirius	0.524	100	1	Papilionidae,Papilioninae,Iphiclides,podalirius	0.524	Papilionidae,Papilioninae,Iphiclides,feisthamelii	0.476
BIBSA701-15_Iphiclides_podalirius	Papilionidae,Papilioninae,Iphiclides,podalirius	0.524	100	1	Papilionidae,Papilioninae,Iphiclides,podalirius	0.524	Papilionidae,Papilioninae,Iphiclides,feisthamelii	0.476
BIBSA1423-15_Iphiclides_podalirius	Papilionidae,Papilioninae,Iphiclides,podalirius	0.524	100	1	Papilionidae,Papilioninae,Iphiclides,podalirius	0.524	Papilionidae,Papilioninae,Iphiclides,feisthamelii	0.476
BIBSA580-15_Iphiclides_podalirius	Papilionidae,Papilioninae,Iphiclides,podalirius	0.524	100	1	Papilionidae,Papilioninae,Iphiclides,podalirius	0.524	Papilionidae,Papilioninae,Iphiclides,feisthamelii	0.476
BIBSA1031-15_Iphiclides_podalirius	Papilionidae,Papilioninae,Iphiclides,podalirius	0.524	100	1	Papilionidae,Papilioninae,Iphiclides,podalirius	0.524	Papilionidae,Papilioninae,Iphiclides,feisthamelii	0.476
BIBSA1667-16_Iphiclides_podalirius	Papilionidae,Papilioninae,Iphiclides,podalirius	0.524	100	1	Papilionidae,Papilioninae,Iphiclides,podalirius	0.524	Papilionidae,Papilioninae,Iphiclides,feisthamelii	0.476
BIBSA1171-15_Iphiclides_podalirius	Papilionidae,Papilioninae,Iphiclides,podalirius	0.524	100	1	Papilionidae,Papilioninae,Iphiclides,podalirius	0.524	Papilionidae,Papilioninae,Iphiclides,feisthamelii	0.476
BIBSA1140-15_Iphiclides_podalirius	Papilionidae,Papilioninae,Iphiclides,podalirius	0.524	100	1	Papilionidae,Papilioninae,Iphiclides,podalirius	0.524	Papilionidae,Papilioninae,Iphiclides,feisthamelii	0.476
EULEP2164-15_Iphiclides_podalirius	Papilionidae,Papilioninae,Iphiclides,podalirius	0.524	100	1	Papilionidae,Papilioninae,Iphiclides,podalirius	0.524	Papilionidae,Papilioninae,Iphiclides,feisthamelii	0.476
EULEP1767-15_Iphiclides_podalirius	Papilionidae,Papilioninae,Iphiclides,podalirius	0.524	100	1	Papilionidae,Papilioninae,Iphiclides,podalirius	0.524	Papilionidae,Papilioninae,Iphiclides,feisthamelii	0.476
EULEP1442-15_Iphiclides_podalirius	Papilionidae,Papilioninae,Iphiclides,podalirius	0.524	100	1	Papilionidae,Papilioninae,Iphiclides,podalirius	0.524	Papilionidae,Papilioninae,Iphiclides,feisthamelii	0.476
EULEP1367-15_Iphiclides_podalirius	Papilionidae,Papilioninae,Iphiclides,podalirius	0.524	100	1	Papilionidae,Papilioninae,Iphiclides,podalirius	0.524	Papilionidae,Papilioninae,Iphiclides,feisthamelii	0.476
EULEP897-15_Iphiclides_podalirius	Papilionidae,Papilioninae,Iphiclides,podalirius	0.524	100	1	Papilionidae,Papilioninae,Iphiclides,podalirius	0.524	Papilionidae,Papilioninae,Iphiclides,feisthamelii	0.476
EULEP1600-15_Iphiclides_podalirius	Papilionidae,Papilioninae,Iphiclides,podalirius	0.524	100	1	Papilionidae,Papilioninae,Iphiclides,podalirius	0.524	Papilionidae,Papilioninae,Iphiclides,feisthamelii	0.476
EULEP1306-15_Iphiclides_podalirius	Papilionidae,Papilioninae,Iphiclides,podalirius	0.524	100	1	Papilionidae,Papilioninae,Iphiclides,podalirius	0.524	Papilionidae,Papilioninae,Iphiclides,feisthamelii	0.476
EULEP1197-15_Iphiclides_podalirius	Papilionidae,Papilioninae,Iphiclides,podalirius	0.524	100	1	Papilionidae,Papilioninae,Iphiclides,podalirius	0.524	Papilionidae,Papilioninae,Iphiclides,feisthamelii	0.476
EZROM220-08_Iphiclides_podalirius	Papilionidae,Papilioninae,Iphiclides,podalirius	0.524	100	1	Papilionidae,Papilioninae,Iphiclides,podalirius	0.524	Papilionidae,Papilioninae,Iphiclides,feisthamelii	0.476
EULEP5662-17_Iphiclides_podalirius	Papilionidae,Papilioninae,Iphiclides,podalirius	0.524	100	1	Papilionidae,Papilioninae,Iphiclides,podalirius	0.524	Papilionidae,Papilioninae,Iphiclides,feisthamelii	0.476
EZRMN332-08_Iphiclides_podalirius	Papilionidae,Papilioninae,Iphiclides,podalirius	0.524	100	1	Papilionidae,Papilioninae,Iphiclides,podalirius	0.524	Papilionidae,Papilioninae,Iphiclides,feisthamelii	0.476
EULEP5022-16_Iphiclides_podalirius	Papilionidae,Papilioninae,Iphiclides,podalirius	0.524	100	1	Papilionidae,Papilioninae,Iphiclides,podalirius	0.524	Papilionidae,Papilioninae,Iphiclides,feisthamelii	0.476
EULEP001-14_Iphiclides_podalirius	Papilionidae,Papilioninae,Iphiclides,podalirius	0.524	100	1	Papilionidae,Papilioninae,Iphiclides,podalirius	0.524	Papilionidae,Papilioninae,Iphiclides,feisthamelii	0.476
EZROM1028-08_Iphiclides_podalirius	Papilionidae,Papilioninae,Iphiclides,podalirius	0.524	100	1	Papilionidae,Papilioninae,Iphiclides,podalirius	0.524	Papilionidae,Papilioninae,Iphiclides,feisthamelii	0.476
EULEP4099-16_Iphiclides_podalirius	Papilionidae,Papilioninae,Iphiclides,podalirius	0.524	100	1	Papilionidae,Papilioninae,Iphiclides,podalirius	0.524	Papilionidae,Papilioninae,Iphiclides,feisthamelii	0.476
EULEP4098-16_Iphiclides_podalirius	Papilionidae,Papilioninae,Iphiclides,podalirius	0.524	100	1	Papilionidae,Papilioninae,Iphiclides,podalirius	0.524	Papilionidae,Papilioninae,Iphiclides,feisthamelii	0.476
WMB5497-14_Iphiclides_podalirius	Papilionidae,Papilioninae,Iphiclides,podalirius	0.524	100	1	Papilionidae,Papilioninae,Iphiclides,podalirius	0.524	Papilionidae,Papilioninae,Iphiclides,feisthamelii	0.476
WMB5040-14_Iphiclides_podalirius	Papilionidae,Papilioninae,Iphiclides,podalirius	0.524	100	1	Papilionidae,Papilioninae,Iphiclides,podalirius	0.524	Papilionidae,Papilioninae,Iphiclides,feisthamelii	0.476
WMB4968-14_Iphiclides_podalirius	Papilionidae,Papilioninae,Iphiclides,podalirius	0.524	100	1	Papilionidae,Papilioninae,Iphiclides,podalirius	0.524	Papilionidae,Papilioninae,Iphiclides,feisthamelii	0.476
WMB4855-14_Iphiclides_podalirius	Papilionidae,Papilioninae,Iphiclides,podalirius	0.524	100	1	Papilionidae,Papilioninae,Iphiclides,podalirius	0.524	Papilionidae,Papilioninae,Iphiclides,feisthamelii	0.476
WMB4804-14_Iphiclides_podalirius	Papilionidae,Papilioninae,Iphiclides,podalirius	0.524	100	1	Papilionidae,Papilioninae,Iphiclides,podalirius	0.524	Papilionidae,Papilioninae,Iphiclides,feisthamelii	0.476
WMB641-11_Iphiclides_podalirius	Papilionidae,Papilioninae,Iphiclides,podalirius	0.524	100	1	Papilionidae,Papilioninae,Iphiclides,podalirius	0.524	Papilionidae,Papilioninae,Iphiclides,feisthamelii	0.476
WMB5084-14_Iphiclides_podalirius	Papilionidae,Papilioninae,Iphiclides,podalirius	0.524	100	1	Papilionidae,Papilioninae,Iphiclides,podalirius	0.524	Papilionidae,Papilioninae,Iphiclides,feisthamelii	0.476
WMB6563-18_Iphiclides_podalirius	Papilionidae,Papilioninae,Iphiclides,podalirius	0.524	100	1	Papilionidae,Papilioninae,Iphiclides,podalirius	0.524	Papilionidae,Papilioninae,Iphiclides,feisthamelii	0.476
WMB4342-14_Iphiclides_podalirius	Papilionidae,Papilioninae,Iphiclides,podalirius	0.524	100	1	Papilionidae,Papilioninae,Iphiclides,podalirius	0.524	Papilionidae,Papilioninae,Iphiclides,feisthamelii	0.476
WMB4288-14_Iphiclides_podalirius	Papilionidae,Papilioninae,Iphiclides,podalirius	0.524	100	1	Papilionidae,Papilioninae,Iphiclides,podalirius	0.524	Papilionidae,Papilioninae,Iphiclides,feisthamelii	0.476
WMB4271-14_Iphiclides_podalirius	Papilionidae,Papilioninae,Iphiclides,podalirius	0.524	100	1	Papilionidae,Papilioninae,Iphiclides,podalirius	0.524	Papilionidae,Papilioninae,Iphiclides,feisthamelii	0.476
WMB3971-14_Iphiclides_podalirius	Papilionidae,Papilioninae,Iphiclides,podalirius	0.524	100	1	Papilionidae,Papilioninae,Iphiclides,podalirius	0.524	Papilionidae,Papilioninae,Iphiclides,feisthamelii	0.476
WMB3916-14_Iphiclides_podalirius	Papilionidae,Papilioninae,Iphiclides,podalirius	0.524	100	1	Papilionidae,Papilioninae,Iphiclides,podalirius	0.524	Papilionidae,Papilioninae,Iphiclides,feisthamelii	0.476
WMB3912-14_Iphiclides_podalirius	Papilionidae,Papilioninae,Iphiclides,podalirius	0.524	100	1	Papilionidae,Papilioninae,Iphiclides,podalirius	0.524	Papilionidae,Papilioninae,Iphiclides,feisthamelii	0.476
WMB3893-14_Iphiclides_podalirius	Papilionidae,Papilioninae,Iphiclides,podalirius	0.524	100	1	Papilionidae,Papilioninae,Iphiclides,podalirius	0.524	Papilionidae,Papilioninae,Iphiclides,feisthamelii	0.476
WMB4131-14_Iphiclides_podalirius	Papilionidae,Papilioninae,Iphiclides,podalirius	0.524	100	1	Papilionidae,Papilioninae,Iphiclides,podalirius	0.524	Papilionidae,Papilioninae,Iphiclides,feisthamelii	0.476
WMB2361-13_Iphiclides_podalirius	Papilionidae,Papilioninae,Iphiclides,podalirius	0.524	100	1	Papilionidae,Papilioninae,Iphiclides,podalirius	0.524	Papilionidae,Papilioninae,Iphiclides,feisthamelii	0.476
WMB2360-13_Iphiclides_podalirius	Papilionidae,Papilioninae,Iphiclides,podalirius	0.524	100	1	Papilionidae,Papilioninae,Iphiclides,podalirius	0.524	Papilionidae,Papilioninae,Iphiclides,feisthamelii	0.476
WMB3853-14_Iphiclides_podalirius	Papilionidae,Papilioninae,Iphiclides,podalirius	0.524	100	1	Papilionidae,Papilioninae,Iphiclides,podalirius	0.524	Papilionidae,Papilioninae,Iphiclides,feisthamelii	0.476
WMB3834-14_Iphiclides_podalirius	Papilionidae,Papilioninae,Iphiclides,podalirius	0.524	100	1	Papilionidae,Papilioninae,Iphiclides,podalirius	0.524	Papilionidae,Papilioninae,Iphiclides,feisthamelii	0.476
WMB1895-13_Iphiclides_podalirius	Papilionidae,Papilioninae,Iphiclides,podalirius	0.524	100	1	Papilionidae,Papilioninae,Iphiclides,podalirius	0.524	Papilionidae,Papilioninae,Iphiclides,feisthamelii	0.476
WMB1730-13_Iphiclides_podalirius	Papilionidae,Papilioninae,Iphiclides,podalirius	0.524	100	1	Papilionidae,Papilioninae,Iphiclides,podalirius	0.524	Papilionidae,Papilioninae,Iphiclides,feisthamelii	0.476
WMB2120-13_Iphiclides_podalirius	Papilionidae,Papilioninae,Iphiclides,podalirius	0.524	100	1	Papilionidae,Papilioninae,Iphiclides,podalirius	0.524	Papilionidae,Papilioninae,Iphiclides,feisthamelii	0.476
WMB1800-13_Iphiclides_podalirius	Papilionidae,Papilioninae,Iphiclides,podalirius	0.524	100	1	Papilionidae,Papilioninae,Iphiclides,podalirius	0.524	Papilionidae,Papilioninae,Iphiclides,feisthamelii	0.476
WMB3465-14_Iphiclides_podalirius	Papilionidae,Papilioninae,Iphiclides,podalirius	0.524	100	1	Papilionidae,Papilioninae,Iphiclides,podalirius	0.524	Papilionidae,Papilioninae,Iphiclides,feisthamelii	0.476
WMB259-11_Iphiclides_podalirius	Papilionidae,Papilioninae,Iphiclides,podalirius	0.524	100	1	Papilionidae,Papilioninae,Iphiclides,podalirius	0.524	Papilionidae,Papilioninae,Iphiclides,feisthamelii	0.476
EZROM219-08_Iphiclides_podalirius	Papilionidae,Papilioninae,Iphiclides,podalirius	0.524	100	1	Papilionidae,Papilioninae,Iphiclides,podalirius	0.524	Papilionidae,Papilioninae,Iphiclides,feisthamelii	0.476
EZROM1029-08_Iphiclides_podalirius	Papilionidae,Papilioninae,Iphiclides,podalirius	0.524	100	1	Papilionidae,Papilioninae,Iphiclides,podalirius	0.524	Papilionidae,Papilioninae,Iphiclides,feisthamelii	0.476
EZROM351-08_Iphiclides_podalirius	Papilionidae,Papilioninae,Iphiclides,podalirius	0.524	100	1	Papilionidae,Papilioninae,Iphiclides,podalirius	0.524	Papilionidae,Papilioninae,Iphiclides,feisthamelii	0.476
GWORA2430-09_Iphiclides_podalirius	Papilionidae,Papilioninae,Iphiclides,podalirius	0.524	100	1	Papilionidae,Papilioninae,Iphiclides,podalirius	0.524	Papilionidae,Papilioninae,Iphiclides,feisthamelii	0.476
ABOLD084-16_Iphiclides_podalirius	Papilionidae,Papilioninae,Iphiclides,podalirius	0.524	100	1	Papilionidae,Papilioninae,Iphiclides,podalirius	0.524	Papilionidae,Papilioninae,Iphiclides,feisthamelii	0.476
ABOLC133-16_Iphiclides_podalirius	Papilionidae,Papilioninae,Iphiclides,podalirius	0.524	100	1	Papilionidae,Papilioninae,Iphiclides,podalirius	0.524	Papilionidae,Papilioninae,Iphiclides,feisthamelii	0.476
LEATG462-14_Iphiclides_podalirius	Papilionidae,Papilioninae,Iphiclides,podalirius	0.524	100	1	Papilionidae,Papilioninae,Iphiclides,podalirius	0.524	Papilionidae,Papilioninae,Iphiclides,feisthamelii	0.476
LEATD016-13_Iphiclides_podalirius	Papilionidae,Papilioninae,Iphiclides,podalirius	0.524	100	1	Papilionidae,Papilioninae,Iphiclides,podalirius	0.524	Papilionidae,Papilioninae,Iphiclides,feisthamelii	0.476
LEASS856-17_Iphiclides_podalirius	Papilionidae,Papilioninae,Iphiclides,podalirius	0.524	100	1	Papilionidae,Papilioninae,Iphiclides,podalirius	0.524	Papilionidae,Papilioninae,Iphiclides,feisthamelii	0.476
BIBSA1613-16_Iphiclides_podalirius	Papilionidae,Papilioninae,Iphiclides,podalirius	0.524	100	1	Papilionidae,Papilioninae,Iphiclides,podalirius	0.524	Papilionidae,Papilioninae,Iphiclides,feisthamelii	0.476
WMB4765-14_Iphiclides_podalirius	Papilionidae,Papilioninae,Iphiclides,podalirius	0.524	100	1	Papilionidae,Papilioninae,Iphiclides,podalirius	0.524	Papilionidae,Papilioninae,Iphiclides,feisthamelii	0.476
WMB2216-13_Iphiclides_podalirius	Papilionidae,Papilioninae,Iphiclides,podalirius	0.524	100	1	Papilionidae,Papilioninae,Iphiclides,podalirius	0.524	Papilionidae,Papilioninae,Iphiclides,feisthamelii	0.476
EULEP5147-17_Hipparchia_semele	Nymphalidae,Satyrinae,Hipparchia,semele	0.524	109	1	Nymphalidae,Satyrinae,Hipparchia,semele	0.524	Nymphalidae,Satyrinae,Hipparchia,volgensis	0.441	Nymphalidae,Satyrinae,Hipparchia,neapolitana	0.032
EZROM147-08_Erebia_neleus	Nymphalidae,Satyrinae,Erebia,neleus	0.525	9	1	Nymphalidae,Satyrinae,Erebia,neleus	0.525	Nymphalidae,Satyrinae,Erebia,nivalis	0.104	Nymphalidae,Satyrinae,Erebia,calcarius	0.1	Nymphalidae,Satyrinae,Erebia,arvernensis	0.097	Nymphalidae,Satyrinae,Erebia,cassioides	0.087	Nymphalidae,Satyrinae,Erebia,tyndarus	0.086
EULEP2292-15_Colias_caucasica	Pieridae,Coliadinae,Colias,caucasica	0.525	18	1	Pieridae,Coliadinae,Colias,caucasica	0.525	Pieridae,Coliadinae,Colias,myrmidone	0.475
EULEP1702-15_Iphiclides_podalirius	Papilionidae,Papilioninae,Iphiclides,podalirius	0.525	100	1	Papilionidae,Papilioninae,Iphiclides,podalirius	0.525	Papilionidae,Papilioninae,Iphiclides,feisthamelii	0.475
WMB3846-14_Iphiclides_podalirius	Papilionidae,Papilioninae,Iphiclides,podalirius	0.525	100	1	Papilionidae,Papilioninae,Iphiclides,podalirius	0.525	Papilionidae,Papilioninae,Iphiclides,feisthamelii	0.475
EZSPC452-09_Iphiclides_podalirius	Papilionidae,Papilioninae,Iphiclides,podalirius	0.525	100	1	Papilionidae,Papilioninae,Iphiclides,podalirius	0.525	Papilionidae,Papilioninae,Iphiclides,feisthamelii	0.475
WMB050-11_Hipparchia_neapolitana	Nymphalidae,Satyrinae,Hipparchia,neapolitana	0.526	5	1	Nymphalidae,Satyrinae,Hipparchia,neapolitana	0.526	Nymphalidae,Satyrinae,Hipparchia,semele	0.38	Nymphalidae,Satyrinae,Hipparchia,volgensis	0.07	Nymphalidae,Satyrinae,Hipparchia,blachieri	0.019
WMB192-11_Hipparchia_neapolitana	Nymphalidae,Satyrinae,Hipparchia,neapolitana	0.526	5	1	Nymphalidae,Satyrinae,Hipparchia,neapolitana	0.526	Nymphalidae,Satyrinae,Hipparchia,semele	0.38	Nymphalidae,Satyrinae,Hipparchia,volgensis	0.07	Nymphalidae,Satyrinae,Hipparchia,blachieri	0.019
EULEP2837-15_Erebia_polaris	Nymphalidae,Satyrinae,Erebia,polaris	0.526	7	1	Nymphalidae,Satyrinae,Erebia,polaris	0.526	Nymphalidae,Satyrinae,Erebia,medusa	0.474
EULEP2836-15_Erebia_polaris	Nymphalidae,Satyrinae,Erebia,polaris	0.526	7	1	Nymphalidae,Satyrinae,Erebia,polaris	0.526	Nymphalidae,Satyrinae,Erebia,medusa	0.474
EULEP5091-16_Erebia_polaris	Nymphalidae,Satyrinae,Erebia,polaris	0.526	7	1	Nymphalidae,Satyrinae,Erebia,polaris	0.526	Nymphalidae,Satyrinae,Erebia,medusa	0.474
LEFIF128-10_Erebia_polaris	Nymphalidae,Satyrinae,Erebia,polaris	0.526	7	1	Nymphalidae,Satyrinae,Erebia,polaris	0.526	Nymphalidae,Satyrinae,Erebia,medusa	0.474
LEFIF127-10_Erebia_polaris	Nymphalidae,Satyrinae,Erebia,polaris	0.526	7	1	Nymphalidae,Satyrinae,Erebia,polaris	0.526	Nymphalidae,Satyrinae,Erebia,medusa	0.474
LEFIJ553-10_Erebia_polaris	Nymphalidae,Satyrinae,Erebia,polaris	0.526	7	1	Nymphalidae,Satyrinae,Erebia,polaris	0.526	Nymphalidae,Satyrinae,Erebia,medusa	0.474
EULEP3702-16_Colias_caucasica	Pieridae,Coliadinae,Colias,caucasica	0.526	18	1	Pieridae,Coliadinae,Colias,caucasica	0.526	Pieridae,Coliadinae,Colias,myrmidone	0.474
EULEP2760-15_Colias_caucasica	Pieridae,Coliadinae,Colias,caucasica	0.526	18	1	Pieridae,Coliadinae,Colias,caucasica	0.526	Pieridae,Coliadinae,Colias,myrmidone	0.474
EULEP2759-15_Colias_caucasica	Pieridae,Coliadinae,Colias,caucasica	0.526	18	1	Pieridae,Coliadinae,Colias,caucasica	0.526	Pieridae,Coliadinae,Colias,myrmidone	0.474
EULEP2758-15_Colias_caucasica	Pieridae,Coliadinae,Colias,caucasica	0.526	18	1	Pieridae,Coliadinae,Colias,caucasica	0.526	Pieridae,Coliadinae,Colias,myrmidone	0.474
EULEP2757-15_Colias_caucasica	Pieridae,Coliadinae,Colias,caucasica	0.526	18	1	Pieridae,Coliadinae,Colias,caucasica	0.526	Pieridae,Coliadinae,Colias,myrmidone	0.474
EULEP5145-17_Colias_caucasica	Pieridae,Coliadinae,Colias,caucasica	0.526	18	1	Pieridae,Coliadinae,Colias,caucasica	0.526	Pieridae,Coliadinae,Colias,myrmidone	0.474
EULEP3704-16_Colias_caucasica	Pieridae,Coliadinae,Colias,caucasica	0.526	18	1	Pieridae,Coliadinae,Colias,caucasica	0.526	Pieridae,Coliadinae,Colias,myrmidone	0.474
EULEP3703-16_Colias_caucasica	Pieridae,Coliadinae,Colias,caucasica	0.526	18	1	Pieridae,Coliadinae,Colias,caucasica	0.526	Pieridae,Coliadinae,Colias,myrmidone	0.474
EULEP3699-16_Colias_caucasica	Pieridae,Coliadinae,Colias,caucasica	0.526	18	1	Pieridae,Coliadinae,Colias,caucasica	0.526	Pieridae,Coliadinae,Colias,myrmidone	0.474
EULEP3698-16_Colias_caucasica	Pieridae,Coliadinae,Colias,caucasica	0.526	18	1	Pieridae,Coliadinae,Colias,caucasica	0.526	Pieridae,Coliadinae,Colias,myrmidone	0.474
EULEP3696-16_Colias_caucasica	Pieridae,Coliadinae,Colias,caucasica	0.526	18	1	Pieridae,Coliadinae,Colias,caucasica	0.526	Pieridae,Coliadinae,Colias,myrmidone	0.474
EULEP3695-16_Colias_caucasica	Pieridae,Coliadinae,Colias,caucasica	0.526	18	1	Pieridae,Coliadinae,Colias,caucasica	0.526	Pieridae,Coliadinae,Colias,myrmidone	0.474
EULEP3693-16_Colias_caucasica	Pieridae,Coliadinae,Colias,caucasica	0.526	18	1	Pieridae,Coliadinae,Colias,caucasica	0.526	Pieridae,Coliadinae,Colias,myrmidone	0.474
WMB4672-14_Iphiclides_podalirius	Papilionidae,Papilioninae,Iphiclides,podalirius	0.526	100	1	Papilionidae,Papilioninae,Iphiclides,podalirius	0.526	Papilionidae,Papilioninae,Iphiclides,feisthamelii	0.474
LEATI005-15_Iphiclides_podalirius	Papilionidae,Papilioninae,Iphiclides,podalirius	0.526	100	1	Papilionidae,Papilioninae,Iphiclides,podalirius	0.526	Papilionidae,Papilioninae,Iphiclides,feisthamelii	0.474
WMB4850-14_Lysandra_coridon	Lycaenidae,Polyommatinae,Lysandra,coridon	0.526	121	1	Lycaenidae,Polyommatinae,Lysandra,coridon	0.526	Lycaenidae,Polyommatinae,Lysandra,hispana	0.473
EULEP676-15_Maniola_telmessia	Nymphalidae,Satyrinae,Maniola,telmessia	0.527	10	1	Nymphalidae,Satyrinae,Maniola,telmessia	0.527	Nymphalidae,Satyrinae,Maniola,cypricola	0.445	Nymphalidae,Satyrinae,Maniola,halicarnassus	0.028
EULEP662-15_Maniola_telmessia	Nymphalidae,Satyrinae,Maniola,telmessia	0.527	10	1	Nymphalidae,Satyrinae,Maniola,telmessia	0.527	Nymphalidae,Satyrinae,Maniola,cypricola	0.445	Nymphalidae,Satyrinae,Maniola,halicarnassus	0.028
WMB4728-14_Iphiclides_podalirius	Papilionidae,Papilioninae,Iphiclides,podalirius	0.527	100	1	Papilionidae,Papilioninae,Iphiclides,podalirius	0.527	Papilionidae,Papilioninae,Iphiclides,feisthamelii	0.473
EULEP1638-15_Hipparchia_semele	Nymphalidae,Satyrinae,Hipparchia,semele	0.528	109	1	Nymphalidae,Satyrinae,Hipparchia,semele	0.528	Nymphalidae,Satyrinae,Hipparchia,volgensis	0.436	Nymphalidae,Satyrinae,Hipparchia,neapolitana	0.034
EULEP1637-15_Hipparchia_semele	Nymphalidae,Satyrinae,Hipparchia,semele	0.528	109	1	Nymphalidae,Satyrinae,Hipparchia,semele	0.528	Nymphalidae,Satyrinae,Hipparchia,volgensis	0.436	Nymphalidae,Satyrinae,Hipparchia,neapolitana	0.034
EULEP1633-15_Hipparchia_semele	Nymphalidae,Satyrinae,Hipparchia,semele	0.528	109	1	Nymphalidae,Satyrinae,Hipparchia,semele	0.528	Nymphalidae,Satyrinae,Hipparchia,volgensis	0.436	Nymphalidae,Satyrinae,Hipparchia,neapolitana	0.034
EULEP1631-15_Hipparchia_semele	Nymphalidae,Satyrinae,Hipparchia,semele	0.528	109	1	Nymphalidae,Satyrinae,Hipparchia,semele	0.528	Nymphalidae,Satyrinae,Hipparchia,volgensis	0.436	Nymphalidae,Satyrinae,Hipparchia,neapolitana	0.034
EULEP1015-15_Hipparchia_semele	Nymphalidae,Satyrinae,Hipparchia,semele	0.528	109	1	Nymphalidae,Satyrinae,Hipparchia,semele	0.528	Nymphalidae,Satyrinae,Hipparchia,volgensis	0.436	Nymphalidae,Satyrinae,Hipparchia,neapolitana	0.034
EULEP5148-17_Hipparchia_semele	Nymphalidae,Satyrinae,Hipparchia,semele	0.528	109	1	Nymphalidae,Satyrinae,Hipparchia,semele	0.528	Nymphalidae,Satyrinae,Hipparchia,volgensis	0.436	Nymphalidae,Satyrinae,Hipparchia,neapolitana	0.034
EULEP4076-16_Hipparchia_semele	Nymphalidae,Satyrinae,Hipparchia,semele	0.528	109	1	Nymphalidae,Satyrinae,Hipparchia,semele	0.528	Nymphalidae,Satyrinae,Hipparchia,volgensis	0.436	Nymphalidae,Satyrinae,Hipparchia,neapolitana	0.034
EZROM630-08_Hipparchia_semele	Nymphalidae,Satyrinae,Hipparchia,semele	0.528	109	1	Nymphalidae,Satyrinae,Hipparchia,semele	0.528	Nymphalidae,Satyrinae,Hipparchia,volgensis	0.436	Nymphalidae,Satyrinae,Hipparchia,neapolitana	0.034
EZRMN420-09_Hipparchia_semele	Nymphalidae,Satyrinae,Hipparchia,semele	0.528	109	1	Nymphalidae,Satyrinae,Hipparchia,semele	0.528	Nymphalidae,Satyrinae,Hipparchia,volgensis	0.436	Nymphalidae,Satyrinae,Hipparchia,neapolitana	0.034
LEFIJ551-10_Hipparchia_semele	Nymphalidae,Satyrinae,Hipparchia,semele	0.528	109	1	Nymphalidae,Satyrinae,Hipparchia,semele	0.528	Nymphalidae,Satyrinae,Hipparchia,volgensis	0.436	Nymphalidae,Satyrinae,Hipparchia,neapolitana	0.034
EULEP1636-15_Hipparchia_semele	Nymphalidae,Satyrinae,Hipparchia,semele	0.53	109	1	Nymphalidae,Satyrinae,Hipparchia,semele	0.53	Nymphalidae,Satyrinae,Hipparchia,volgensis	0.435	Nymphalidae,Satyrinae,Hipparchia,neapolitana	0.032
ABOLD591-17_Euphydryas_maturna	Nymphalidae,Nymphalinae,Euphydryas,maturna	0.531	42	1	Nymphalidae,Nymphalinae,Euphydryas,maturna	0.531	Nymphalidae,Nymphalinae,Euphydryas,intermedia	0.469
ABOLD590-17_Euphydryas_maturna	Nymphalidae,Nymphalinae,Euphydryas,maturna	0.531	42	1	Nymphalidae,Nymphalinae,Euphydryas,maturna	0.531	Nymphalidae,Nymphalinae,Euphydryas,intermedia	0.469
EULEP2851-15_Euphydryas_maturna	Nymphalidae,Nymphalinae,Euphydryas,maturna	0.531	42	1	Nymphalidae,Nymphalinae,Euphydryas,maturna	0.531	Nymphalidae,Nymphalinae,Euphydryas,intermedia	0.469
EULEP2850-15_Euphydryas_maturna	Nymphalidae,Nymphalinae,Euphydryas,maturna	0.531	42	1	Nymphalidae,Nymphalinae,Euphydryas,maturna	0.531	Nymphalidae,Nymphalinae,Euphydryas,intermedia	0.469
EULEP2576-15_Euphydryas_maturna	Nymphalidae,Nymphalinae,Euphydryas,maturna	0.531	42	1	Nymphalidae,Nymphalinae,Euphydryas,maturna	0.531	Nymphalidae,Nymphalinae,Euphydryas,intermedia	0.469
EULEP4037-16_Euphydryas_maturna	Nymphalidae,Nymphalinae,Euphydryas,maturna	0.531	42	1	Nymphalidae,Nymphalinae,Euphydryas,maturna	0.531	Nymphalidae,Nymphalinae,Euphydryas,intermedia	0.469
EULEP4036-16_Euphydryas_maturna	Nymphalidae,Nymphalinae,Euphydryas,maturna	0.531	42	1	Nymphalidae,Nymphalinae,Euphydryas,maturna	0.531	Nymphalidae,Nymphalinae,Euphydryas,intermedia	0.469
EULEP4035-16_Euphydryas_maturna	Nymphalidae,Nymphalinae,Euphydryas,maturna	0.531	42	1	Nymphalidae,Nymphalinae,Euphydryas,maturna	0.531	Nymphalidae,Nymphalinae,Euphydryas,intermedia	0.469
WMB6628-18_Euphydryas_maturna	Nymphalidae,Nymphalinae,Euphydryas,maturna	0.531	42	1	Nymphalidae,Nymphalinae,Euphydryas,maturna	0.531	Nymphalidae,Nymphalinae,Euphydryas,intermedia	0.469
WMB6627-18_Euphydryas_maturna	Nymphalidae,Nymphalinae,Euphydryas,maturna	0.531	42	1	Nymphalidae,Nymphalinae,Euphydryas,maturna	0.531	Nymphalidae,Nymphalinae,Euphydryas,intermedia	0.469
EZROM989-08_Euphydryas_maturna	Nymphalidae,Nymphalinae,Euphydryas,maturna	0.531	42	1	Nymphalidae,Nymphalinae,Euphydryas,maturna	0.531	Nymphalidae,Nymphalinae,Euphydryas,intermedia	0.469
EZROM987-08_Euphydryas_maturna	Nymphalidae,Nymphalinae,Euphydryas,maturna	0.531	42	1	Nymphalidae,Nymphalinae,Euphydryas,maturna	0.531	Nymphalidae,Nymphalinae,Euphydryas,intermedia	0.469
EZROM988-08_Euphydryas_maturna	Nymphalidae,Nymphalinae,Euphydryas,maturna	0.531	42	1	Nymphalidae,Nymphalinae,Euphydryas,maturna	0.531	Nymphalidae,Nymphalinae,Euphydryas,intermedia	0.469
LEFIJ800-10_Euphydryas_maturna	Nymphalidae,Nymphalinae,Euphydryas,maturna	0.531	42	1	Nymphalidae,Nymphalinae,Euphydryas,maturna	0.531	Nymphalidae,Nymphalinae,Euphydryas,intermedia	0.469
LEFIJ799-10_Euphydryas_maturna	Nymphalidae,Nymphalinae,Euphydryas,maturna	0.531	42	1	Nymphalidae,Nymphalinae,Euphydryas,maturna	0.531	Nymphalidae,Nymphalinae,Euphydryas,intermedia	0.469
LEFIJ550-10_Euphydryas_maturna	Nymphalidae,Nymphalinae,Euphydryas,maturna	0.531	42	1	Nymphalidae,Nymphalinae,Euphydryas,maturna	0.531	Nymphalidae,Nymphalinae,Euphydryas,intermedia	0.469
OXB1369-15_Plebejus_argyrognomon	Lycaenidae,Polyommatinae,Plebejus,argyrognomon	0.531	58	1	Lycaenidae,Polyommatinae,Plebejus,argyrognomon	0.531	Lycaenidae,Polyommatinae,Plebejus,idas	0.358	Lycaenidae,Polyommatinae,Plebejus,bellieri	0.111
OXB590-15_Plebejus_argyrognomon	Lycaenidae,Polyommatinae,Plebejus,argyrognomon	0.531	58	1	Lycaenidae,Polyommatinae,Plebejus,argyrognomon	0.531	Lycaenidae,Polyommatinae,Plebejus,idas	0.358	Lycaenidae,Polyommatinae,Plebejus,bellieri	0.111
LEASS765-17_Plebejus_argyrognomon	Lycaenidae,Polyommatinae,Plebejus,argyrognomon	0.531	58	1	Lycaenidae,Polyommatinae,Plebejus,argyrognomon	0.531	Lycaenidae,Polyommatinae,Plebejus,idas	0.358	Lycaenidae,Polyommatinae,Plebejus,bellieri	0.111
LEASS764-17_Plebejus_argyrognomon	Lycaenidae,Polyommatinae,Plebejus,argyrognomon	0.531	58	1	Lycaenidae,Polyommatinae,Plebejus,argyrognomon	0.531	Lycaenidae,Polyommatinae,Plebejus,idas	0.358	Lycaenidae,Polyommatinae,Plebejus,bellieri	0.111
LEASS542-17_Plebejus_argyrognomon	Lycaenidae,Polyommatinae,Plebejus,argyrognomon	0.531	58	1	Lycaenidae,Polyommatinae,Plebejus,argyrognomon	0.531	Lycaenidae,Polyommatinae,Plebejus,idas	0.358	Lycaenidae,Polyommatinae,Plebejus,bellieri	0.111
LEASS520-17_Plebejus_argyrognomon	Lycaenidae,Polyommatinae,Plebejus,argyrognomon	0.531	58	1	Lycaenidae,Polyommatinae,Plebejus,argyrognomon	0.531	Lycaenidae,Polyommatinae,Plebejus,idas	0.358	Lycaenidae,Polyommatinae,Plebejus,bellieri	0.111
LEASS510-17_Plebejus_argyrognomon	Lycaenidae,Polyommatinae,Plebejus,argyrognomon	0.531	58	1	Lycaenidae,Polyommatinae,Plebejus,argyrognomon	0.531	Lycaenidae,Polyommatinae,Plebejus,idas	0.358	Lycaenidae,Polyommatinae,Plebejus,bellieri	0.111
LEASS1026-17_Plebejus_argyrognomon	Lycaenidae,Polyommatinae,Plebejus,argyrognomon	0.531	58	1	Lycaenidae,Polyommatinae,Plebejus,argyrognomon	0.531	Lycaenidae,Polyommatinae,Plebejus,idas	0.358	Lycaenidae,Polyommatinae,Plebejus,bellieri	0.111
LEATJ1223-16_Plebejus_argyrognomon	Lycaenidae,Polyommatinae,Plebejus,argyrognomon	0.531	58	1	Lycaenidae,Polyommatinae,Plebejus,argyrognomon	0.531	Lycaenidae,Polyommatinae,Plebejus,idas	0.358	Lycaenidae,Polyommatinae,Plebejus,bellieri	0.111
EULEP2404-15_Plebejus_argyrognomon	Lycaenidae,Polyommatinae,Plebejus,argyrognomon	0.531	58	1	Lycaenidae,Polyommatinae,Plebejus,argyrognomon	0.531	Lycaenidae,Polyommatinae,Plebejus,idas	0.358	Lycaenidae,Polyommatinae,Plebejus,bellieri	0.111
EULEP2403-15_Plebejus_argyrognomon	Lycaenidae,Polyommatinae,Plebejus,argyrognomon	0.531	58	1	Lycaenidae,Polyommatinae,Plebejus,argyrognomon	0.531	Lycaenidae,Polyommatinae,Plebejus,idas	0.358	Lycaenidae,Polyommatinae,Plebejus,bellieri	0.111
EULEP534-15_Plebejus_argyrognomon	Lycaenidae,Polyommatinae,Plebejus,argyrognomon	0.531	58	1	Lycaenidae,Polyommatinae,Plebejus,argyrognomon	0.531	Lycaenidae,Polyommatinae,Plebejus,idas	0.358	Lycaenidae,Polyommatinae,Plebejus,bellieri	0.111
EULEP5538-17_Plebejus_argyrognomon	Lycaenidae,Polyommatinae,Plebejus,argyrognomon	0.531	58	1	Lycaenidae,Polyommatinae,Plebejus,argyrognomon	0.531	Lycaenidae,Polyommatinae,Plebejus,idas	0.358	Lycaenidae,Polyommatinae,Plebejus,bellieri	0.111
EULEP5537-17_Plebejus_argyrognomon	Lycaenidae,Polyommatinae,Plebejus,argyrognomon	0.531	58	1	Lycaenidae,Polyommatinae,Plebejus,argyrognomon	0.531	Lycaenidae,Polyommatinae,Plebejus,idas	0.358	Lycaenidae,Polyommatinae,Plebejus,bellieri	0.111
EULEP5525-17_Plebejus_argyrognomon	Lycaenidae,Polyommatinae,Plebejus,argyrognomon	0.531	58	1	Lycaenidae,Polyommatinae,Plebejus,argyrognomon	0.531	Lycaenidae,Polyommatinae,Plebejus,idas	0.358	Lycaenidae,Polyommatinae,Plebejus,bellieri	0.111
EULEP5524-17_Plebejus_argyrognomon	Lycaenidae,Polyommatinae,Plebejus,argyrognomon	0.531	58	1	Lycaenidae,Polyommatinae,Plebejus,argyrognomon	0.531	Lycaenidae,Polyommatinae,Plebejus,idas	0.358	Lycaenidae,Polyommatinae,Plebejus,bellieri	0.111
EULEP5519-17_Plebejus_argyrognomon	Lycaenidae,Polyommatinae,Plebejus,argyrognomon	0.531	58	1	Lycaenidae,Polyommatinae,Plebejus,argyrognomon	0.531	Lycaenidae,Polyommatinae,Plebejus,idas	0.358	Lycaenidae,Polyommatinae,Plebejus,bellieri	0.111
LOWA860-06_Plebejus_argyrognomon	Lycaenidae,Polyommatinae,Plebejus,argyrognomon	0.531	58	1	Lycaenidae,Polyommatinae,Plebejus,argyrognomon	0.531	Lycaenidae,Polyommatinae,Plebejus,idas	0.358	Lycaenidae,Polyommatinae,Plebejus,bellieri	0.111
LOWA859-06_Plebejus_argyrognomon	Lycaenidae,Polyommatinae,Plebejus,argyrognomon	0.531	58	1	Lycaenidae,Polyommatinae,Plebejus,argyrognomon	0.531	Lycaenidae,Polyommatinae,Plebejus,idas	0.358	Lycaenidae,Polyommatinae,Plebejus,bellieri	0.111
WMB2013-13_Plebejus_argyrognomon	Lycaenidae,Polyommatinae,Plebejus,argyrognomon	0.531	58	1	Lycaenidae,Polyommatinae,Plebejus,argyrognomon	0.531	Lycaenidae,Polyommatinae,Plebejus,idas	0.358	Lycaenidae,Polyommatinae,Plebejus,bellieri	0.111
EZRMN192-08_Plebejus_argyrognomon	Lycaenidae,Polyommatinae,Plebejus,argyrognomon	0.531	58	1	Lycaenidae,Polyommatinae,Plebejus,argyrognomon	0.531	Lycaenidae,Polyommatinae,Plebejus,idas	0.358	Lycaenidae,Polyommatinae,Plebejus,bellieri	0.111
EZRMN191-08_Plebejus_argyrognomon	Lycaenidae,Polyommatinae,Plebejus,argyrognomon	0.531	58	1	Lycaenidae,Polyommatinae,Plebejus,argyrognomon	0.531	Lycaenidae,Polyommatinae,Plebejus,idas	0.358	Lycaenidae,Polyommatinae,Plebejus,bellieri	0.111
EZROM487-08_Plebejus_argyrognomon	Lycaenidae,Polyommatinae,Plebejus,argyrognomon	0.531	58	1	Lycaenidae,Polyommatinae,Plebejus,argyrognomon	0.531	Lycaenidae,Polyommatinae,Plebejus,idas	0.358	Lycaenidae,Polyommatinae,Plebejus,bellieri	0.111
EZROM486-08_Plebejus_argyrognomon	Lycaenidae,Polyommatinae,Plebejus,argyrognomon	0.531	58	1	Lycaenidae,Polyommatinae,Plebejus,argyrognomon	0.531	Lycaenidae,Polyommatinae,Plebejus,idas	0.358	Lycaenidae,Polyommatinae,Plebejus,bellieri	0.111
EZRMN394-09_Plebejus_argyrognomon	Lycaenidae,Polyommatinae,Plebejus,argyrognomon	0.531	58	1	Lycaenidae,Polyommatinae,Plebejus,argyrognomon	0.531	Lycaenidae,Polyommatinae,Plebejus,idas	0.358	Lycaenidae,Polyommatinae,Plebejus,bellieri	0.111
EZRMN390-09_Plebejus_argyrognomon	Lycaenidae,Polyommatinae,Plebejus,argyrognomon	0.531	58	1	Lycaenidae,Polyommatinae,Plebejus,argyrognomon	0.531	Lycaenidae,Polyommatinae,Plebejus,idas	0.358	Lycaenidae,Polyommatinae,Plebejus,bellieri	0.111
EZROM653-08_Plebejus_argyrognomon	Lycaenidae,Polyommatinae,Plebejus,argyrognomon	0.531	58	1	Lycaenidae,Polyommatinae,Plebejus,argyrognomon	0.531	Lycaenidae,Polyommatinae,Plebejus,idas	0.358	Lycaenidae,Polyommatinae,Plebejus,bellieri	0.111
EZROM489-08_Plebejus_argyrognomon	Lycaenidae,Polyommatinae,Plebejus,argyrognomon	0.531	58	1	Lycaenidae,Polyommatinae,Plebejus,argyrognomon	0.531	Lycaenidae,Polyommatinae,Plebejus,idas	0.358	Lycaenidae,Polyommatinae,Plebejus,bellieri	0.111
EZROM488-08_Plebejus_argyrognomon	Lycaenidae,Polyommatinae,Plebejus,argyrognomon	0.531	58	1	Lycaenidae,Polyommatinae,Plebejus,argyrognomon	0.531	Lycaenidae,Polyommatinae,Plebejus,idas	0.358	Lycaenidae,Polyommatinae,Plebejus,bellieri	0.111
EZROM485-08_Plebejus_argyrognomon	Lycaenidae,Polyommatinae,Plebejus,argyrognomon	0.531	58	1	Lycaenidae,Polyommatinae,Plebejus,argyrognomon	0.531	Lycaenidae,Polyommatinae,Plebejus,idas	0.358	Lycaenidae,Polyommatinae,Plebejus,bellieri	0.111
EZROM484-08_Plebejus_argyrognomon	Lycaenidae,Polyommatinae,Plebejus,argyrognomon	0.531	58	1	Lycaenidae,Polyommatinae,Plebejus,argyrognomon	0.531	Lycaenidae,Polyommatinae,Plebejus,idas	0.358	Lycaenidae,Polyommatinae,Plebejus,bellieri	0.111
EZROM483-08_Plebejus_argyrognomon	Lycaenidae,Polyommatinae,Plebejus,argyrognomon	0.531	58	1	Lycaenidae,Polyommatinae,Plebejus,argyrognomon	0.531	Lycaenidae,Polyommatinae,Plebejus,idas	0.358	Lycaenidae,Polyommatinae,Plebejus,bellieri	0.111
EZROM1070-09_Plebejus_argyrognomon	Lycaenidae,Polyommatinae,Plebejus,argyrognomon	0.531	58	1	Lycaenidae,Polyommatinae,Plebejus,argyrognomon	0.531	Lycaenidae,Polyommatinae,Plebejus,idas	0.358	Lycaenidae,Polyommatinae,Plebejus,bellieri	0.111
EZRMN193-08_Plebejus_argyrognomon	Lycaenidae,Polyommatinae,Plebejus,argyrognomon	0.531	58	1	Lycaenidae,Polyommatinae,Plebejus,argyrognomon	0.531	Lycaenidae,Polyommatinae,Plebejus,idas	0.358	Lycaenidae,Polyommatinae,Plebejus,bellieri	0.111
EZRMN190-08_Plebejus_argyrognomon	Lycaenidae,Polyommatinae,Plebejus,argyrognomon	0.531	58	1	Lycaenidae,Polyommatinae,Plebejus,argyrognomon	0.531	Lycaenidae,Polyommatinae,Plebejus,idas	0.358	Lycaenidae,Polyommatinae,Plebejus,bellieri	0.111
FBLMT888-09_Plebejus_argyrognomon	Lycaenidae,Polyommatinae,Plebejus,argyrognomon	0.531	58	1	Lycaenidae,Polyommatinae,Plebejus,argyrognomon	0.531	Lycaenidae,Polyommatinae,Plebejus,idas	0.358	Lycaenidae,Polyommatinae,Plebejus,bellieri	0.111
FBLMV715-09_Plebejus_argyrognomon	Lycaenidae,Polyommatinae,Plebejus,argyrognomon	0.531	58	1	Lycaenidae,Polyommatinae,Plebejus,argyrognomon	0.531	Lycaenidae,Polyommatinae,Plebejus,idas	0.358	Lycaenidae,Polyommatinae,Plebejus,bellieri	0.111
ABOLD649-17_Plebejus_argyrognomon	Lycaenidae,Polyommatinae,Plebejus,argyrognomon	0.531	58	1	Lycaenidae,Polyommatinae,Plebejus,argyrognomon	0.531	Lycaenidae,Polyommatinae,Plebejus,idas	0.358	Lycaenidae,Polyommatinae,Plebejus,bellieri	0.111
FBLMU393-09_Plebejus_argyrognomon	Lycaenidae,Polyommatinae,Plebejus,argyrognomon	0.531	58	1	Lycaenidae,Polyommatinae,Plebejus,argyrognomon	0.531	Lycaenidae,Polyommatinae,Plebejus,idas	0.358	Lycaenidae,Polyommatinae,Plebejus,bellieri	0.111
FBLMU384-09_Plebejus_argyrognomon	Lycaenidae,Polyommatinae,Plebejus,argyrognomon	0.531	58	1	Lycaenidae,Polyommatinae,Plebejus,argyrognomon	0.531	Lycaenidae,Polyommatinae,Plebejus,idas	0.358	Lycaenidae,Polyommatinae,Plebejus,bellieri	0.111
ABOLD093-16_Plebejus_argyrognomon	Lycaenidae,Polyommatinae,Plebejus,argyrognomon	0.531	58	1	Lycaenidae,Polyommatinae,Plebejus,argyrognomon	0.531	Lycaenidae,Polyommatinae,Plebejus,idas	0.358	Lycaenidae,Polyommatinae,Plebejus,bellieri	0.111
ABOLD419-16_Plebejus_argyrognomon	Lycaenidae,Polyommatinae,Plebejus,argyrognomon	0.531	58	1	Lycaenidae,Polyommatinae,Plebejus,argyrognomon	0.531	Lycaenidae,Polyommatinae,Plebejus,idas	0.358	Lycaenidae,Polyommatinae,Plebejus,bellieri	0.111
EZROM185-08_Euphydryas_maturna	Nymphalidae,Nymphalinae,Euphydryas,maturna	0.532	42	1	Nymphalidae,Nymphalinae,Euphydryas,maturna	0.532	Nymphalidae,Nymphalinae,Euphydryas,intermedia	0.468
EZROM184-08_Euphydryas_maturna	Nymphalidae,Nymphalinae,Euphydryas,maturna	0.532	42	1	Nymphalidae,Nymphalinae,Euphydryas,maturna	0.532	Nymphalidae,Nymphalinae,Euphydryas,intermedia	0.468
LEATJ1176-16_Plebejus_argyrognomon	Lycaenidae,Polyommatinae,Plebejus,argyrognomon	0.532	58	1	Lycaenidae,Polyommatinae,Plebejus,argyrognomon	0.532	Lycaenidae,Polyommatinae,Plebejus,idas	0.358	Lycaenidae,Polyommatinae,Plebejus,bellieri	0.11
EZRMN391-09_Plebejus_argyrognomon	Lycaenidae,Polyommatinae,Plebejus,argyrognomon	0.532	58	1	Lycaenidae,Polyommatinae,Plebejus,argyrognomon	0.532	Lycaenidae,Polyommatinae,Plebejus,idas	0.358	Lycaenidae,Polyommatinae,Plebejus,bellieri	0.11
EULEP4767-16_Erebia_polaris	Nymphalidae,Satyrinae,Erebia,polaris	0.533	7	1	Nymphalidae,Satyrinae,Erebia,polaris	0.533	Nymphalidae,Satyrinae,Erebia,medusa	0.467
BIBSA102-15_Lysandra_hispana	Lycaenidae,Polyommatinae,Lysandra,hispana	0.533	24	1	Lycaenidae,Polyommatinae,Lysandra,hispana	0.533	Lycaenidae,Polyommatinae,Lysandra,coridon	0.466
EZSPM449-09_Iphiclides_feisthamelii	Papilionidae,Papilioninae,Iphiclides,feisthamelii	0.533	27	1	Papilionidae,Papilioninae,Iphiclides,feisthamelii	0.533	Papilionidae,Papilioninae,Iphiclides,podalirius	0.467
EZSPM362-09_Iphiclides_feisthamelii	Papilionidae,Papilioninae,Iphiclides,feisthamelii	0.533	27	1	Papilionidae,Papilioninae,Iphiclides,feisthamelii	0.533	Papilionidae,Papilioninae,Iphiclides,podalirius	0.467
EZSPM275-09_Iphiclides_feisthamelii	Papilionidae,Papilioninae,Iphiclides,feisthamelii	0.533	27	1	Papilionidae,Papilioninae,Iphiclides,feisthamelii	0.533	Papilionidae,Papilioninae,Iphiclides,podalirius	0.467
EZROM725-08_Iphiclides_feisthamelii	Papilionidae,Papilioninae,Iphiclides,feisthamelii	0.533	27	1	Papilionidae,Papilioninae,Iphiclides,feisthamelii	0.533	Papilionidae,Papilioninae,Iphiclides,podalirius	0.467
EZSPM629-12_Iphiclides_feisthamelii	Papilionidae,Papilioninae,Iphiclides,feisthamelii	0.533	27	1	Papilionidae,Papilioninae,Iphiclides,feisthamelii	0.533	Papilionidae,Papilioninae,Iphiclides,podalirius	0.467
EZSPM611-12_Iphiclides_feisthamelii	Papilionidae,Papilioninae,Iphiclides,feisthamelii	0.533	27	1	Papilionidae,Papilioninae,Iphiclides,feisthamelii	0.533	Papilionidae,Papilioninae,Iphiclides,podalirius	0.467
EZSPC451-09_Iphiclides_feisthamelii	Papilionidae,Papilioninae,Iphiclides,feisthamelii	0.533	27	1	Papilionidae,Papilioninae,Iphiclides,feisthamelii	0.533	Papilionidae,Papilioninae,Iphiclides,podalirius	0.467
EZSPN477-09_Iphiclides_feisthamelii	Papilionidae,Papilioninae,Iphiclides,feisthamelii	0.533	27	1	Papilionidae,Papilioninae,Iphiclides,feisthamelii	0.533	Papilionidae,Papilioninae,Iphiclides,podalirius	0.467
EZSPN330-09_Iphiclides_feisthamelii	Papilionidae,Papilioninae,Iphiclides,feisthamelii	0.533	27	1	Papilionidae,Papilioninae,Iphiclides,feisthamelii	0.533	Papilionidae,Papilioninae,Iphiclides,podalirius	0.467
WMB4400-14_Iphiclides_feisthamelii	Papilionidae,Papilioninae,Iphiclides,feisthamelii	0.533	27	1	Papilionidae,Papilioninae,Iphiclides,feisthamelii	0.533	Papilionidae,Papilioninae,Iphiclides,podalirius	0.467
WMB4046-14_Iphiclides_feisthamelii	Papilionidae,Papilioninae,Iphiclides,feisthamelii	0.533	27	1	Papilionidae,Papilioninae,Iphiclides,feisthamelii	0.533	Papilionidae,Papilioninae,Iphiclides,podalirius	0.467
WMB3995-14_Iphiclides_feisthamelii	Papilionidae,Papilioninae,Iphiclides,feisthamelii	0.533	27	1	Papilionidae,Papilioninae,Iphiclides,feisthamelii	0.533	Papilionidae,Papilioninae,Iphiclides,podalirius	0.467
WMB3777-14_Iphiclides_feisthamelii	Papilionidae,Papilioninae,Iphiclides,feisthamelii	0.533	27	1	Papilionidae,Papilioninae,Iphiclides,feisthamelii	0.533	Papilionidae,Papilioninae,Iphiclides,podalirius	0.467
WMB3481-14_Iphiclides_feisthamelii	Papilionidae,Papilioninae,Iphiclides,feisthamelii	0.533	27	1	Papilionidae,Papilioninae,Iphiclides,feisthamelii	0.533	Papilionidae,Papilioninae,Iphiclides,podalirius	0.467
WMB3315-14_Iphiclides_feisthamelii	Papilionidae,Papilioninae,Iphiclides,feisthamelii	0.533	27	1	Papilionidae,Papilioninae,Iphiclides,feisthamelii	0.533	Papilionidae,Papilioninae,Iphiclides,podalirius	0.467
WMB3126-14_Iphiclides_feisthamelii	Papilionidae,Papilioninae,Iphiclides,feisthamelii	0.533	27	1	Papilionidae,Papilioninae,Iphiclides,feisthamelii	0.533	Papilionidae,Papilioninae,Iphiclides,podalirius	0.467
EZSPN403-09_Iphiclides_feisthamelii	Papilionidae,Papilioninae,Iphiclides,feisthamelii	0.533	27	1	Papilionidae,Papilioninae,Iphiclides,feisthamelii	0.533	Papilionidae,Papilioninae,Iphiclides,podalirius	0.467
EZSPC449-09_Iphiclides_feisthamelii	Papilionidae,Papilioninae,Iphiclides,feisthamelii	0.533	27	1	Papilionidae,Papilioninae,Iphiclides,feisthamelii	0.533	Papilionidae,Papilioninae,Iphiclides,podalirius	0.467
EZROM194-08_Cupido_decoloratus	Lycaenidae,Polyommatinae,Cupido,decoloratus	0.534	18	1	Lycaenidae,Polyommatinae,Cupido,decoloratus	0.534	Lycaenidae,Polyommatinae,Cupido,alcetas	0.466
EZSPN561-09_Iphiclides_feisthamelii	Papilionidae,Papilioninae,Iphiclides,feisthamelii	0.534	27	1	Papilionidae,Papilioninae,Iphiclides,feisthamelii	0.534	Papilionidae,Papilioninae,Iphiclides,podalirius	0.466
WMB4417-14_Iphiclides_feisthamelii	Papilionidae,Papilioninae,Iphiclides,feisthamelii	0.534	27	1	Papilionidae,Papilioninae,Iphiclides,feisthamelii	0.534	Papilionidae,Papilioninae,Iphiclides,podalirius	0.466
WMB4615-14_Hipparchia_neapolitana	Nymphalidae,Satyrinae,Hipparchia,neapolitana	0.535	5	1	Nymphalidae,Satyrinae,Hipparchia,neapolitana	0.535	Nymphalidae,Satyrinae,Hipparchia,semele	0.38	Nymphalidae,Satyrinae,Hipparchia,volgensis	0.065	Nymphalidae,Satyrinae,Hipparchia,blachieri	0.016
EZSPM803-12_Iphiclides_feisthamelii	Papilionidae,Papilioninae,Iphiclides,feisthamelii	0.535	27	1	Papilionidae,Papilioninae,Iphiclides,feisthamelii	0.535	Papilionidae,Papilioninae,Iphiclides,podalirius	0.465
EULEP2203-15_Callophrys_chalybeitincta	Lycaenidae,Theclinae,Callophrys,chalybeitincta	0.536	7	1	Lycaenidae,Theclinae,Callophrys,chalybeitincta	0.536	Lycaenidae,Theclinae,Callophrys,rubi	0.463
WMB4599-14_Hipparchia_neapolitana	Nymphalidae,Satyrinae,Hipparchia,neapolitana	0.537	5	1	Nymphalidae,Satyrinae,Hipparchia,neapolitana	0.537	Nymphalidae,Satyrinae,Hipparchia,semele	0.381	Nymphalidae,Satyrinae,Hipparchia,volgensis	0.063	Nymphalidae,Satyrinae,Hipparchia,blachieri	0.016
EULEP3767-16_Erebia_calcarius	Nymphalidae,Satyrinae,Erebia,calcarius	0.538	8	1	Nymphalidae,Satyrinae,Erebia,calcarius	0.538	Nymphalidae,Satyrinae,Erebia,nivalis	0.12	Nymphalidae,Satyrinae,Erebia,arvernensis	0.112	Nymphalidae,Satyrinae,Erebia,neleus	0.107	Nymphalidae,Satyrinae,Erebia,cassioides	0.1	Nymphalidae,Satyrinae,Erebia,tyndarus	0.023
WMB845-13_Erebia_calcarius	Nymphalidae,Satyrinae,Erebia,calcarius	0.538	8	1	Nymphalidae,Satyrinae,Erebia,calcarius	0.538	Nymphalidae,Satyrinae,Erebia,nivalis	0.12	Nymphalidae,Satyrinae,Erebia,arvernensis	0.112	Nymphalidae,Satyrinae,Erebia,neleus	0.107	Nymphalidae,Satyrinae,Erebia,cassioides	0.1	Nymphalidae,Satyrinae,Erebia,tyndarus	0.023
EULEP2570-15_Cupido_decoloratus	Lycaenidae,Polyommatinae,Cupido,decoloratus	0.538	18	1	Lycaenidae,Polyommatinae,Cupido,decoloratus	0.538	Lycaenidae,Polyommatinae,Cupido,alcetas	0.462
EULEP2569-15_Cupido_decoloratus	Lycaenidae,Polyommatinae,Cupido,decoloratus	0.538	18	1	Lycaenidae,Polyommatinae,Cupido,decoloratus	0.538	Lycaenidae,Polyommatinae,Cupido,alcetas	0.462
EULEP2341-15_Cupido_decoloratus	Lycaenidae,Polyommatinae,Cupido,decoloratus	0.538	18	1	Lycaenidae,Polyommatinae,Cupido,decoloratus	0.538	Lycaenidae,Polyommatinae,Cupido,alcetas	0.462
EULEP2194-15_Cupido_decoloratus	Lycaenidae,Polyommatinae,Cupido,decoloratus	0.538	18	1	Lycaenidae,Polyommatinae,Cupido,decoloratus	0.538	Lycaenidae,Polyommatinae,Cupido,alcetas	0.462
EULEP2475-15_Cupido_decoloratus	Lycaenidae,Polyommatinae,Cupido,decoloratus	0.538	18	1	Lycaenidae,Polyommatinae,Cupido,decoloratus	0.538	Lycaenidae,Polyommatinae,Cupido,alcetas	0.462
EULEP2401-15_Cupido_decoloratus	Lycaenidae,Polyommatinae,Cupido,decoloratus	0.538	18	1	Lycaenidae,Polyommatinae,Cupido,decoloratus	0.538	Lycaenidae,Polyommatinae,Cupido,alcetas	0.462
EULEP3734-16_Cupido_decoloratus	Lycaenidae,Polyommatinae,Cupido,decoloratus	0.538	18	1	Lycaenidae,Polyommatinae,Cupido,decoloratus	0.538	Lycaenidae,Polyommatinae,Cupido,alcetas	0.462
EZROM193-08_Cupido_decoloratus	Lycaenidae,Polyommatinae,Cupido,decoloratus	0.538	18	1	Lycaenidae,Polyommatinae,Cupido,decoloratus	0.538	Lycaenidae,Polyommatinae,Cupido,alcetas	0.462
EZROM996-08_Cupido_decoloratus	Lycaenidae,Polyommatinae,Cupido,decoloratus	0.538	18	1	Lycaenidae,Polyommatinae,Cupido,decoloratus	0.538	Lycaenidae,Polyommatinae,Cupido,alcetas	0.462
EZROM1000-08_Cupido_decoloratus	Lycaenidae,Polyommatinae,Cupido,decoloratus	0.538	18	1	Lycaenidae,Polyommatinae,Cupido,decoloratus	0.538	Lycaenidae,Polyommatinae,Cupido,alcetas	0.462
EZROM1045-09_Cupido_decoloratus	Lycaenidae,Polyommatinae,Cupido,decoloratus	0.538	18	1	Lycaenidae,Polyommatinae,Cupido,decoloratus	0.538	Lycaenidae,Polyommatinae,Cupido,alcetas	0.462
EZROM1072-09_Cupido_decoloratus	Lycaenidae,Polyommatinae,Cupido,decoloratus	0.538	18	1	Lycaenidae,Polyommatinae,Cupido,decoloratus	0.538	Lycaenidae,Polyommatinae,Cupido,alcetas	0.462
EZROM343-08_Cupido_decoloratus	Lycaenidae,Polyommatinae,Cupido,decoloratus	0.538	18	1	Lycaenidae,Polyommatinae,Cupido,decoloratus	0.538	Lycaenidae,Polyommatinae,Cupido,alcetas	0.462
ABOLD634-17_Cupido_decoloratus	Lycaenidae,Polyommatinae,Cupido,decoloratus	0.538	18	1	Lycaenidae,Polyommatinae,Cupido,decoloratus	0.538	Lycaenidae,Polyommatinae,Cupido,alcetas	0.462
ABOLD633-17_Cupido_decoloratus	Lycaenidae,Polyommatinae,Cupido,decoloratus	0.538	18	1	Lycaenidae,Polyommatinae,Cupido,decoloratus	0.538	Lycaenidae,Polyommatinae,Cupido,alcetas	0.462
EZROM329-08_Cupido_decoloratus	Lycaenidae,Polyommatinae,Cupido,decoloratus	0.539	18	1	Lycaenidae,Polyommatinae,Cupido,decoloratus	0.539	Lycaenidae,Polyommatinae,Cupido,alcetas	0.461
EZROM187-08_Colias_erate	Pieridae,Coliadinae,Colias,erate	0.539	19	1	Pieridae,Coliadinae,Colias,erate	0.539	Pieridae,Coliadinae,Colias,crocea	0.461
ABOLD576-17_Colias_erate	Pieridae,Coliadinae,Colias,erate	0.539	19	1	Pieridae,Coliadinae,Colias,erate	0.539	Pieridae,Coliadinae,Colias,crocea	0.461
ABOLD657-17_Colias_erate	Pieridae,Coliadinae,Colias,erate	0.539	19	1	Pieridae,Coliadinae,Colias,erate	0.539	Pieridae,Coliadinae,Colias,crocea	0.461
LEASS479-17_Colias_erate	Pieridae,Coliadinae,Colias,erate	0.539	19	1	Pieridae,Coliadinae,Colias,erate	0.539	Pieridae,Coliadinae,Colias,crocea	0.461
LEASS966-17_Colias_erate	Pieridae,Coliadinae,Colias,erate	0.539	19	1	Pieridae,Coliadinae,Colias,erate	0.539	Pieridae,Coliadinae,Colias,crocea	0.461
EULEP2573-15_Colias_erate	Pieridae,Coliadinae,Colias,erate	0.539	19	1	Pieridae,Coliadinae,Colias,erate	0.539	Pieridae,Coliadinae,Colias,crocea	0.461
EULEP2508-15_Colias_erate	Pieridae,Coliadinae,Colias,erate	0.539	19	1	Pieridae,Coliadinae,Colias,erate	0.539	Pieridae,Coliadinae,Colias,crocea	0.461
EULEP764-15_Colias_erate	Pieridae,Coliadinae,Colias,erate	0.539	19	1	Pieridae,Coliadinae,Colias,erate	0.539	Pieridae,Coliadinae,Colias,crocea	0.461
EZROM576-08_Colias_erate	Pieridae,Coliadinae,Colias,erate	0.539	19	1	Pieridae,Coliadinae,Colias,erate	0.539	Pieridae,Coliadinae,Colias,crocea	0.461
EZROM161-08_Colias_erate	Pieridae,Coliadinae,Colias,erate	0.539	19	1	Pieridae,Coliadinae,Colias,erate	0.539	Pieridae,Coliadinae,Colias,crocea	0.461
EZROM127-08_Colias_erate	Pieridae,Coliadinae,Colias,erate	0.539	19	1	Pieridae,Coliadinae,Colias,erate	0.539	Pieridae,Coliadinae,Colias,crocea	0.461
EZROM126-08_Colias_erate	Pieridae,Coliadinae,Colias,erate	0.539	19	1	Pieridae,Coliadinae,Colias,erate	0.539	Pieridae,Coliadinae,Colias,crocea	0.461
EZRMN397-09_Colias_erate	Pieridae,Coliadinae,Colias,erate	0.539	19	1	Pieridae,Coliadinae,Colias,erate	0.539	Pieridae,Coliadinae,Colias,crocea	0.461
EZROM617-08_Colias_erate	Pieridae,Coliadinae,Colias,erate	0.539	19	1	Pieridae,Coliadinae,Colias,erate	0.539	Pieridae,Coliadinae,Colias,crocea	0.461
EZROM893-08_Colias_erate	Pieridae,Coliadinae,Colias,erate	0.539	19	1	Pieridae,Coliadinae,Colias,erate	0.539	Pieridae,Coliadinae,Colias,crocea	0.461
EZROM892-08_Colias_erate	Pieridae,Coliadinae,Colias,erate	0.539	19	1	Pieridae,Coliadinae,Colias,erate	0.539	Pieridae,Coliadinae,Colias,crocea	0.461
BIBSA194-15_Coenonympha_gardetta	Nymphalidae,Satyrinae,Coenonympha,gardetta	0.539	47	1	Nymphalidae,Satyrinae,Coenonympha,gardetta	0.539	Nymphalidae,Satyrinae,Coenonympha,arcania	0.461
EULEP5394-17_Coenonympha_gardetta	Nymphalidae,Satyrinae,Coenonympha,gardetta	0.539	47	1	Nymphalidae,Satyrinae,Coenonympha,gardetta	0.539	Nymphalidae,Satyrinae,Coenonympha,arcania	0.461
EULEP3662-16_Coenonympha_gardetta	Nymphalidae,Satyrinae,Coenonympha,gardetta	0.539	47	1	Nymphalidae,Satyrinae,Coenonympha,gardetta	0.539	Nymphalidae,Satyrinae,Coenonympha,arcania	0.461
PHLAI492-13_Coenonympha_gardetta	Nymphalidae,Satyrinae,Coenonympha,gardetta	0.539	47	1	Nymphalidae,Satyrinae,Coenonympha,gardetta	0.539	Nymphalidae,Satyrinae,Coenonympha,arcania	0.461
BIBSA687-15_Colias_crocea	Pieridae,Coliadinae,Colias,crocea	0.539	207	1	Pieridae,Coliadinae,Colias,crocea	0.539	Pieridae,Coliadinae,Colias,erate	0.461
BIBSA731-15_Colias_crocea	Pieridae,Coliadinae,Colias,crocea	0.539	207	1	Pieridae,Coliadinae,Colias,crocea	0.539	Pieridae,Coliadinae,Colias,erate	0.461
ABOLD658-17_Colias_crocea	Pieridae,Coliadinae,Colias,crocea	0.539	207	1	Pieridae,Coliadinae,Colias,crocea	0.539	Pieridae,Coliadinae,Colias,erate	0.461
OXB1264-15_Colias_crocea	Pieridae,Coliadinae,Colias,crocea	0.539	207	1	Pieridae,Coliadinae,Colias,crocea	0.539	Pieridae,Coliadinae,Colias,erate	0.461
OXB1209-15_Colias_crocea	Pieridae,Coliadinae,Colias,crocea	0.539	207	1	Pieridae,Coliadinae,Colias,crocea	0.539	Pieridae,Coliadinae,Colias,erate	0.461
OXB1352-15_Colias_crocea	Pieridae,Coliadinae,Colias,crocea	0.539	207	1	Pieridae,Coliadinae,Colias,crocea	0.539	Pieridae,Coliadinae,Colias,erate	0.461
OXB324-15_Colias_crocea	Pieridae,Coliadinae,Colias,crocea	0.539	207	1	Pieridae,Coliadinae,Colias,crocea	0.539	Pieridae,Coliadinae,Colias,erate	0.461
OXB264-15_Colias_crocea	Pieridae,Coliadinae,Colias,crocea	0.539	207	1	Pieridae,Coliadinae,Colias,crocea	0.539	Pieridae,Coliadinae,Colias,erate	0.461
OXB1551-16_Colias_crocea	Pieridae,Coliadinae,Colias,crocea	0.539	207	1	Pieridae,Coliadinae,Colias,crocea	0.539	Pieridae,Coliadinae,Colias,erate	0.461
OXB1550-16_Colias_crocea	Pieridae,Coliadinae,Colias,crocea	0.539	207	1	Pieridae,Coliadinae,Colias,crocea	0.539	Pieridae,Coliadinae,Colias,erate	0.461
OXB1073-15_Colias_crocea	Pieridae,Coliadinae,Colias,crocea	0.539	207	1	Pieridae,Coliadinae,Colias,crocea	0.539	Pieridae,Coliadinae,Colias,erate	0.461
OXB1067-15_Colias_crocea	Pieridae,Coliadinae,Colias,crocea	0.539	207	1	Pieridae,Coliadinae,Colias,crocea	0.539	Pieridae,Coliadinae,Colias,erate	0.461
OXB1066-15_Colias_crocea	Pieridae,Coliadinae,Colias,crocea	0.539	207	1	Pieridae,Coliadinae,Colias,crocea	0.539	Pieridae,Coliadinae,Colias,erate	0.461
OXB1044-15_Colias_crocea	Pieridae,Coliadinae,Colias,crocea	0.539	207	1	Pieridae,Coliadinae,Colias,crocea	0.539	Pieridae,Coliadinae,Colias,erate	0.461
OXB985-15_Colias_crocea	Pieridae,Coliadinae,Colias,crocea	0.539	207	1	Pieridae,Coliadinae,Colias,crocea	0.539	Pieridae,Coliadinae,Colias,erate	0.461
OXB942-15_Colias_crocea	Pieridae,Coliadinae,Colias,crocea	0.539	207	1	Pieridae,Coliadinae,Colias,crocea	0.539	Pieridae,Coliadinae,Colias,erate	0.461
OXB892-15_Colias_crocea	Pieridae,Coliadinae,Colias,crocea	0.539	207	1	Pieridae,Coliadinae,Colias,crocea	0.539	Pieridae,Coliadinae,Colias,erate	0.461
OXB889-15_Colias_crocea	Pieridae,Coliadinae,Colias,crocea	0.539	207	1	Pieridae,Coliadinae,Colias,crocea	0.539	Pieridae,Coliadinae,Colias,erate	0.461
OXB755-15_Colias_crocea	Pieridae,Coliadinae,Colias,crocea	0.539	207	1	Pieridae,Coliadinae,Colias,crocea	0.539	Pieridae,Coliadinae,Colias,erate	0.461
OXB752-15_Colias_crocea	Pieridae,Coliadinae,Colias,crocea	0.539	207	1	Pieridae,Coliadinae,Colias,crocea	0.539	Pieridae,Coliadinae,Colias,erate	0.461
OXB669-15_Colias_crocea	Pieridae,Coliadinae,Colias,crocea	0.539	207	1	Pieridae,Coliadinae,Colias,crocea	0.539	Pieridae,Coliadinae,Colias,erate	0.461
OXB571-15_Colias_crocea	Pieridae,Coliadinae,Colias,crocea	0.539	207	1	Pieridae,Coliadinae,Colias,crocea	0.539	Pieridae,Coliadinae,Colias,erate	0.461
OXB858-15_Colias_crocea	Pieridae,Coliadinae,Colias,crocea	0.539	207	1	Pieridae,Coliadinae,Colias,crocea	0.539	Pieridae,Coliadinae,Colias,erate	0.461
OXB857-15_Colias_crocea	Pieridae,Coliadinae,Colias,crocea	0.539	207	1	Pieridae,Coliadinae,Colias,crocea	0.539	Pieridae,Coliadinae,Colias,erate	0.461
LEASS863-17_Colias_crocea	Pieridae,Coliadinae,Colias,crocea	0.539	207	1	Pieridae,Coliadinae,Colias,crocea	0.539	Pieridae,Coliadinae,Colias,erate	0.461
LEASS964-17_Colias_crocea	Pieridae,Coliadinae,Colias,crocea	0.539	207	1	Pieridae,Coliadinae,Colias,crocea	0.539	Pieridae,Coliadinae,Colias,erate	0.461
BIBSA1834-17_Colias_crocea	Pieridae,Coliadinae,Colias,crocea	0.539	207	1	Pieridae,Coliadinae,Colias,crocea	0.539	Pieridae,Coliadinae,Colias,erate	0.461
BIBSA038-14_Colias_crocea	Pieridae,Coliadinae,Colias,crocea	0.539	207	1	Pieridae,Coliadinae,Colias,crocea	0.539	Pieridae,Coliadinae,Colias,erate	0.461
BIBSA1657-16_Colias_crocea	Pieridae,Coliadinae,Colias,crocea	0.539	207	1	Pieridae,Coliadinae,Colias,crocea	0.539	Pieridae,Coliadinae,Colias,erate	0.461
BIBSA332-15_Colias_crocea	Pieridae,Coliadinae,Colias,crocea	0.539	207	1	Pieridae,Coliadinae,Colias,crocea	0.539	Pieridae,Coliadinae,Colias,erate	0.461
BIBSA293-15_Colias_crocea	Pieridae,Coliadinae,Colias,crocea	0.539	207	1	Pieridae,Coliadinae,Colias,crocea	0.539	Pieridae,Coliadinae,Colias,erate	0.461
BIBSA153-15_Colias_crocea	Pieridae,Coliadinae,Colias,crocea	0.539	207	1	Pieridae,Coliadinae,Colias,crocea	0.539	Pieridae,Coliadinae,Colias,erate	0.461
BIBSA152-15_Colias_crocea	Pieridae,Coliadinae,Colias,crocea	0.539	207	1	Pieridae,Coliadinae,Colias,crocea	0.539	Pieridae,Coliadinae,Colias,erate	0.461
BIBSA1546-16_Colias_crocea	Pieridae,Coliadinae,Colias,crocea	0.539	207	1	Pieridae,Coliadinae,Colias,crocea	0.539	Pieridae,Coliadinae,Colias,erate	0.461
BIBSA1419-15_Colias_crocea	Pieridae,Coliadinae,Colias,crocea	0.539	207	1	Pieridae,Coliadinae,Colias,crocea	0.539	Pieridae,Coliadinae,Colias,erate	0.461
BIBSA1404-15_Colias_crocea	Pieridae,Coliadinae,Colias,crocea	0.539	207	1	Pieridae,Coliadinae,Colias,crocea	0.539	Pieridae,Coliadinae,Colias,erate	0.461
BIBSA1324-15_Colias_crocea	Pieridae,Coliadinae,Colias,crocea	0.539	207	1	Pieridae,Coliadinae,Colias,crocea	0.539	Pieridae,Coliadinae,Colias,erate	0.461
BIBSA1792-16_Colias_crocea	Pieridae,Coliadinae,Colias,crocea	0.539	207	1	Pieridae,Coliadinae,Colias,crocea	0.539	Pieridae,Coliadinae,Colias,erate	0.461
BIBSA1314-15_Colias_crocea	Pieridae,Coliadinae,Colias,crocea	0.539	207	1	Pieridae,Coliadinae,Colias,crocea	0.539	Pieridae,Coliadinae,Colias,erate	0.461
BIBSA1311-15_Colias_crocea	Pieridae,Coliadinae,Colias,crocea	0.539	207	1	Pieridae,Coliadinae,Colias,crocea	0.539	Pieridae,Coliadinae,Colias,erate	0.461
BIBSA1287-15_Colias_crocea	Pieridae,Coliadinae,Colias,crocea	0.539	207	1	Pieridae,Coliadinae,Colias,crocea	0.539	Pieridae,Coliadinae,Colias,erate	0.461
BIBSA1020-15_Colias_crocea	Pieridae,Coliadinae,Colias,crocea	0.539	207	1	Pieridae,Coliadinae,Colias,crocea	0.539	Pieridae,Coliadinae,Colias,erate	0.461
BIBSA1607-16_Colias_crocea	Pieridae,Coliadinae,Colias,crocea	0.539	207	1	Pieridae,Coliadinae,Colias,crocea	0.539	Pieridae,Coliadinae,Colias,erate	0.461
BIBSA918-15_Colias_crocea	Pieridae,Coliadinae,Colias,crocea	0.539	207	1	Pieridae,Coliadinae,Colias,crocea	0.539	Pieridae,Coliadinae,Colias,erate	0.461
BIBSA912-15_Colias_crocea	Pieridae,Coliadinae,Colias,crocea	0.539	207	1	Pieridae,Coliadinae,Colias,crocea	0.539	Pieridae,Coliadinae,Colias,erate	0.461
BIBSA1246-15_Colias_crocea	Pieridae,Coliadinae,Colias,crocea	0.539	207	1	Pieridae,Coliadinae,Colias,crocea	0.539	Pieridae,Coliadinae,Colias,erate	0.461
BIBSA1164-15_Colias_crocea	Pieridae,Coliadinae,Colias,crocea	0.539	207	1	Pieridae,Coliadinae,Colias,crocea	0.539	Pieridae,Coliadinae,Colias,erate	0.461
EULEP2222-15_Colias_crocea	Pieridae,Coliadinae,Colias,crocea	0.539	207	1	Pieridae,Coliadinae,Colias,crocea	0.539	Pieridae,Coliadinae,Colias,erate	0.461
EULEP1433-15_Colias_crocea	Pieridae,Coliadinae,Colias,crocea	0.539	207	1	Pieridae,Coliadinae,Colias,crocea	0.539	Pieridae,Coliadinae,Colias,erate	0.461
EULEP911-15_Colias_crocea	Pieridae,Coliadinae,Colias,crocea	0.539	207	1	Pieridae,Coliadinae,Colias,crocea	0.539	Pieridae,Coliadinae,Colias,erate	0.461
EULEP559-15_Colias_crocea	Pieridae,Coliadinae,Colias,crocea	0.539	207	1	Pieridae,Coliadinae,Colias,crocea	0.539	Pieridae,Coliadinae,Colias,erate	0.461
EULEP1317-15_Colias_crocea	Pieridae,Coliadinae,Colias,crocea	0.539	207	1	Pieridae,Coliadinae,Colias,crocea	0.539	Pieridae,Coliadinae,Colias,erate	0.461
EULEP1210-15_Colias_crocea	Pieridae,Coliadinae,Colias,crocea	0.539	207	1	Pieridae,Coliadinae,Colias,crocea	0.539	Pieridae,Coliadinae,Colias,erate	0.461
EULEP5720-17_Colias_crocea	Pieridae,Coliadinae,Colias,crocea	0.539	207	1	Pieridae,Coliadinae,Colias,crocea	0.539	Pieridae,Coliadinae,Colias,erate	0.461
EULEP5657-17_Colias_crocea	Pieridae,Coliadinae,Colias,crocea	0.539	207	1	Pieridae,Coliadinae,Colias,crocea	0.539	Pieridae,Coliadinae,Colias,erate	0.461
EULEP3725-16_Colias_crocea	Pieridae,Coliadinae,Colias,crocea	0.539	207	1	Pieridae,Coliadinae,Colias,crocea	0.539	Pieridae,Coliadinae,Colias,erate	0.461
EULEP3706-16_Colias_crocea	Pieridae,Coliadinae,Colias,crocea	0.539	207	1	Pieridae,Coliadinae,Colias,crocea	0.539	Pieridae,Coliadinae,Colias,erate	0.461
EULEP3705-16_Colias_crocea	Pieridae,Coliadinae,Colias,crocea	0.539	207	1	Pieridae,Coliadinae,Colias,crocea	0.539	Pieridae,Coliadinae,Colias,erate	0.461
LOWA530-06_Colias_crocea	Pieridae,Coliadinae,Colias,crocea	0.539	207	1	Pieridae,Coliadinae,Colias,crocea	0.539	Pieridae,Coliadinae,Colias,erate	0.461
LOWA529-06_Colias_crocea	Pieridae,Coliadinae,Colias,crocea	0.539	207	1	Pieridae,Coliadinae,Colias,crocea	0.539	Pieridae,Coliadinae,Colias,erate	0.461
LOWA288-06_Colias_crocea	Pieridae,Coliadinae,Colias,crocea	0.539	207	1	Pieridae,Coliadinae,Colias,crocea	0.539	Pieridae,Coliadinae,Colias,erate	0.461
WMB5222-14_Colias_crocea	Pieridae,Coliadinae,Colias,crocea	0.539	207	1	Pieridae,Coliadinae,Colias,crocea	0.539	Pieridae,Coliadinae,Colias,erate	0.461
WMB5205-14_Colias_crocea	Pieridae,Coliadinae,Colias,crocea	0.539	207	1	Pieridae,Coliadinae,Colias,crocea	0.539	Pieridae,Coliadinae,Colias,erate	0.461
WMB5057-14_Colias_crocea	Pieridae,Coliadinae,Colias,crocea	0.539	207	1	Pieridae,Coliadinae,Colias,crocea	0.539	Pieridae,Coliadinae,Colias,erate	0.461
WMB4903-14_Colias_crocea	Pieridae,Coliadinae,Colias,crocea	0.539	207	1	Pieridae,Coliadinae,Colias,crocea	0.539	Pieridae,Coliadinae,Colias,erate	0.461
WMB5357-14_Colias_crocea	Pieridae,Coliadinae,Colias,crocea	0.539	207	1	Pieridae,Coliadinae,Colias,crocea	0.539	Pieridae,Coliadinae,Colias,erate	0.461
WMB4837-14_Colias_crocea	Pieridae,Coliadinae,Colias,crocea	0.539	207	1	Pieridae,Coliadinae,Colias,crocea	0.539	Pieridae,Coliadinae,Colias,erate	0.461
WMB4753-14_Colias_crocea	Pieridae,Coliadinae,Colias,crocea	0.539	207	1	Pieridae,Coliadinae,Colias,crocea	0.539	Pieridae,Coliadinae,Colias,erate	0.461
WMB654-11_Colias_crocea	Pieridae,Coliadinae,Colias,crocea	0.539	207	1	Pieridae,Coliadinae,Colias,crocea	0.539	Pieridae,Coliadinae,Colias,erate	0.461
WMB591-11_Colias_crocea	Pieridae,Coliadinae,Colias,crocea	0.539	207	1	Pieridae,Coliadinae,Colias,crocea	0.539	Pieridae,Coliadinae,Colias,erate	0.461
WMB581-11_Colias_crocea	Pieridae,Coliadinae,Colias,crocea	0.539	207	1	Pieridae,Coliadinae,Colias,crocea	0.539	Pieridae,Coliadinae,Colias,erate	0.461
WMB5071-14_Colias_crocea	Pieridae,Coliadinae,Colias,crocea	0.539	207	1	Pieridae,Coliadinae,Colias,crocea	0.539	Pieridae,Coliadinae,Colias,erate	0.461
WMB568-11_Colias_crocea	Pieridae,Coliadinae,Colias,crocea	0.539	207	1	Pieridae,Coliadinae,Colias,crocea	0.539	Pieridae,Coliadinae,Colias,erate	0.461
WMB537-11_Colias_crocea	Pieridae,Coliadinae,Colias,crocea	0.539	207	1	Pieridae,Coliadinae,Colias,crocea	0.539	Pieridae,Coliadinae,Colias,erate	0.461
WMB4844-14_Colias_crocea	Pieridae,Coliadinae,Colias,crocea	0.539	207	1	Pieridae,Coliadinae,Colias,crocea	0.539	Pieridae,Coliadinae,Colias,erate	0.461
WMB491-11_Colias_crocea	Pieridae,Coliadinae,Colias,crocea	0.539	207	1	Pieridae,Coliadinae,Colias,crocea	0.539	Pieridae,Coliadinae,Colias,erate	0.461
WMB360-11_Colias_crocea	Pieridae,Coliadinae,Colias,crocea	0.539	207	1	Pieridae,Coliadinae,Colias,crocea	0.539	Pieridae,Coliadinae,Colias,erate	0.461
WMB342-11_Colias_crocea	Pieridae,Coliadinae,Colias,crocea	0.539	207	1	Pieridae,Coliadinae,Colias,crocea	0.539	Pieridae,Coliadinae,Colias,erate	0.461
WMB324-11_Colias_crocea	Pieridae,Coliadinae,Colias,crocea	0.539	207	1	Pieridae,Coliadinae,Colias,crocea	0.539	Pieridae,Coliadinae,Colias,erate	0.461
WMB309-11_Colias_crocea	Pieridae,Coliadinae,Colias,crocea	0.539	207	1	Pieridae,Coliadinae,Colias,crocea	0.539	Pieridae,Coliadinae,Colias,erate	0.461
WMB293-11_Colias_crocea	Pieridae,Coliadinae,Colias,crocea	0.539	207	1	Pieridae,Coliadinae,Colias,crocea	0.539	Pieridae,Coliadinae,Colias,erate	0.461
WMB4703-14_Colias_crocea	Pieridae,Coliadinae,Colias,crocea	0.539	207	1	Pieridae,Coliadinae,Colias,crocea	0.539	Pieridae,Coliadinae,Colias,erate	0.461
WMB4373-14_Colias_crocea	Pieridae,Coliadinae,Colias,crocea	0.539	207	1	Pieridae,Coliadinae,Colias,crocea	0.539	Pieridae,Coliadinae,Colias,erate	0.461
WMB4292-14_Colias_crocea	Pieridae,Coliadinae,Colias,crocea	0.539	207	1	Pieridae,Coliadinae,Colias,crocea	0.539	Pieridae,Coliadinae,Colias,erate	0.461
WMB4492-14_Colias_crocea	Pieridae,Coliadinae,Colias,crocea	0.539	207	1	Pieridae,Coliadinae,Colias,crocea	0.539	Pieridae,Coliadinae,Colias,erate	0.461
WMB4489-14_Colias_crocea	Pieridae,Coliadinae,Colias,crocea	0.539	207	1	Pieridae,Coliadinae,Colias,crocea	0.539	Pieridae,Coliadinae,Colias,erate	0.461
WMB4147-14_Colias_crocea	Pieridae,Coliadinae,Colias,crocea	0.539	207	1	Pieridae,Coliadinae,Colias,crocea	0.539	Pieridae,Coliadinae,Colias,erate	0.461
WMB2449-13_Colias_crocea	Pieridae,Coliadinae,Colias,crocea	0.539	207	1	Pieridae,Coliadinae,Colias,crocea	0.539	Pieridae,Coliadinae,Colias,erate	0.461
WMB2352-13_Colias_crocea	Pieridae,Coliadinae,Colias,crocea	0.539	207	1	Pieridae,Coliadinae,Colias,crocea	0.539	Pieridae,Coliadinae,Colias,erate	0.461
WMB2316-13_Colias_crocea	Pieridae,Coliadinae,Colias,crocea	0.539	207	1	Pieridae,Coliadinae,Colias,crocea	0.539	Pieridae,Coliadinae,Colias,erate	0.461
WMB2315-13_Colias_crocea	Pieridae,Coliadinae,Colias,crocea	0.539	207	1	Pieridae,Coliadinae,Colias,crocea	0.539	Pieridae,Coliadinae,Colias,erate	0.461
WMB2310-13_Colias_crocea	Pieridae,Coliadinae,Colias,crocea	0.539	207	1	Pieridae,Coliadinae,Colias,crocea	0.539	Pieridae,Coliadinae,Colias,erate	0.461
WMB2309-13_Colias_crocea	Pieridae,Coliadinae,Colias,crocea	0.539	207	1	Pieridae,Coliadinae,Colias,crocea	0.539	Pieridae,Coliadinae,Colias,erate	0.461
WMB2284-13_Colias_crocea	Pieridae,Coliadinae,Colias,crocea	0.539	207	1	Pieridae,Coliadinae,Colias,crocea	0.539	Pieridae,Coliadinae,Colias,erate	0.461
WMB2265-13_Colias_crocea	Pieridae,Coliadinae,Colias,crocea	0.539	207	1	Pieridae,Coliadinae,Colias,crocea	0.539	Pieridae,Coliadinae,Colias,erate	0.461
WMB2181-13_Colias_crocea	Pieridae,Coliadinae,Colias,crocea	0.539	207	1	Pieridae,Coliadinae,Colias,crocea	0.539	Pieridae,Coliadinae,Colias,erate	0.461
WMB3839-14_Colias_crocea	Pieridae,Coliadinae,Colias,crocea	0.539	207	1	Pieridae,Coliadinae,Colias,crocea	0.539	Pieridae,Coliadinae,Colias,erate	0.461
WMB1979-13_Colias_crocea	Pieridae,Coliadinae,Colias,crocea	0.539	207	1	Pieridae,Coliadinae,Colias,crocea	0.539	Pieridae,Coliadinae,Colias,erate	0.461
WMB1925-13_Colias_crocea	Pieridae,Coliadinae,Colias,crocea	0.539	207	1	Pieridae,Coliadinae,Colias,crocea	0.539	Pieridae,Coliadinae,Colias,erate	0.461
WMB1920-13_Colias_crocea	Pieridae,Coliadinae,Colias,crocea	0.539	207	1	Pieridae,Coliadinae,Colias,crocea	0.539	Pieridae,Coliadinae,Colias,erate	0.461
WMB1910-13_Colias_crocea	Pieridae,Coliadinae,Colias,crocea	0.539	207	1	Pieridae,Coliadinae,Colias,crocea	0.539	Pieridae,Coliadinae,Colias,erate	0.461
WMB1738-13_Colias_crocea	Pieridae,Coliadinae,Colias,crocea	0.539	207	1	Pieridae,Coliadinae,Colias,crocea	0.539	Pieridae,Coliadinae,Colias,erate	0.461
WMB1680-13_Colias_crocea	Pieridae,Coliadinae,Colias,crocea	0.539	207	1	Pieridae,Coliadinae,Colias,crocea	0.539	Pieridae,Coliadinae,Colias,erate	0.461
WMB1606-13_Colias_crocea	Pieridae,Coliadinae,Colias,crocea	0.539	207	1	Pieridae,Coliadinae,Colias,crocea	0.539	Pieridae,Coliadinae,Colias,erate	0.461
WMB1288-13_Colias_crocea	Pieridae,Coliadinae,Colias,crocea	0.539	207	1	Pieridae,Coliadinae,Colias,crocea	0.539	Pieridae,Coliadinae,Colias,erate	0.461
WMB1098-13_Colias_crocea	Pieridae,Coliadinae,Colias,crocea	0.539	207	1	Pieridae,Coliadinae,Colias,crocea	0.539	Pieridae,Coliadinae,Colias,erate	0.461
WMB907-13_Colias_crocea	Pieridae,Coliadinae,Colias,crocea	0.539	207	1	Pieridae,Coliadinae,Colias,crocea	0.539	Pieridae,Coliadinae,Colias,erate	0.461
WMB900-13_Colias_crocea	Pieridae,Coliadinae,Colias,crocea	0.539	207	1	Pieridae,Coliadinae,Colias,crocea	0.539	Pieridae,Coliadinae,Colias,erate	0.461
WMB1500-13_Colias_crocea	Pieridae,Coliadinae,Colias,crocea	0.539	207	1	Pieridae,Coliadinae,Colias,crocea	0.539	Pieridae,Coliadinae,Colias,erate	0.461
WMB1484-13_Colias_crocea	Pieridae,Coliadinae,Colias,crocea	0.539	207	1	Pieridae,Coliadinae,Colias,crocea	0.539	Pieridae,Coliadinae,Colias,erate	0.461
WMB2759-13_Colias_crocea	Pieridae,Coliadinae,Colias,crocea	0.539	207	1	Pieridae,Coliadinae,Colias,crocea	0.539	Pieridae,Coliadinae,Colias,erate	0.461
WMB2735-13_Colias_crocea	Pieridae,Coliadinae,Colias,crocea	0.539	207	1	Pieridae,Coliadinae,Colias,crocea	0.539	Pieridae,Coliadinae,Colias,erate	0.461
WMB2734-13_Colias_crocea	Pieridae,Coliadinae,Colias,crocea	0.539	207	1	Pieridae,Coliadinae,Colias,crocea	0.539	Pieridae,Coliadinae,Colias,erate	0.461
WMB1178-13_Colias_crocea	Pieridae,Coliadinae,Colias,crocea	0.539	207	1	Pieridae,Coliadinae,Colias,crocea	0.539	Pieridae,Coliadinae,Colias,erate	0.461
WMB1147-13_Colias_crocea	Pieridae,Coliadinae,Colias,crocea	0.539	207	1	Pieridae,Coliadinae,Colias,crocea	0.539	Pieridae,Coliadinae,Colias,erate	0.461
WMB1146-13_Colias_crocea	Pieridae,Coliadinae,Colias,crocea	0.539	207	1	Pieridae,Coliadinae,Colias,crocea	0.539	Pieridae,Coliadinae,Colias,erate	0.461
WMB1116-13_Colias_crocea	Pieridae,Coliadinae,Colias,crocea	0.539	207	1	Pieridae,Coliadinae,Colias,crocea	0.539	Pieridae,Coliadinae,Colias,erate	0.461
WMB1111-13_Colias_crocea	Pieridae,Coliadinae,Colias,crocea	0.539	207	1	Pieridae,Coliadinae,Colias,crocea	0.539	Pieridae,Coliadinae,Colias,erate	0.461
WMB3709-14_Colias_crocea	Pieridae,Coliadinae,Colias,crocea	0.539	207	1	Pieridae,Coliadinae,Colias,crocea	0.539	Pieridae,Coliadinae,Colias,erate	0.461
WMB3636-14_Colias_crocea	Pieridae,Coliadinae,Colias,crocea	0.539	207	1	Pieridae,Coliadinae,Colias,crocea	0.539	Pieridae,Coliadinae,Colias,erate	0.461
WMB3574-14_Colias_crocea	Pieridae,Coliadinae,Colias,crocea	0.539	207	1	Pieridae,Coliadinae,Colias,crocea	0.539	Pieridae,Coliadinae,Colias,erate	0.461
WMB3556-14_Colias_crocea	Pieridae,Coliadinae,Colias,crocea	0.539	207	1	Pieridae,Coliadinae,Colias,crocea	0.539	Pieridae,Coliadinae,Colias,erate	0.461
WMB3310-14_Colias_crocea	Pieridae,Coliadinae,Colias,crocea	0.539	207	1	Pieridae,Coliadinae,Colias,crocea	0.539	Pieridae,Coliadinae,Colias,erate	0.461
WMB3231-14_Colias_crocea	Pieridae,Coliadinae,Colias,crocea	0.539	207	1	Pieridae,Coliadinae,Colias,crocea	0.539	Pieridae,Coliadinae,Colias,erate	0.461
WMB3226-14_Colias_crocea	Pieridae,Coliadinae,Colias,crocea	0.539	207	1	Pieridae,Coliadinae,Colias,crocea	0.539	Pieridae,Coliadinae,Colias,erate	0.461
WMB3172-14_Colias_crocea	Pieridae,Coliadinae,Colias,crocea	0.539	207	1	Pieridae,Coliadinae,Colias,crocea	0.539	Pieridae,Coliadinae,Colias,erate	0.461
WMB3162-14_Colias_crocea	Pieridae,Coliadinae,Colias,crocea	0.539	207	1	Pieridae,Coliadinae,Colias,crocea	0.539	Pieridae,Coliadinae,Colias,erate	0.461
WMB3159-14_Colias_crocea	Pieridae,Coliadinae,Colias,crocea	0.539	207	1	Pieridae,Coliadinae,Colias,crocea	0.539	Pieridae,Coliadinae,Colias,erate	0.461
WMB3695-14_Colias_crocea	Pieridae,Coliadinae,Colias,crocea	0.539	207	1	Pieridae,Coliadinae,Colias,crocea	0.539	Pieridae,Coliadinae,Colias,erate	0.461
WMB3687-14_Colias_crocea	Pieridae,Coliadinae,Colias,crocea	0.539	207	1	Pieridae,Coliadinae,Colias,crocea	0.539	Pieridae,Coliadinae,Colias,erate	0.461
WMB3035-14_Colias_crocea	Pieridae,Coliadinae,Colias,crocea	0.539	207	1	Pieridae,Coliadinae,Colias,crocea	0.539	Pieridae,Coliadinae,Colias,erate	0.461
WMB3028-14_Colias_crocea	Pieridae,Coliadinae,Colias,crocea	0.539	207	1	Pieridae,Coliadinae,Colias,crocea	0.539	Pieridae,Coliadinae,Colias,erate	0.461
WMB2966-14_Colias_crocea	Pieridae,Coliadinae,Colias,crocea	0.539	207	1	Pieridae,Coliadinae,Colias,crocea	0.539	Pieridae,Coliadinae,Colias,erate	0.461
WMB2937-14_Colias_crocea	Pieridae,Coliadinae,Colias,crocea	0.539	207	1	Pieridae,Coliadinae,Colias,crocea	0.539	Pieridae,Coliadinae,Colias,erate	0.461
WMB2910-14_Colias_crocea	Pieridae,Coliadinae,Colias,crocea	0.539	207	1	Pieridae,Coliadinae,Colias,crocea	0.539	Pieridae,Coliadinae,Colias,erate	0.461
WMB2904-14_Colias_crocea	Pieridae,Coliadinae,Colias,crocea	0.539	207	1	Pieridae,Coliadinae,Colias,crocea	0.539	Pieridae,Coliadinae,Colias,erate	0.461
WMB2901-14_Colias_crocea	Pieridae,Coliadinae,Colias,crocea	0.539	207	1	Pieridae,Coliadinae,Colias,crocea	0.539	Pieridae,Coliadinae,Colias,erate	0.461
WMB2888-14_Colias_crocea	Pieridae,Coliadinae,Colias,crocea	0.539	207	1	Pieridae,Coliadinae,Colias,crocea	0.539	Pieridae,Coliadinae,Colias,erate	0.461
WMB2881-14_Colias_crocea	Pieridae,Coliadinae,Colias,crocea	0.539	207	1	Pieridae,Coliadinae,Colias,crocea	0.539	Pieridae,Coliadinae,Colias,erate	0.461
WMB2880-14_Colias_crocea	Pieridae,Coliadinae,Colias,crocea	0.539	207	1	Pieridae,Coliadinae,Colias,crocea	0.539	Pieridae,Coliadinae,Colias,erate	0.461
WMB128-11_Colias_crocea	Pieridae,Coliadinae,Colias,crocea	0.539	207	1	Pieridae,Coliadinae,Colias,crocea	0.539	Pieridae,Coliadinae,Colias,erate	0.461
WMB107-11_Colias_crocea	Pieridae,Coliadinae,Colias,crocea	0.539	207	1	Pieridae,Coliadinae,Colias,crocea	0.539	Pieridae,Coliadinae,Colias,erate	0.461
EZROM717-08_Colias_crocea	Pieridae,Coliadinae,Colias,crocea	0.539	207	1	Pieridae,Coliadinae,Colias,crocea	0.539	Pieridae,Coliadinae,Colias,erate	0.461
EZSPC363-09_Colias_crocea	Pieridae,Coliadinae,Colias,crocea	0.539	207	1	Pieridae,Coliadinae,Colias,crocea	0.539	Pieridae,Coliadinae,Colias,erate	0.461
WMB2854-14_Colias_crocea	Pieridae,Coliadinae,Colias,crocea	0.539	207	1	Pieridae,Coliadinae,Colias,crocea	0.539	Pieridae,Coliadinae,Colias,erate	0.461
WMB169-11_Colias_crocea	Pieridae,Coliadinae,Colias,crocea	0.539	207	1	Pieridae,Coliadinae,Colias,crocea	0.539	Pieridae,Coliadinae,Colias,erate	0.461
WMB168-11_Colias_crocea	Pieridae,Coliadinae,Colias,crocea	0.539	207	1	Pieridae,Coliadinae,Colias,crocea	0.539	Pieridae,Coliadinae,Colias,erate	0.461
WMB139-11_Colias_crocea	Pieridae,Coliadinae,Colias,crocea	0.539	207	1	Pieridae,Coliadinae,Colias,crocea	0.539	Pieridae,Coliadinae,Colias,erate	0.461
EZSPM935-12_Colias_crocea	Pieridae,Coliadinae,Colias,crocea	0.539	207	1	Pieridae,Coliadinae,Colias,crocea	0.539	Pieridae,Coliadinae,Colias,erate	0.461
EZSPM238-09_Colias_crocea	Pieridae,Coliadinae,Colias,crocea	0.539	207	1	Pieridae,Coliadinae,Colias,crocea	0.539	Pieridae,Coliadinae,Colias,erate	0.461
EZSPM052-09_Colias_crocea	Pieridae,Coliadinae,Colias,crocea	0.539	207	1	Pieridae,Coliadinae,Colias,crocea	0.539	Pieridae,Coliadinae,Colias,erate	0.461
EZSPM684-12_Colias_crocea	Pieridae,Coliadinae,Colias,crocea	0.539	207	1	Pieridae,Coliadinae,Colias,crocea	0.539	Pieridae,Coliadinae,Colias,erate	0.461
EZSPM278-09_Colias_crocea	Pieridae,Coliadinae,Colias,crocea	0.539	207	1	Pieridae,Coliadinae,Colias,crocea	0.539	Pieridae,Coliadinae,Colias,erate	0.461
EZSPN649-09_Colias_crocea	Pieridae,Coliadinae,Colias,crocea	0.539	207	1	Pieridae,Coliadinae,Colias,crocea	0.539	Pieridae,Coliadinae,Colias,erate	0.461
EZSPM987-12_Colias_crocea	Pieridae,Coliadinae,Colias,crocea	0.539	207	1	Pieridae,Coliadinae,Colias,crocea	0.539	Pieridae,Coliadinae,Colias,erate	0.461
EZSPM986-12_Colias_crocea	Pieridae,Coliadinae,Colias,crocea	0.539	207	1	Pieridae,Coliadinae,Colias,crocea	0.539	Pieridae,Coliadinae,Colias,erate	0.461
EZSPM981-12_Colias_crocea	Pieridae,Coliadinae,Colias,crocea	0.539	207	1	Pieridae,Coliadinae,Colias,crocea	0.539	Pieridae,Coliadinae,Colias,erate	0.461
EZSPM959-12_Colias_crocea	Pieridae,Coliadinae,Colias,crocea	0.539	207	1	Pieridae,Coliadinae,Colias,crocea	0.539	Pieridae,Coliadinae,Colias,erate	0.461
EZSPN489-09_Colias_crocea	Pieridae,Coliadinae,Colias,crocea	0.539	207	1	Pieridae,Coliadinae,Colias,crocea	0.539	Pieridae,Coliadinae,Colias,erate	0.461
EZSPN488-09_Colias_crocea	Pieridae,Coliadinae,Colias,crocea	0.539	207	1	Pieridae,Coliadinae,Colias,crocea	0.539	Pieridae,Coliadinae,Colias,erate	0.461
EZSPN320-09_Colias_crocea	Pieridae,Coliadinae,Colias,crocea	0.539	207	1	Pieridae,Coliadinae,Colias,crocea	0.539	Pieridae,Coliadinae,Colias,erate	0.461
EZSPN306-09_Colias_crocea	Pieridae,Coliadinae,Colias,crocea	0.539	207	1	Pieridae,Coliadinae,Colias,crocea	0.539	Pieridae,Coliadinae,Colias,erate	0.461
EZSPC364-09_Colias_crocea	Pieridae,Coliadinae,Colias,crocea	0.539	207	1	Pieridae,Coliadinae,Colias,crocea	0.539	Pieridae,Coliadinae,Colias,erate	0.461
EZSPC365-09_Colias_crocea	Pieridae,Coliadinae,Colias,crocea	0.539	207	1	Pieridae,Coliadinae,Colias,crocea	0.539	Pieridae,Coliadinae,Colias,erate	0.461
EZROM123-08_Colias_crocea	Pieridae,Coliadinae,Colias,crocea	0.539	207	1	Pieridae,Coliadinae,Colias,crocea	0.539	Pieridae,Coliadinae,Colias,erate	0.461
EZROM121-08_Colias_crocea	Pieridae,Coliadinae,Colias,crocea	0.539	207	1	Pieridae,Coliadinae,Colias,crocea	0.539	Pieridae,Coliadinae,Colias,erate	0.461
EZROM317-08_Colias_crocea	Pieridae,Coliadinae,Colias,crocea	0.539	207	1	Pieridae,Coliadinae,Colias,crocea	0.539	Pieridae,Coliadinae,Colias,erate	0.461
EZROM890-08_Colias_crocea	Pieridae,Coliadinae,Colias,crocea	0.539	207	1	Pieridae,Coliadinae,Colias,crocea	0.539	Pieridae,Coliadinae,Colias,erate	0.461
EZRMN395-09_Colias_crocea	Pieridae,Coliadinae,Colias,crocea	0.539	207	1	Pieridae,Coliadinae,Colias,crocea	0.539	Pieridae,Coliadinae,Colias,erate	0.461
GWORA2439-09_Colias_crocea	Pieridae,Coliadinae,Colias,crocea	0.539	207	1	Pieridae,Coliadinae,Colias,crocea	0.539	Pieridae,Coliadinae,Colias,erate	0.461
GWORO783-09_Colias_crocea	Pieridae,Coliadinae,Colias,crocea	0.539	207	1	Pieridae,Coliadinae,Colias,crocea	0.539	Pieridae,Coliadinae,Colias,erate	0.461
GWOSI552-10_Colias_crocea	Pieridae,Coliadinae,Colias,crocea	0.539	207	1	Pieridae,Coliadinae,Colias,crocea	0.539	Pieridae,Coliadinae,Colias,erate	0.461
ABOLB043-15_Colias_crocea	Pieridae,Coliadinae,Colias,crocea	0.539	207	1	Pieridae,Coliadinae,Colias,crocea	0.539	Pieridae,Coliadinae,Colias,erate	0.461
LEFIE435-10_Colias_crocea	Pieridae,Coliadinae,Colias,crocea	0.539	207	1	Pieridae,Coliadinae,Colias,crocea	0.539	Pieridae,Coliadinae,Colias,erate	0.461
LEATG522-14_Colias_crocea	Pieridae,Coliadinae,Colias,crocea	0.539	207	1	Pieridae,Coliadinae,Colias,crocea	0.539	Pieridae,Coliadinae,Colias,erate	0.461
LEATG008-14_Colias_crocea	Pieridae,Coliadinae,Colias,crocea	0.539	207	1	Pieridae,Coliadinae,Colias,crocea	0.539	Pieridae,Coliadinae,Colias,erate	0.461
ABOLD404-16_Colias_crocea	Pieridae,Coliadinae,Colias,crocea	0.539	207	1	Pieridae,Coliadinae,Colias,crocea	0.539	Pieridae,Coliadinae,Colias,erate	0.461
ABOLD043-16_Colias_crocea	Pieridae,Coliadinae,Colias,crocea	0.539	207	1	Pieridae,Coliadinae,Colias,crocea	0.539	Pieridae,Coliadinae,Colias,erate	0.461
LEATG523-14_Colias_crocea	Pieridae,Coliadinae,Colias,crocea	0.539	207	1	Pieridae,Coliadinae,Colias,crocea	0.539	Pieridae,Coliadinae,Colias,erate	0.461
LEFIL144-10_Colias_crocea	Pieridae,Coliadinae,Colias,crocea	0.539	207	1	Pieridae,Coliadinae,Colias,crocea	0.539	Pieridae,Coliadinae,Colias,erate	0.461
PHLAH699-12_Colias_crocea	Pieridae,Coliadinae,Colias,crocea	0.539	207	1	Pieridae,Coliadinae,Colias,crocea	0.539	Pieridae,Coliadinae,Colias,erate	0.461
EZROM889-08_Colias_crocea	Pieridae,Coliadinae,Colias,crocea	0.539	207	1	Pieridae,Coliadinae,Colias,crocea	0.539	Pieridae,Coliadinae,Colias,erate	0.461
EULEP5053-16_Colias_crocea	Pieridae,Coliadinae,Colias,crocea	0.539	207	1	Pieridae,Coliadinae,Colias,crocea	0.539	Pieridae,Coliadinae,Colias,erate	0.461
EZROM125-08_Colias_crocea	Pieridae,Coliadinae,Colias,crocea	0.539	207	1	Pieridae,Coliadinae,Colias,crocea	0.539	Pieridae,Coliadinae,Colias,erate	0.461
WMB1911-13_Colias_crocea	Pieridae,Coliadinae,Colias,crocea	0.539	207	1	Pieridae,Coliadinae,Colias,crocea	0.539	Pieridae,Coliadinae,Colias,erate	0.461
EZROM195-08_Cupido_decoloratus	Lycaenidae,Polyommatinae,Cupido,decoloratus	0.54	18	1	Lycaenidae,Polyommatinae,Cupido,decoloratus	0.54	Lycaenidae,Polyommatinae,Cupido,alcetas	0.46
EZSPN579-09_Colias_crocea	Pieridae,Coliadinae,Colias,crocea	0.54	207	1	Pieridae,Coliadinae,Colias,crocea	0.54	Pieridae,Coliadinae,Colias,erate	0.46
BIBSA039-14_Colias_crocea	Pieridae,Coliadinae,Colias,crocea	0.54	207	1	Pieridae,Coliadinae,Colias,crocea	0.54	Pieridae,Coliadinae,Colias,erate	0.46
WMB1693-13_Colias_crocea	Pieridae,Coliadinae,Colias,crocea	0.54	207	1	Pieridae,Coliadinae,Colias,crocea	0.54	Pieridae,Coliadinae,Colias,erate	0.46
EZRMN396-09_Colias_erate	Pieridae,Coliadinae,Colias,erate	0.541	19	1	Pieridae,Coliadinae,Colias,erate	0.541	Pieridae,Coliadinae,Colias,crocea	0.459
EULEP2245-15_Colias_erate	Pieridae,Coliadinae,Colias,erate	0.541	19	1	Pieridae,Coliadinae,Colias,erate	0.541	Pieridae,Coliadinae,Colias,crocea	0.459
WMB4814-14_Colias_crocea	Pieridae,Coliadinae,Colias,crocea	0.541	207	1	Pieridae,Coliadinae,Colias,crocea	0.541	Pieridae,Coliadinae,Colias,erate	0.459
GWORR426-10_Colias_crocea	Pieridae,Coliadinae,Colias,crocea	0.541	207	1	Pieridae,Coliadinae,Colias,crocea	0.541	Pieridae,Coliadinae,Colias,erate	0.459
BIBSA1761-16_Colias_crocea	Pieridae,Coliadinae,Colias,crocea	0.541	207	1	Pieridae,Coliadinae,Colias,crocea	0.541	Pieridae,Coliadinae,Colias,erate	0.459
WMB1558-13_Colias_crocea	Pieridae,Coliadinae,Colias,crocea	0.541	207	1	Pieridae,Coliadinae,Colias,crocea	0.541	Pieridae,Coliadinae,Colias,erate	0.459
WMB3926-14_Colias_crocea	Pieridae,Coliadinae,Colias,crocea	0.541	207	1	Pieridae,Coliadinae,Colias,crocea	0.541	Pieridae,Coliadinae,Colias,erate	0.459
BIBSA103-15_Lysandra_hispana	Lycaenidae,Polyommatinae,Lysandra,hispana	0.542	24	1	Lycaenidae,Polyommatinae,Lysandra,hispana	0.542	Lycaenidae,Polyommatinae,Lysandra,coridon	0.457
EULEP2362-15_Plebejus_argyrognomon	Lycaenidae,Polyommatinae,Plebejus,argyrognomon	0.542	58	1	Lycaenidae,Polyommatinae,Plebejus,argyrognomon	0.542	Lycaenidae,Polyommatinae,Plebejus,idas	0.355	Lycaenidae,Polyommatinae,Plebejus,bellieri	0.102
GBLAB767-13_Colias_crocea	Pieridae,Coliadinae,Colias,crocea	0.542	207	1	Pieridae,Coliadinae,Colias,crocea	0.542	Pieridae,Coliadinae,Colias,erate	0.458
BIBSA667-15_Colias_crocea	Pieridae,Coliadinae,Colias,crocea	0.542	207	1	Pieridae,Coliadinae,Colias,crocea	0.542	Pieridae,Coliadinae,Colias,erate	0.458
BIBSA1092-15_Colias_crocea	Pieridae,Coliadinae,Colias,crocea	0.543	207	1	Pieridae,Coliadinae,Colias,crocea	0.543	Pieridae,Coliadinae,Colias,erate	0.457
WMB3545-14_Colias_crocea	Pieridae,Coliadinae,Colias,crocea	0.543	207	1	Pieridae,Coliadinae,Colias,crocea	0.543	Pieridae,Coliadinae,Colias,erate	0.457
WMB3533-14_Colias_crocea	Pieridae,Coliadinae,Colias,crocea	0.543	207	1	Pieridae,Coliadinae,Colias,crocea	0.543	Pieridae,Coliadinae,Colias,erate	0.457
WMB2260-13_Lysandra_hispana	Lycaenidae,Polyommatinae,Lysandra,hispana	0.544	24	1	Lycaenidae,Polyommatinae,Lysandra,hispana	0.544	Lycaenidae,Polyommatinae,Lysandra,coridon	0.456
EULEP682-15_Hipparchia_syriaca	Nymphalidae,Satyrinae,Hipparchia,syriaca	0.545	18	1	Nymphalidae,Satyrinae,Hipparchia,syriaca	0.545	Nymphalidae,Satyrinae,Hipparchia,fagi	0.452
EULEP681-15_Hipparchia_syriaca	Nymphalidae,Satyrinae,Hipparchia,syriaca	0.545	18	1	Nymphalidae,Satyrinae,Hipparchia,syriaca	0.545	Nymphalidae,Satyrinae,Hipparchia,fagi	0.452
EULEP680-15_Hipparchia_syriaca	Nymphalidae,Satyrinae,Hipparchia,syriaca	0.545	18	1	Nymphalidae,Satyrinae,Hipparchia,syriaca	0.545	Nymphalidae,Satyrinae,Hipparchia,fagi	0.452
EZSPN920-09_Polyommatus_fabressei	Lycaenidae,Polyommatinae,Polyommatus,fabressei	0.545	33	1	Lycaenidae,Polyommatinae,Polyommatus,fabressei	0.545	Lycaenidae,Polyommatinae,Polyommatus,fulgens	0.454
EZSPN919-09_Polyommatus_fabressei	Lycaenidae,Polyommatinae,Polyommatus,fabressei	0.545	33	1	Lycaenidae,Polyommatinae,Polyommatus,fabressei	0.545	Lycaenidae,Polyommatinae,Polyommatus,fulgens	0.454
EZSPM749-12_Polyommatus_fabressei	Lycaenidae,Polyommatinae,Polyommatus,fabressei	0.546	33	1	Lycaenidae,Polyommatinae,Polyommatus,fabressei	0.546	Lycaenidae,Polyommatinae,Polyommatus,fulgens	0.45
EZSPM746-12_Polyommatus_fabressei	Lycaenidae,Polyommatinae,Polyommatus,fabressei	0.546	33	1	Lycaenidae,Polyommatinae,Polyommatus,fabressei	0.546	Lycaenidae,Polyommatinae,Polyommatus,fulgens	0.45
WMB3703-14_Polyommatus_fabressei	Lycaenidae,Polyommatinae,Polyommatus,fabressei	0.546	33	1	Lycaenidae,Polyommatinae,Polyommatus,fabressei	0.546	Lycaenidae,Polyommatinae,Polyommatus,fulgens	0.453
EULEP2883-15_Hipparchia_syriaca	Nymphalidae,Satyrinae,Hipparchia,syriaca	0.548	18	1	Nymphalidae,Satyrinae,Hipparchia,syriaca	0.548	Nymphalidae,Satyrinae,Hipparchia,fagi	0.45
WMB6333-18_Hipparchia_syriaca	Nymphalidae,Satyrinae,Hipparchia,syriaca	0.551	18	1	Nymphalidae,Satyrinae,Hipparchia,syriaca	0.551	Nymphalidae,Satyrinae,Hipparchia,fagi	0.447
WMB6332-18_Hipparchia_syriaca	Nymphalidae,Satyrinae,Hipparchia,syriaca	0.551	18	1	Nymphalidae,Satyrinae,Hipparchia,syriaca	0.551	Nymphalidae,Satyrinae,Hipparchia,fagi	0.447
EULEP3592-16_Callophrys_chalybeitincta	Lycaenidae,Theclinae,Callophrys,chalybeitincta	0.552	7	1	Lycaenidae,Theclinae,Callophrys,chalybeitincta	0.552	Lycaenidae,Theclinae,Callophrys,rubi	0.448
EULEP1843-15_Erebia_stiria	Nymphalidae,Satyrinae,Erebia,stiria	0.552	13	1	Nymphalidae,Satyrinae,Erebia,stiria	0.552	Nymphalidae,Satyrinae,Erebia,styx	0.448
EULEP2111-15_Erebia_stiria	Nymphalidae,Satyrinae,Erebia,stiria	0.552	13	1	Nymphalidae,Satyrinae,Erebia,stiria	0.552	Nymphalidae,Satyrinae,Erebia,styx	0.448
EULEP521-15_Erebia_stiria	Nymphalidae,Satyrinae,Erebia,stiria	0.552	13	1	Nymphalidae,Satyrinae,Erebia,stiria	0.552	Nymphalidae,Satyrinae,Erebia,styx	0.448
EULEP5275-17_Erebia_stiria	Nymphalidae,Satyrinae,Erebia,stiria	0.552	13	1	Nymphalidae,Satyrinae,Erebia,stiria	0.552	Nymphalidae,Satyrinae,Erebia,styx	0.448
EULEP3973-16_Erebia_stiria	Nymphalidae,Satyrinae,Erebia,stiria	0.552	13	1	Nymphalidae,Satyrinae,Erebia,stiria	0.552	Nymphalidae,Satyrinae,Erebia,styx	0.448
EULEP3972-16_Erebia_stiria	Nymphalidae,Satyrinae,Erebia,stiria	0.552	13	1	Nymphalidae,Satyrinae,Erebia,stiria	0.552	Nymphalidae,Satyrinae,Erebia,styx	0.448
EULEP3970-16_Erebia_stiria	Nymphalidae,Satyrinae,Erebia,stiria	0.552	13	1	Nymphalidae,Satyrinae,Erebia,stiria	0.552	Nymphalidae,Satyrinae,Erebia,styx	0.448
EULEP3969-16_Erebia_stiria	Nymphalidae,Satyrinae,Erebia,stiria	0.552	13	1	Nymphalidae,Satyrinae,Erebia,stiria	0.552	Nymphalidae,Satyrinae,Erebia,styx	0.448
WMB884-13_Erebia_stiria	Nymphalidae,Satyrinae,Erebia,stiria	0.552	13	1	Nymphalidae,Satyrinae,Erebia,stiria	0.552	Nymphalidae,Satyrinae,Erebia,styx	0.448
EZSPN220-09_Polyommatus_fabressei	Lycaenidae,Polyommatinae,Polyommatus,fabressei	0.555	33	1	Lycaenidae,Polyommatinae,Polyommatus,fabressei	0.555	Lycaenidae,Polyommatinae,Polyommatus,fulgens	0.445
EULEP523-15_Erebia_stiria	Nymphalidae,Satyrinae,Erebia,stiria	0.556	13	1	Nymphalidae,Satyrinae,Erebia,stiria	0.556	Nymphalidae,Satyrinae,Erebia,styx	0.444
EULEP522-15_Erebia_stiria	Nymphalidae,Satyrinae,Erebia,stiria	0.556	13	1	Nymphalidae,Satyrinae,Erebia,stiria	0.556	Nymphalidae,Satyrinae,Erebia,styx	0.444
EULEP2505-15_Callophrys_chalybeitincta	Lycaenidae,Theclinae,Callophrys,chalybeitincta	0.559	7	1	Lycaenidae,Theclinae,Callophrys,chalybeitincta	0.559	Lycaenidae,Theclinae,Callophrys,rubi	0.441
EULEP3591-16_Callophrys_chalybeitincta	Lycaenidae,Theclinae,Callophrys,chalybeitincta	0.559	7	1	Lycaenidae,Theclinae,Callophrys,chalybeitincta	0.559	Lycaenidae,Theclinae,Callophrys,rubi	0.441
EULEP3590-16_Callophrys_chalybeitincta	Lycaenidae,Theclinae,Callophrys,chalybeitincta	0.559	7	1	Lycaenidae,Theclinae,Callophrys,chalybeitincta	0.559	Lycaenidae,Theclinae,Callophrys,rubi	0.441
EULEP3589-16_Callophrys_chalybeitincta	Lycaenidae,Theclinae,Callophrys,chalybeitincta	0.559	7	1	Lycaenidae,Theclinae,Callophrys,chalybeitincta	0.559	Lycaenidae,Theclinae,Callophrys,rubi	0.441
EULEP2518-15_Callophrys_chalybeitincta	Lycaenidae,Theclinae,Callophrys,chalybeitincta	0.562	7	1	Lycaenidae,Theclinae,Callophrys,chalybeitincta	0.562	Lycaenidae,Theclinae,Callophrys,rubi	0.438
EULEP4639-16_Pyrgus_warrenensis	Hesperiidae,Pyrginae,Pyrgus,warrenensis	0.562	30	1	Hesperiidae,Pyrginae,Pyrgus,warrenensis	0.562	Hesperiidae,Pyrginae,Pyrgus,alveus	0.438
EULEP4634-16_Pyrgus_warrenensis	Hesperiidae,Pyrginae,Pyrgus,warrenensis	0.562	30	1	Hesperiidae,Pyrginae,Pyrgus,warrenensis	0.562	Hesperiidae,Pyrginae,Pyrgus,alveus	0.438
EULEP4622-16_Pyrgus_warrenensis	Hesperiidae,Pyrginae,Pyrgus,warrenensis	0.562	30	1	Hesperiidae,Pyrginae,Pyrgus,warrenensis	0.562	Hesperiidae,Pyrginae,Pyrgus,alveus	0.438
EULEP4590-16_Pyrgus_warrenensis	Hesperiidae,Pyrginae,Pyrgus,warrenensis	0.562	30	1	Hesperiidae,Pyrginae,Pyrgus,warrenensis	0.562	Hesperiidae,Pyrginae,Pyrgus,alveus	0.438
EULEP4575-16_Pyrgus_warrenensis	Hesperiidae,Pyrginae,Pyrgus,warrenensis	0.562	30	1	Hesperiidae,Pyrginae,Pyrgus,warrenensis	0.562	Hesperiidae,Pyrginae,Pyrgus,alveus	0.438
EULEP4626-16_Pyrgus_warrenensis	Hesperiidae,Pyrginae,Pyrgus,warrenensis	0.562	30	1	Hesperiidae,Pyrginae,Pyrgus,warrenensis	0.562	Hesperiidae,Pyrginae,Pyrgus,alveus	0.438
LEASS702-17_Pyrgus_warrenensis	Hesperiidae,Pyrginae,Pyrgus,warrenensis	0.564	30	1	Hesperiidae,Pyrginae,Pyrgus,warrenensis	0.564	Hesperiidae,Pyrginae,Pyrgus,alveus	0.436
EZROM1076-09_Hipparchia_syriaca	Nymphalidae,Satyrinae,Hipparchia,syriaca	0.574	18	1	Nymphalidae,Satyrinae,Hipparchia,syriaca	0.574	Nymphalidae,Satyrinae,Hipparchia,fagi	0.425
EZROM1016-08_Hipparchia_syriaca	Nymphalidae,Satyrinae,Hipparchia,syriaca	0.574	18	1	Nymphalidae,Satyrinae,Hipparchia,syriaca	0.574	Nymphalidae,Satyrinae,Hipparchia,fagi	0.425
EZROM1015-08_Hipparchia_syriaca	Nymphalidae,Satyrinae,Hipparchia,syriaca	0.574	18	1	Nymphalidae,Satyrinae,Hipparchia,syriaca	0.574	Nymphalidae,Satyrinae,Hipparchia,fagi	0.425
EZROM1014-08_Hipparchia_syriaca	Nymphalidae,Satyrinae,Hipparchia,syriaca	0.574	18	1	Nymphalidae,Satyrinae,Hipparchia,syriaca	0.574	Nymphalidae,Satyrinae,Hipparchia,fagi	0.425
EZROM1078-09_Hipparchia_syriaca	Nymphalidae,Satyrinae,Hipparchia,syriaca	0.574	18	1	Nymphalidae,Satyrinae,Hipparchia,syriaca	0.574	Nymphalidae,Satyrinae,Hipparchia,fagi	0.425
EZROM1013-08_Hipparchia_syriaca	Nymphalidae,Satyrinae,Hipparchia,syriaca	0.574	18	1	Nymphalidae,Satyrinae,Hipparchia,syriaca	0.574	Nymphalidae,Satyrinae,Hipparchia,fagi	0.425
EZROM1077-09_Hipparchia_syriaca	Nymphalidae,Satyrinae,Hipparchia,syriaca	0.574	18	1	Nymphalidae,Satyrinae,Hipparchia,syriaca	0.574	Nymphalidae,Satyrinae,Hipparchia,fagi	0.425
EZRMN319-08_Hipparchia_syriaca	Nymphalidae,Satyrinae,Hipparchia,syriaca	0.574	18	1	Nymphalidae,Satyrinae,Hipparchia,syriaca	0.574	Nymphalidae,Satyrinae,Hipparchia,fagi	0.425
EZRMN318-08_Hipparchia_syriaca	Nymphalidae,Satyrinae,Hipparchia,syriaca	0.574	18	1	Nymphalidae,Satyrinae,Hipparchia,syriaca	0.574	Nymphalidae,Satyrinae,Hipparchia,fagi	0.425
EZRMN317-08_Hipparchia_syriaca	Nymphalidae,Satyrinae,Hipparchia,syriaca	0.574	18	1	Nymphalidae,Satyrinae,Hipparchia,syriaca	0.574	Nymphalidae,Satyrinae,Hipparchia,fagi	0.425
EZRMN316-08_Hipparchia_syriaca	Nymphalidae,Satyrinae,Hipparchia,syriaca	0.574	18	1	Nymphalidae,Satyrinae,Hipparchia,syriaca	0.574	Nymphalidae,Satyrinae,Hipparchia,fagi	0.425
EULEP404-14_Coenonympha_amaryllis	Nymphalidae,Satyrinae,Coenonympha,amaryllis	0.576	2	1	Nymphalidae,Satyrinae,Coenonympha,amaryllis	0.576	Nymphalidae,Satyrinae,Coenonympha,tullia	0.409	Nymphalidae,Satyrinae,Coenonympha,rhodopensis	0.015
EULEP403-14_Coenonympha_amaryllis	Nymphalidae,Satyrinae,Coenonympha,amaryllis	0.576	2	1	Nymphalidae,Satyrinae,Coenonympha,amaryllis	0.576	Nymphalidae,Satyrinae,Coenonympha,tullia	0.409	Nymphalidae,Satyrinae,Coenonympha,rhodopensis	0.015
BIBSA111-15_Hipparchia_semele	Nymphalidae,Satyrinae,Hipparchia,semele	0.579	109	1	Nymphalidae,Satyrinae,Hipparchia,semele	0.579	Nymphalidae,Satyrinae,Hipparchia,aristaeus	0.212	Nymphalidae,Satyrinae,Hipparchia,neapolitana	0.158	Nymphalidae,Satyrinae,Hipparchia,volgensis	0.024	Nymphalidae,Satyrinae,Hipparchia,pellucida	0.022
LEFIJ2194-14_Pseudophilotes_vicrama	Lycaenidae,Polyommatinae,Pseudophilotes,vicrama	0.591	23	1	Lycaenidae,Polyommatinae,Pseudophilotes,vicrama	0.591	Lycaenidae,Polyommatinae,Pseudophilotes,baton	0.405
LEFIJ2193-14_Pseudophilotes_vicrama	Lycaenidae,Polyommatinae,Pseudophilotes,vicrama	0.591	23	1	Lycaenidae,Polyommatinae,Pseudophilotes,vicrama	0.591	Lycaenidae,Polyommatinae,Pseudophilotes,baton	0.405
EULEP1742-15_Pseudophilotes_vicrama	Lycaenidae,Polyommatinae,Pseudophilotes,vicrama	0.591	23	1	Lycaenidae,Polyommatinae,Pseudophilotes,vicrama	0.591	Lycaenidae,Polyommatinae,Pseudophilotes,baton	0.405
EULEP1562-15_Pseudophilotes_vicrama	Lycaenidae,Polyommatinae,Pseudophilotes,vicrama	0.591	23	1	Lycaenidae,Polyommatinae,Pseudophilotes,vicrama	0.591	Lycaenidae,Polyommatinae,Pseudophilotes,baton	0.405
EULEP1406-15_Pseudophilotes_vicrama	Lycaenidae,Polyommatinae,Pseudophilotes,vicrama	0.591	23	1	Lycaenidae,Polyommatinae,Pseudophilotes,vicrama	0.591	Lycaenidae,Polyommatinae,Pseudophilotes,baton	0.405
EULEP1371-15_Pseudophilotes_vicrama	Lycaenidae,Polyommatinae,Pseudophilotes,vicrama	0.591	23	1	Lycaenidae,Polyommatinae,Pseudophilotes,vicrama	0.591	Lycaenidae,Polyommatinae,Pseudophilotes,baton	0.405
EULEP875-15_Pseudophilotes_vicrama	Lycaenidae,Polyommatinae,Pseudophilotes,vicrama	0.591	23	1	Lycaenidae,Polyommatinae,Pseudophilotes,vicrama	0.591	Lycaenidae,Polyommatinae,Pseudophilotes,baton	0.405
EULEP1287-15_Pseudophilotes_vicrama	Lycaenidae,Polyommatinae,Pseudophilotes,vicrama	0.591	23	1	Lycaenidae,Polyommatinae,Pseudophilotes,vicrama	0.591	Lycaenidae,Polyommatinae,Pseudophilotes,baton	0.405
EULEP4569-16_Pseudophilotes_vicrama	Lycaenidae,Polyommatinae,Pseudophilotes,vicrama	0.591	23	1	Lycaenidae,Polyommatinae,Pseudophilotes,vicrama	0.591	Lycaenidae,Polyommatinae,Pseudophilotes,baton	0.405
EZROM521-08_Pseudophilotes_vicrama	Lycaenidae,Polyommatinae,Pseudophilotes,vicrama	0.591	23	1	Lycaenidae,Polyommatinae,Pseudophilotes,vicrama	0.591	Lycaenidae,Polyommatinae,Pseudophilotes,baton	0.405
EZROM520-08_Pseudophilotes_vicrama	Lycaenidae,Polyommatinae,Pseudophilotes,vicrama	0.591	23	1	Lycaenidae,Polyommatinae,Pseudophilotes,vicrama	0.591	Lycaenidae,Polyommatinae,Pseudophilotes,baton	0.405
EZROM519-08_Pseudophilotes_vicrama	Lycaenidae,Polyommatinae,Pseudophilotes,vicrama	0.591	23	1	Lycaenidae,Polyommatinae,Pseudophilotes,vicrama	0.591	Lycaenidae,Polyommatinae,Pseudophilotes,baton	0.405
EZROM518-08_Pseudophilotes_vicrama	Lycaenidae,Polyommatinae,Pseudophilotes,vicrama	0.591	23	1	Lycaenidae,Polyommatinae,Pseudophilotes,vicrama	0.591	Lycaenidae,Polyommatinae,Pseudophilotes,baton	0.405
EZROM517-08_Pseudophilotes_vicrama	Lycaenidae,Polyommatinae,Pseudophilotes,vicrama	0.591	23	1	Lycaenidae,Polyommatinae,Pseudophilotes,vicrama	0.591	Lycaenidae,Polyommatinae,Pseudophilotes,baton	0.405
EZRMN225-08_Pseudophilotes_vicrama	Lycaenidae,Polyommatinae,Pseudophilotes,vicrama	0.591	23	1	Lycaenidae,Polyommatinae,Pseudophilotes,vicrama	0.591	Lycaenidae,Polyommatinae,Pseudophilotes,baton	0.405
EZRMN224-08_Pseudophilotes_vicrama	Lycaenidae,Polyommatinae,Pseudophilotes,vicrama	0.591	23	1	Lycaenidae,Polyommatinae,Pseudophilotes,vicrama	0.591	Lycaenidae,Polyommatinae,Pseudophilotes,baton	0.405
EZRMN223-08_Pseudophilotes_vicrama	Lycaenidae,Polyommatinae,Pseudophilotes,vicrama	0.591	23	1	Lycaenidae,Polyommatinae,Pseudophilotes,vicrama	0.591	Lycaenidae,Polyommatinae,Pseudophilotes,baton	0.405
EULEP3055-15_Kretania_pylaon	Lycaenidae,Polyommatinae,Kretania,pylaon	0.592	5	1	Lycaenidae,Polyommatinae,Kretania,pylaon	0.592	Lycaenidae,Polyommatinae,Kretania,sephirus	0.408
EULEP432-14_Kretania_pylaon	Lycaenidae,Polyommatinae,Kretania,pylaon	0.592	5	1	Lycaenidae,Polyommatinae,Kretania,pylaon	0.592	Lycaenidae,Polyommatinae,Kretania,sephirus	0.408
EULEP430-14_Kretania_pylaon	Lycaenidae,Polyommatinae,Kretania,pylaon	0.592	5	1	Lycaenidae,Polyommatinae,Kretania,pylaon	0.592	Lycaenidae,Polyommatinae,Kretania,sephirus	0.408
EZRMN226-08_Pseudophilotes_vicrama	Lycaenidae,Polyommatinae,Pseudophilotes,vicrama	0.593	23	1	Lycaenidae,Polyommatinae,Pseudophilotes,vicrama	0.593	Lycaenidae,Polyommatinae,Pseudophilotes,baton	0.404
EULEP4828-16_Pseudophilotes_vicrama	Lycaenidae,Polyommatinae,Pseudophilotes,vicrama	0.593	23	1	Lycaenidae,Polyommatinae,Pseudophilotes,vicrama	0.593	Lycaenidae,Polyommatinae,Pseudophilotes,baton	0.404
EULEP674-15_Hipparchia_christenseni	Nymphalidae,Satyrinae,Hipparchia,christenseni	0.602	3	1	Nymphalidae,Satyrinae,Hipparchia,christenseni	0.602	Nymphalidae,Satyrinae,Hipparchia,sbordonii	0.208	Nymphalidae,Satyrinae,Hipparchia,semele	0.111	Nymphalidae,Satyrinae,Hipparchia,cypriensis	0.043	Nymphalidae,Satyrinae,Hipparchia,volgensis	0.022
EULEP5434-17_Hipparchia_christenseni	Nymphalidae,Satyrinae,Hipparchia,christenseni	0.602	3	1	Nymphalidae,Satyrinae,Hipparchia,christenseni	0.602	Nymphalidae,Satyrinae,Hipparchia,sbordonii	0.208	Nymphalidae,Satyrinae,Hipparchia,semele	0.111	Nymphalidae,Satyrinae,Hipparchia,cypriensis	0.043	Nymphalidae,Satyrinae,Hipparchia,volgensis	0.022
EULEP3054-15_Kretania_pylaon	Lycaenidae,Polyommatinae,Kretania,pylaon	0.602	5	1	Lycaenidae,Polyommatinae,Kretania,pylaon	0.602	Lycaenidae,Polyommatinae,Kretania,sephirus	0.398
EZSPM859-12_Lysandra_albicans	Lycaenidae,Polyommatinae,Lysandra,albicans	0.606	22	1	Lycaenidae,Polyommatinae,Lysandra,albicans	0.606	Lycaenidae,Polyommatinae,Lysandra,hispana	0.38	Lycaenidae,Polyommatinae,Lysandra,coridon	0.013
WMB4547-14_Pseudophilotes_panoptes	Lycaenidae,Polyommatinae,Pseudophilotes,panoptes	0.61	26	1	Lycaenidae,Polyommatinae,Pseudophilotes,panoptes	0.61	Lycaenidae,Polyommatinae,Pseudophilotes,baton	0.237	Lycaenidae,Polyommatinae,Pseudophilotes,vicrama	0.153
WMB3585-14_Pseudophilotes_panoptes	Lycaenidae,Polyommatinae,Pseudophilotes,panoptes	0.61	26	1	Lycaenidae,Polyommatinae,Pseudophilotes,panoptes	0.61	Lycaenidae,Polyommatinae,Pseudophilotes,baton	0.237	Lycaenidae,Polyommatinae,Pseudophilotes,vicrama	0.153
WMB3582-14_Pseudophilotes_panoptes	Lycaenidae,Polyommatinae,Pseudophilotes,panoptes	0.61	26	1	Lycaenidae,Polyommatinae,Pseudophilotes,panoptes	0.61	Lycaenidae,Polyommatinae,Pseudophilotes,baton	0.237	Lycaenidae,Polyommatinae,Pseudophilotes,vicrama	0.153
EZSPN654-09_Pseudophilotes_panoptes	Lycaenidae,Polyommatinae,Pseudophilotes,panoptes	0.61	26	1	Lycaenidae,Polyommatinae,Pseudophilotes,panoptes	0.61	Lycaenidae,Polyommatinae,Pseudophilotes,baton	0.237	Lycaenidae,Polyommatinae,Pseudophilotes,vicrama	0.153
GWOSA786-10_Oeneis_glacialis	Nymphalidae,Satyrinae,Oeneis,glacialis	0.611	23	1	Nymphalidae,Satyrinae,Oeneis,glacialis	0.611	Nymphalidae,Satyrinae,Oeneis,norna	0.389
GWOTF672-12_Oeneis_glacialis	Nymphalidae,Satyrinae,Oeneis,glacialis	0.611	23	1	Nymphalidae,Satyrinae,Oeneis,glacialis	0.611	Nymphalidae,Satyrinae,Oeneis,norna	0.389
PHLAI558-13_Oeneis_glacialis	Nymphalidae,Satyrinae,Oeneis,glacialis	0.611	23	1	Nymphalidae,Satyrinae,Oeneis,glacialis	0.611	Nymphalidae,Satyrinae,Oeneis,norna	0.389
EULEP1866-15_Oeneis_glacialis	Nymphalidae,Satyrinae,Oeneis,glacialis	0.612	23	1	Nymphalidae,Satyrinae,Oeneis,glacialis	0.612	Nymphalidae,Satyrinae,Oeneis,norna	0.388
OXB315-15_Pyrgus_warrenensis	Hesperiidae,Pyrginae,Pyrgus,warrenensis	0.613	30	1	Hesperiidae,Pyrginae,Pyrgus,warrenensis	0.613	Hesperiidae,Pyrginae,Pyrgus,alveus	0.387
EZSPC030-09_Pyrgus_warrenensis	Hesperiidae,Pyrginae,Pyrgus,warrenensis	0.613	30	1	Hesperiidae,Pyrginae,Pyrgus,warrenensis	0.613	Hesperiidae,Pyrginae,Pyrgus,alveus	0.387
EULEP4638-16_Pyrgus_warrenensis	Hesperiidae,Pyrginae,Pyrgus,warrenensis	0.613	30	1	Hesperiidae,Pyrginae,Pyrgus,warrenensis	0.613	Hesperiidae,Pyrginae,Pyrgus,alveus	0.387
EULEP4633-16_Pyrgus_warrenensis	Hesperiidae,Pyrginae,Pyrgus,warrenensis	0.613	30	1	Hesperiidae,Pyrginae,Pyrgus,warrenensis	0.613	Hesperiidae,Pyrginae,Pyrgus,alveus	0.387
EULEP4632-16_Pyrgus_warrenensis	Hesperiidae,Pyrginae,Pyrgus,warrenensis	0.613	30	1	Hesperiidae,Pyrginae,Pyrgus,warrenensis	0.613	Hesperiidae,Pyrginae,Pyrgus,alveus	0.387
EULEP4623-16_Pyrgus_warrenensis	Hesperiidae,Pyrginae,Pyrgus,warrenensis	0.613	30	1	Hesperiidae,Pyrginae,Pyrgus,warrenensis	0.613	Hesperiidae,Pyrginae,Pyrgus,alveus	0.387
EULEP4607-16_Pyrgus_warrenensis	Hesperiidae,Pyrginae,Pyrgus,warrenensis	0.613	30	1	Hesperiidae,Pyrginae,Pyrgus,warrenensis	0.613	Hesperiidae,Pyrginae,Pyrgus,alveus	0.387
EULEP4605-16_Pyrgus_warrenensis	Hesperiidae,Pyrginae,Pyrgus,warrenensis	0.613	30	1	Hesperiidae,Pyrginae,Pyrgus,warrenensis	0.613	Hesperiidae,Pyrginae,Pyrgus,alveus	0.387
EULEP4581-16_Pyrgus_warrenensis	Hesperiidae,Pyrginae,Pyrgus,warrenensis	0.613	30	1	Hesperiidae,Pyrginae,Pyrgus,warrenensis	0.613	Hesperiidae,Pyrginae,Pyrgus,alveus	0.387
EULEP4577-16_Pyrgus_warrenensis	Hesperiidae,Pyrginae,Pyrgus,warrenensis	0.613	30	1	Hesperiidae,Pyrginae,Pyrgus,warrenensis	0.613	Hesperiidae,Pyrginae,Pyrgus,alveus	0.387
EULEP4576-16_Pyrgus_warrenensis	Hesperiidae,Pyrginae,Pyrgus,warrenensis	0.613	30	1	Hesperiidae,Pyrginae,Pyrgus,warrenensis	0.613	Hesperiidae,Pyrginae,Pyrgus,alveus	0.387
EULEP4574-16_Pyrgus_warrenensis	Hesperiidae,Pyrginae,Pyrgus,warrenensis	0.613	30	1	Hesperiidae,Pyrginae,Pyrgus,warrenensis	0.613	Hesperiidae,Pyrginae,Pyrgus,alveus	0.387
EULEP4573-16_Pyrgus_warrenensis	Hesperiidae,Pyrginae,Pyrgus,warrenensis	0.613	30	1	Hesperiidae,Pyrginae,Pyrgus,warrenensis	0.613	Hesperiidae,Pyrginae,Pyrgus,alveus	0.387
GWOSK771-11_Pyrgus_warrenensis	Hesperiidae,Pyrginae,Pyrgus,warrenensis	0.613	30	1	Hesperiidae,Pyrginae,Pyrgus,warrenensis	0.613	Hesperiidae,Pyrginae,Pyrgus,alveus	0.387
FBLMW321-10_Pyrgus_warrenensis	Hesperiidae,Pyrginae,Pyrgus,warrenensis	0.613	30	1	Hesperiidae,Pyrginae,Pyrgus,warrenensis	0.613	Hesperiidae,Pyrginae,Pyrgus,alveus	0.387
GWORL194-09_Pyrgus_warrenensis	Hesperiidae,Pyrginae,Pyrgus,warrenensis	0.613	30	1	Hesperiidae,Pyrginae,Pyrgus,warrenensis	0.613	Hesperiidae,Pyrginae,Pyrgus,alveus	0.387
GWORL190-09_Pyrgus_warrenensis	Hesperiidae,Pyrginae,Pyrgus,warrenensis	0.613	30	1	Hesperiidae,Pyrginae,Pyrgus,warrenensis	0.613	Hesperiidae,Pyrginae,Pyrgus,alveus	0.387
EZSPM581-12_Lysandra_albicans	Lycaenidae,Polyommatinae,Lysandra,albicans	0.614	22	1	Lycaenidae,Polyommatinae,Lysandra,albicans	0.614	Lycaenidae,Polyommatinae,Lysandra,hispana	0.37	Lycaenidae,Polyommatinae,Lysandra,coridon	0.015
EULEP4580-16_Pyrgus_warrenensis	Hesperiidae,Pyrginae,Pyrgus,warrenensis	0.614	30	1	Hesperiidae,Pyrginae,Pyrgus,warrenensis	0.614	Hesperiidae,Pyrginae,Pyrgus,alveus	0.386
EZSPC024-09_Pyrgus_warrenensis	Hesperiidae,Pyrginae,Pyrgus,warrenensis	0.614	30	1	Hesperiidae,Pyrginae,Pyrgus,warrenensis	0.614	Hesperiidae,Pyrginae,Pyrgus,alveus	0.386
WMB2400-13_Erebia_euryale	Nymphalidae,Satyrinae,Erebia,euryale	0.614	115	1	Nymphalidae,Satyrinae,Erebia,euryale	0.614	Nymphalidae,Satyrinae,Erebia,ligea	0.386
GWOSK777-11_Pyrgus_warrenensis	Hesperiidae,Pyrginae,Pyrgus,warrenensis	0.617	30	1	Hesperiidae,Pyrginae,Pyrgus,warrenensis	0.617	Hesperiidae,Pyrginae,Pyrgus,alveus	0.383
EULEP3810-16_Erebia_euryale	Nymphalidae,Satyrinae,Erebia,euryale	0.618	115	1	Nymphalidae,Satyrinae,Erebia,euryale	0.618	Nymphalidae,Satyrinae,Erebia,ligea	0.382
PHLAB369-10_Erebia_euryale	Nymphalidae,Satyrinae,Erebia,euryale	0.618	115	1	Nymphalidae,Satyrinae,Erebia,euryale	0.618	Nymphalidae,Satyrinae,Erebia,ligea	0.382
LEATD141-13_Erebia_euryale	Nymphalidae,Satyrinae,Erebia,euryale	0.618	115	1	Nymphalidae,Satyrinae,Erebia,euryale	0.618	Nymphalidae,Satyrinae,Erebia,ligea	0.382
LEASS515-17_Erebia_euryale	Nymphalidae,Satyrinae,Erebia,euryale	0.62	115	1	Nymphalidae,Satyrinae,Erebia,euryale	0.62	Nymphalidae,Satyrinae,Erebia,ligea	0.38
OXB1615-16_Erebia_euryale	Nymphalidae,Satyrinae,Erebia,euryale	0.62	115	1	Nymphalidae,Satyrinae,Erebia,euryale	0.62	Nymphalidae,Satyrinae,Erebia,ligea	0.38
OXB632-15_Erebia_euryale	Nymphalidae,Satyrinae,Erebia,euryale	0.62	115	1	Nymphalidae,Satyrinae,Erebia,euryale	0.62	Nymphalidae,Satyrinae,Erebia,ligea	0.38
OXB832-15_Erebia_euryale	Nymphalidae,Satyrinae,Erebia,euryale	0.62	115	1	Nymphalidae,Satyrinae,Erebia,euryale	0.62	Nymphalidae,Satyrinae,Erebia,ligea	0.38
LEASS768-17_Erebia_euryale	Nymphalidae,Satyrinae,Erebia,euryale	0.62	115	1	Nymphalidae,Satyrinae,Erebia,euryale	0.62	Nymphalidae,Satyrinae,Erebia,ligea	0.38
LEASS563-17_Erebia_euryale	Nymphalidae,Satyrinae,Erebia,euryale	0.62	115	1	Nymphalidae,Satyrinae,Erebia,euryale	0.62	Nymphalidae,Satyrinae,Erebia,ligea	0.38
BIBSA208-15_Erebia_euryale	Nymphalidae,Satyrinae,Erebia,euryale	0.62	115	1	Nymphalidae,Satyrinae,Erebia,euryale	0.62	Nymphalidae,Satyrinae,Erebia,ligea	0.38
BIBSA159-15_Erebia_euryale	Nymphalidae,Satyrinae,Erebia,euryale	0.62	115	1	Nymphalidae,Satyrinae,Erebia,euryale	0.62	Nymphalidae,Satyrinae,Erebia,ligea	0.38
BIBSA388-15_Erebia_euryale	Nymphalidae,Satyrinae,Erebia,euryale	0.62	115	1	Nymphalidae,Satyrinae,Erebia,euryale	0.62	Nymphalidae,Satyrinae,Erebia,ligea	0.38
BIBSA1105-15_Erebia_euryale	Nymphalidae,Satyrinae,Erebia,euryale	0.62	115	1	Nymphalidae,Satyrinae,Erebia,euryale	0.62	Nymphalidae,Satyrinae,Erebia,ligea	0.38
BIBSA1075-15_Erebia_euryale	Nymphalidae,Satyrinae,Erebia,euryale	0.62	115	1	Nymphalidae,Satyrinae,Erebia,euryale	0.62	Nymphalidae,Satyrinae,Erebia,ligea	0.38
BIBSA1462-16_Erebia_euryale	Nymphalidae,Satyrinae,Erebia,euryale	0.62	115	1	Nymphalidae,Satyrinae,Erebia,euryale	0.62	Nymphalidae,Satyrinae,Erebia,ligea	0.38
EULEP2010-15_Erebia_euryale	Nymphalidae,Satyrinae,Erebia,euryale	0.62	115	1	Nymphalidae,Satyrinae,Erebia,euryale	0.62	Nymphalidae,Satyrinae,Erebia,ligea	0.38
EULEP993-15_Erebia_euryale	Nymphalidae,Satyrinae,Erebia,euryale	0.62	115	1	Nymphalidae,Satyrinae,Erebia,euryale	0.62	Nymphalidae,Satyrinae,Erebia,ligea	0.38
EULEP3814-16_Erebia_euryale	Nymphalidae,Satyrinae,Erebia,euryale	0.62	115	1	Nymphalidae,Satyrinae,Erebia,euryale	0.62	Nymphalidae,Satyrinae,Erebia,ligea	0.38
EULEP3813-16_Erebia_euryale	Nymphalidae,Satyrinae,Erebia,euryale	0.62	115	1	Nymphalidae,Satyrinae,Erebia,euryale	0.62	Nymphalidae,Satyrinae,Erebia,ligea	0.38
EULEP3812-16_Erebia_euryale	Nymphalidae,Satyrinae,Erebia,euryale	0.62	115	1	Nymphalidae,Satyrinae,Erebia,euryale	0.62	Nymphalidae,Satyrinae,Erebia,ligea	0.38
EULEP3811-16_Erebia_euryale	Nymphalidae,Satyrinae,Erebia,euryale	0.62	115	1	Nymphalidae,Satyrinae,Erebia,euryale	0.62	Nymphalidae,Satyrinae,Erebia,ligea	0.38
EULEP3809-16_Erebia_euryale	Nymphalidae,Satyrinae,Erebia,euryale	0.62	115	1	Nymphalidae,Satyrinae,Erebia,euryale	0.62	Nymphalidae,Satyrinae,Erebia,ligea	0.38
EULEP3808-16_Erebia_euryale	Nymphalidae,Satyrinae,Erebia,euryale	0.62	115	1	Nymphalidae,Satyrinae,Erebia,euryale	0.62	Nymphalidae,Satyrinae,Erebia,ligea	0.38
EULEP3803-16_Erebia_euryale	Nymphalidae,Satyrinae,Erebia,euryale	0.62	115	1	Nymphalidae,Satyrinae,Erebia,euryale	0.62	Nymphalidae,Satyrinae,Erebia,ligea	0.38
WMB5029-14_Erebia_euryale	Nymphalidae,Satyrinae,Erebia,euryale	0.62	115	1	Nymphalidae,Satyrinae,Erebia,euryale	0.62	Nymphalidae,Satyrinae,Erebia,ligea	0.38
WMB5026-14_Erebia_euryale	Nymphalidae,Satyrinae,Erebia,euryale	0.62	115	1	Nymphalidae,Satyrinae,Erebia,euryale	0.62	Nymphalidae,Satyrinae,Erebia,ligea	0.38
WMB2399-13_Erebia_euryale	Nymphalidae,Satyrinae,Erebia,euryale	0.62	115	1	Nymphalidae,Satyrinae,Erebia,euryale	0.62	Nymphalidae,Satyrinae,Erebia,ligea	0.38
WMB919-13_Erebia_euryale	Nymphalidae,Satyrinae,Erebia,euryale	0.62	115	1	Nymphalidae,Satyrinae,Erebia,euryale	0.62	Nymphalidae,Satyrinae,Erebia,ligea	0.38
WMB838-13_Erebia_euryale	Nymphalidae,Satyrinae,Erebia,euryale	0.62	115	1	Nymphalidae,Satyrinae,Erebia,euryale	0.62	Nymphalidae,Satyrinae,Erebia,ligea	0.38
EZROM1040-09_Erebia_euryale	Nymphalidae,Satyrinae,Erebia,euryale	0.62	115	1	Nymphalidae,Satyrinae,Erebia,euryale	0.62	Nymphalidae,Satyrinae,Erebia,ligea	0.38
EZROM155-08_Erebia_euryale	Nymphalidae,Satyrinae,Erebia,euryale	0.62	115	1	Nymphalidae,Satyrinae,Erebia,euryale	0.62	Nymphalidae,Satyrinae,Erebia,ligea	0.38
EZROM154-08_Erebia_euryale	Nymphalidae,Satyrinae,Erebia,euryale	0.62	115	1	Nymphalidae,Satyrinae,Erebia,euryale	0.62	Nymphalidae,Satyrinae,Erebia,ligea	0.38
EZROM153-08_Erebia_euryale	Nymphalidae,Satyrinae,Erebia,euryale	0.62	115	1	Nymphalidae,Satyrinae,Erebia,euryale	0.62	Nymphalidae,Satyrinae,Erebia,ligea	0.38
EZROM1053-09_Erebia_euryale	Nymphalidae,Satyrinae,Erebia,euryale	0.62	115	1	Nymphalidae,Satyrinae,Erebia,euryale	0.62	Nymphalidae,Satyrinae,Erebia,ligea	0.38
EZROM922-08_Erebia_euryale	Nymphalidae,Satyrinae,Erebia,euryale	0.62	115	1	Nymphalidae,Satyrinae,Erebia,euryale	0.62	Nymphalidae,Satyrinae,Erebia,ligea	0.38
EZROM921-08_Erebia_euryale	Nymphalidae,Satyrinae,Erebia,euryale	0.62	115	1	Nymphalidae,Satyrinae,Erebia,euryale	0.62	Nymphalidae,Satyrinae,Erebia,ligea	0.38
EZROM919-08_Erebia_euryale	Nymphalidae,Satyrinae,Erebia,euryale	0.62	115	1	Nymphalidae,Satyrinae,Erebia,euryale	0.62	Nymphalidae,Satyrinae,Erebia,ligea	0.38
EZROM933-08_Erebia_euryale	Nymphalidae,Satyrinae,Erebia,euryale	0.62	115	1	Nymphalidae,Satyrinae,Erebia,euryale	0.62	Nymphalidae,Satyrinae,Erebia,ligea	0.38
EZROM927-08_Erebia_euryale	Nymphalidae,Satyrinae,Erebia,euryale	0.62	115	1	Nymphalidae,Satyrinae,Erebia,euryale	0.62	Nymphalidae,Satyrinae,Erebia,ligea	0.38
EZROM926-08_Erebia_euryale	Nymphalidae,Satyrinae,Erebia,euryale	0.62	115	1	Nymphalidae,Satyrinae,Erebia,euryale	0.62	Nymphalidae,Satyrinae,Erebia,ligea	0.38
EZROM925-08_Erebia_euryale	Nymphalidae,Satyrinae,Erebia,euryale	0.62	115	1	Nymphalidae,Satyrinae,Erebia,euryale	0.62	Nymphalidae,Satyrinae,Erebia,ligea	0.38
EZROM924-08_Erebia_euryale	Nymphalidae,Satyrinae,Erebia,euryale	0.62	115	1	Nymphalidae,Satyrinae,Erebia,euryale	0.62	Nymphalidae,Satyrinae,Erebia,ligea	0.38
EZROM920-08_Erebia_euryale	Nymphalidae,Satyrinae,Erebia,euryale	0.62	115	1	Nymphalidae,Satyrinae,Erebia,euryale	0.62	Nymphalidae,Satyrinae,Erebia,ligea	0.38
EZROM578-08_Erebia_euryale	Nymphalidae,Satyrinae,Erebia,euryale	0.62	115	1	Nymphalidae,Satyrinae,Erebia,euryale	0.62	Nymphalidae,Satyrinae,Erebia,ligea	0.38
EZROM1062-09_Erebia_euryale	Nymphalidae,Satyrinae,Erebia,euryale	0.62	115	1	Nymphalidae,Satyrinae,Erebia,euryale	0.62	Nymphalidae,Satyrinae,Erebia,ligea	0.38
FBLMU380-09_Erebia_euryale	Nymphalidae,Satyrinae,Erebia,euryale	0.62	115	1	Nymphalidae,Satyrinae,Erebia,euryale	0.62	Nymphalidae,Satyrinae,Erebia,ligea	0.38
GWORR687-10_Erebia_euryale	Nymphalidae,Satyrinae,Erebia,euryale	0.62	115	1	Nymphalidae,Satyrinae,Erebia,euryale	0.62	Nymphalidae,Satyrinae,Erebia,ligea	0.38
LEFIL052-10_Erebia_euryale	Nymphalidae,Satyrinae,Erebia,euryale	0.62	115	1	Nymphalidae,Satyrinae,Erebia,euryale	0.62	Nymphalidae,Satyrinae,Erebia,ligea	0.38
PHLSA391-11_Erebia_euryale	Nymphalidae,Satyrinae,Erebia,euryale	0.62	115	1	Nymphalidae,Satyrinae,Erebia,euryale	0.62	Nymphalidae,Satyrinae,Erebia,ligea	0.38
PHLAF653-11_Erebia_euryale	Nymphalidae,Satyrinae,Erebia,euryale	0.62	115	1	Nymphalidae,Satyrinae,Erebia,euryale	0.62	Nymphalidae,Satyrinae,Erebia,ligea	0.38
PHLAF654-11_Erebia_euryale	Nymphalidae,Satyrinae,Erebia,euryale	0.62	115	1	Nymphalidae,Satyrinae,Erebia,euryale	0.62	Nymphalidae,Satyrinae,Erebia,ligea	0.38
PHLSA386-11_Erebia_euryale	Nymphalidae,Satyrinae,Erebia,euryale	0.62	115	1	Nymphalidae,Satyrinae,Erebia,euryale	0.62	Nymphalidae,Satyrinae,Erebia,ligea	0.38
LEATJ1313-16_Erebia_euryale	Nymphalidae,Satyrinae,Erebia,euryale	0.62	115	1	Nymphalidae,Satyrinae,Erebia,euryale	0.62	Nymphalidae,Satyrinae,Erebia,ligea	0.38
BIBSA1144-15_Erebia_euryale	Nymphalidae,Satyrinae,Erebia,euryale	0.62	115	1	Nymphalidae,Satyrinae,Erebia,euryale	0.62	Nymphalidae,Satyrinae,Erebia,ligea	0.38
BIBSA158-15_Erebia_euryale	Nymphalidae,Satyrinae,Erebia,euryale	0.62	115	1	Nymphalidae,Satyrinae,Erebia,euryale	0.62	Nymphalidae,Satyrinae,Erebia,ligea	0.38
WMB914-13_Erebia_euryale	Nymphalidae,Satyrinae,Erebia,euryale	0.62	115	1	Nymphalidae,Satyrinae,Erebia,euryale	0.62	Nymphalidae,Satyrinae,Erebia,ligea	0.38
GWOSK902-11_Erebia_euryale	Nymphalidae,Satyrinae,Erebia,euryale	0.62	115	1	Nymphalidae,Satyrinae,Erebia,euryale	0.62	Nymphalidae,Satyrinae,Erebia,ligea	0.38
OXB1180-15_Erebia_euryale	Nymphalidae,Satyrinae,Erebia,euryale	0.62	115	1	Nymphalidae,Satyrinae,Erebia,euryale	0.62	Nymphalidae,Satyrinae,Erebia,ligea	0.38
LEATD288-13_Erebia_euryale	Nymphalidae,Satyrinae,Erebia,euryale	0.62	115	1	Nymphalidae,Satyrinae,Erebia,euryale	0.62	Nymphalidae,Satyrinae,Erebia,ligea	0.38
WMB4450-14_Lysandra_albicans	Lycaenidae,Polyommatinae,Lysandra,albicans	0.621	22	1	Lycaenidae,Polyommatinae,Lysandra,albicans	0.621	Lycaenidae,Polyommatinae,Lysandra,hispana	0.377
EZROM152-08_Erebia_euryale	Nymphalidae,Satyrinae,Erebia,euryale	0.621	115	1	Nymphalidae,Satyrinae,Erebia,euryale	0.621	Nymphalidae,Satyrinae,Erebia,ligea	0.379
WMB1640-13_Erebia_euryale	Nymphalidae,Satyrinae,Erebia,euryale	0.621	115	1	Nymphalidae,Satyrinae,Erebia,euryale	0.621	Nymphalidae,Satyrinae,Erebia,ligea	0.379
EULEP2089-15_Coenonympha_gardetta	Nymphalidae,Satyrinae,Coenonympha,gardetta	0.622	47	1	Nymphalidae,Satyrinae,Coenonympha,gardetta	0.622	Nymphalidae,Satyrinae,Coenonympha,arcania	0.378
EULEP2090-15_Coenonympha_gardetta	Nymphalidae,Satyrinae,Coenonympha,gardetta	0.623	47	1	Nymphalidae,Satyrinae,Coenonympha,gardetta	0.623	Nymphalidae,Satyrinae,Coenonympha,arcania	0.377
GWORR683-10_Erebia_euryale	Nymphalidae,Satyrinae,Erebia,euryale	0.623	115	1	Nymphalidae,Satyrinae,Erebia,euryale	0.623	Nymphalidae,Satyrinae,Erebia,ligea	0.377
PHLAB370-10_Erebia_euryale	Nymphalidae,Satyrinae,Erebia,euryale	0.623	115	1	Nymphalidae,Satyrinae,Erebia,euryale	0.623	Nymphalidae,Satyrinae,Erebia,ligea	0.377
LEASS504-17_Erebia_euryale	Nymphalidae,Satyrinae,Erebia,euryale	0.624	115	1	Nymphalidae,Satyrinae,Erebia,euryale	0.624	Nymphalidae,Satyrinae,Erebia,ligea	0.376
WMB4444-14_Hipparchia_semele	Nymphalidae,Satyrinae,Hipparchia,semele	0.625	109	1	Nymphalidae,Satyrinae,Hipparchia,semele	0.625	Nymphalidae,Satyrinae,Hipparchia,blachieri	0.19	Nymphalidae,Satyrinae,Hipparchia,volgensis	0.115	Nymphalidae,Satyrinae,Hipparchia,neapolitana	0.037	Nymphalidae,Satyrinae,Hipparchia,pellucida	0.031
EULEP3654-16_Coenonympha_gardetta	Nymphalidae,Satyrinae,Coenonympha,gardetta	0.627	47	1	Nymphalidae,Satyrinae,Coenonympha,gardetta	0.627	Nymphalidae,Satyrinae,Coenonympha,arcania	0.373
EULEP3651-16_Coenonympha_gardetta	Nymphalidae,Satyrinae,Coenonympha,gardetta	0.627	47	1	Nymphalidae,Satyrinae,Coenonympha,gardetta	0.627	Nymphalidae,Satyrinae,Coenonympha,arcania	0.373
EULEP3648-16_Coenonympha_gardetta	Nymphalidae,Satyrinae,Coenonympha,gardetta	0.627	47	1	Nymphalidae,Satyrinae,Coenonympha,gardetta	0.627	Nymphalidae,Satyrinae,Coenonympha,arcania	0.373
EULEP3647-16_Coenonympha_gardetta	Nymphalidae,Satyrinae,Coenonympha,gardetta	0.627	47	1	Nymphalidae,Satyrinae,Coenonympha,gardetta	0.627	Nymphalidae,Satyrinae,Coenonympha,arcania	0.373
EULEP3644-16_Coenonympha_gardetta	Nymphalidae,Satyrinae,Coenonympha,gardetta	0.627	47	1	Nymphalidae,Satyrinae,Coenonympha,gardetta	0.627	Nymphalidae,Satyrinae,Coenonympha,arcania	0.373
WMB5120-14_Coenonympha_gardetta	Nymphalidae,Satyrinae,Coenonympha,gardetta	0.627	47	1	Nymphalidae,Satyrinae,Coenonympha,gardetta	0.627	Nymphalidae,Satyrinae,Coenonympha,arcania	0.373
PHLAB322-10_Coenonympha_gardetta	Nymphalidae,Satyrinae,Coenonympha,gardetta	0.627	47	1	Nymphalidae,Satyrinae,Coenonympha,gardetta	0.627	Nymphalidae,Satyrinae,Coenonympha,arcania	0.373
FBLMX209-11_Coenonympha_gardetta	Nymphalidae,Satyrinae,Coenonympha,gardetta	0.628	47	1	Nymphalidae,Satyrinae,Coenonympha,gardetta	0.628	Nymphalidae,Satyrinae,Coenonympha,arcania	0.372
GBMIN41679-14_Lysandra_albicans	Lycaenidae,Polyommatinae,Lysandra,albicans	0.63	22	1	Lycaenidae,Polyommatinae,Lysandra,albicans	0.63	Lycaenidae,Polyommatinae,Lysandra,caelestissima	0.223	Lycaenidae,Polyommatinae,Lysandra,hispana	0.122	Lycaenidae,Polyommatinae,Lysandra,coridon	0.024
EZSPM917-12_Hipparchia_semele	Nymphalidae,Satyrinae,Hipparchia,semele	0.63	109	1	Nymphalidae,Satyrinae,Hipparchia,semele	0.63	Nymphalidae,Satyrinae,Hipparchia,pellucida	0.165	Nymphalidae,Satyrinae,Hipparchia,volgensis	0.129	Nymphalidae,Satyrinae,Hipparchia,neapolitana	0.034	Nymphalidae,Satyrinae,Hipparchia,blachieri	0.031
EZSPM825-12_Hipparchia_semele	Nymphalidae,Satyrinae,Hipparchia,semele	0.63	109	1	Nymphalidae,Satyrinae,Hipparchia,semele	0.63	Nymphalidae,Satyrinae,Hipparchia,pellucida	0.165	Nymphalidae,Satyrinae,Hipparchia,volgensis	0.129	Nymphalidae,Satyrinae,Hipparchia,neapolitana	0.034	Nymphalidae,Satyrinae,Hipparchia,blachieri	0.031
EZSPN769-09_Hipparchia_semele	Nymphalidae,Satyrinae,Hipparchia,semele	0.63	109	1	Nymphalidae,Satyrinae,Hipparchia,semele	0.63	Nymphalidae,Satyrinae,Hipparchia,pellucida	0.165	Nymphalidae,Satyrinae,Hipparchia,volgensis	0.129	Nymphalidae,Satyrinae,Hipparchia,neapolitana	0.034	Nymphalidae,Satyrinae,Hipparchia,blachieri	0.031
EZSPC438-09_Hipparchia_semele	Nymphalidae,Satyrinae,Hipparchia,semele	0.63	109	1	Nymphalidae,Satyrinae,Hipparchia,semele	0.63	Nymphalidae,Satyrinae,Hipparchia,pellucida	0.165	Nymphalidae,Satyrinae,Hipparchia,volgensis	0.129	Nymphalidae,Satyrinae,Hipparchia,neapolitana	0.034	Nymphalidae,Satyrinae,Hipparchia,blachieri	0.031
EZSPC437-09_Hipparchia_semele	Nymphalidae,Satyrinae,Hipparchia,semele	0.63	109	1	Nymphalidae,Satyrinae,Hipparchia,semele	0.63	Nymphalidae,Satyrinae,Hipparchia,pellucida	0.165	Nymphalidae,Satyrinae,Hipparchia,volgensis	0.129	Nymphalidae,Satyrinae,Hipparchia,neapolitana	0.034	Nymphalidae,Satyrinae,Hipparchia,blachieri	0.031
GWOSK595-11_Hipparchia_semele	Nymphalidae,Satyrinae,Hipparchia,semele	0.63	109	1	Nymphalidae,Satyrinae,Hipparchia,semele	0.63	Nymphalidae,Satyrinae,Hipparchia,pellucida	0.165	Nymphalidae,Satyrinae,Hipparchia,volgensis	0.129	Nymphalidae,Satyrinae,Hipparchia,neapolitana	0.034	Nymphalidae,Satyrinae,Hipparchia,blachieri	0.031
EULEP4347-16_Oeneis_glacialis	Nymphalidae,Satyrinae,Oeneis,glacialis	0.632	23	1	Nymphalidae,Satyrinae,Oeneis,glacialis	0.632	Nymphalidae,Satyrinae,Oeneis,norna	0.368
EULEP4351-16_Oeneis_glacialis	Nymphalidae,Satyrinae,Oeneis,glacialis	0.643	23	1	Nymphalidae,Satyrinae,Oeneis,glacialis	0.643	Nymphalidae,Satyrinae,Oeneis,norna	0.357
EULEP4350-16_Oeneis_glacialis	Nymphalidae,Satyrinae,Oeneis,glacialis	0.643	23	1	Nymphalidae,Satyrinae,Oeneis,glacialis	0.643	Nymphalidae,Satyrinae,Oeneis,norna	0.357
EULEP4346-16_Oeneis_glacialis	Nymphalidae,Satyrinae,Oeneis,glacialis	0.643	23	1	Nymphalidae,Satyrinae,Oeneis,glacialis	0.643	Nymphalidae,Satyrinae,Oeneis,norna	0.357
EULEP4345-16_Oeneis_glacialis	Nymphalidae,Satyrinae,Oeneis,glacialis	0.643	23	1	Nymphalidae,Satyrinae,Oeneis,glacialis	0.643	Nymphalidae,Satyrinae,Oeneis,norna	0.357
LEATG100-14_Oeneis_glacialis	Nymphalidae,Satyrinae,Oeneis,glacialis	0.643	23	1	Nymphalidae,Satyrinae,Oeneis,glacialis	0.643	Nymphalidae,Satyrinae,Oeneis,norna	0.357
PHLAB287-10_Oeneis_glacialis	Nymphalidae,Satyrinae,Oeneis,glacialis	0.643	23	1	Nymphalidae,Satyrinae,Oeneis,glacialis	0.643	Nymphalidae,Satyrinae,Oeneis,norna	0.357
EZSPN463-09_Hipparchia_semele	Nymphalidae,Satyrinae,Hipparchia,semele	0.643	109	1	Nymphalidae,Satyrinae,Hipparchia,semele	0.643	Nymphalidae,Satyrinae,Hipparchia,pellucida	0.15	Nymphalidae,Satyrinae,Hipparchia,volgensis	0.131	Nymphalidae,Satyrinae,Hipparchia,neapolitana	0.035	Nymphalidae,Satyrinae,Hipparchia,blachieri	0.03
EULEP132-14_Hipparchia_semele	Nymphalidae,Satyrinae,Hipparchia,semele	0.647	109	1	Nymphalidae,Satyrinae,Hipparchia,semele	0.647	Nymphalidae,Satyrinae,Hipparchia,neapolitana	0.169	Nymphalidae,Satyrinae,Hipparchia,volgensis	0.125	Nymphalidae,Satyrinae,Hipparchia,blachieri	0.031	Nymphalidae,Satyrinae,Hipparchia,pellucida	0.027
EZSPN1062-11_Hipparchia_semele	Nymphalidae,Satyrinae,Hipparchia,semele	0.647	109	1	Nymphalidae,Satyrinae,Hipparchia,semele	0.647	Nymphalidae,Satyrinae,Hipparchia,neapolitana	0.182	Nymphalidae,Satyrinae,Hipparchia,volgensis	0.129	Nymphalidae,Satyrinae,Hipparchia,blachieri	0.035
HBOK008-08_Hipparchia_semele	Nymphalidae,Satyrinae,Hipparchia,semele	0.647	109	1	Nymphalidae,Satyrinae,Hipparchia,semele	0.647	Nymphalidae,Satyrinae,Hipparchia,neapolitana	0.182	Nymphalidae,Satyrinae,Hipparchia,volgensis	0.129	Nymphalidae,Satyrinae,Hipparchia,blachieri	0.035
EULEP4342-16_Oeneis_glacialis	Nymphalidae,Satyrinae,Oeneis,glacialis	0.651	23	1	Nymphalidae,Satyrinae,Oeneis,glacialis	0.651	Nymphalidae,Satyrinae,Oeneis,norna	0.349
LENOA1377-11_Coenonympha_arcania	Nymphalidae,Satyrinae,Coenonympha,arcania	0.656	102	1	Nymphalidae,Satyrinae,Coenonympha,arcania	0.656	Nymphalidae,Satyrinae,Coenonympha,orientalis	0.34
WMB5254-14_Erebia_meolans	Nymphalidae,Satyrinae,Erebia,meolans	0.66	38	1	Nymphalidae,Satyrinae,Erebia,meolans	0.66	Nymphalidae,Satyrinae,Erebia,palarica	0.34
LEFID811-10_Hipparchia_semele	Nymphalidae,Satyrinae,Hipparchia,semele	0.666	109	1	Nymphalidae,Satyrinae,Hipparchia,semele	0.666	Nymphalidae,Satyrinae,Hipparchia,neapolitana	0.167	Nymphalidae,Satyrinae,Hipparchia,volgensis	0.123	Nymphalidae,Satyrinae,Hipparchia,blachieri	0.036
EZSPM306-09_Coenonympha_arcania	Nymphalidae,Satyrinae,Coenonympha,arcania	0.672	102	1	Nymphalidae,Satyrinae,Coenonympha,arcania	0.672	Nymphalidae,Satyrinae,Coenonympha,orientalis	0.309	Nymphalidae,Satyrinae,Coenonympha,gardetta	0.019
EULEP3657-16_Coenonympha_gardetta	Nymphalidae,Satyrinae,Coenonympha,gardetta	0.675	47	1	Nymphalidae,Satyrinae,Coenonympha,gardetta	0.675	Nymphalidae,Satyrinae,Coenonympha,arcania	0.325
EULEP3645-16_Coenonympha_gardetta	Nymphalidae,Satyrinae,Coenonympha,gardetta	0.675	47	1	Nymphalidae,Satyrinae,Coenonympha,gardetta	0.675	Nymphalidae,Satyrinae,Coenonympha,arcania	0.325
BIBSA064-14_Plebejus_argyrognomon	Lycaenidae,Polyommatinae,Plebejus,argyrognomon	0.682	58	1	Lycaenidae,Polyommatinae,Plebejus,argyrognomon	0.682	Lycaenidae,Polyommatinae,Plebejus,bellieri	0.184	Lycaenidae,Polyommatinae,Plebejus,idas	0.134
WMB5132-14_Maniola_chia	Nymphalidae,Satyrinae,Maniola,chia	0.691	5	1	Nymphalidae,Satyrinae,Maniola,chia	0.691	Nymphalidae,Satyrinae,Maniola,jurtina	0.309
WMB3886-14_Maniola_chia	Nymphalidae,Satyrinae,Maniola,chia	0.691	5	1	Nymphalidae,Satyrinae,Maniola,chia	0.691	Nymphalidae,Satyrinae,Maniola,jurtina	0.309
WMB3884-14_Maniola_chia	Nymphalidae,Satyrinae,Maniola,chia	0.691	5	1	Nymphalidae,Satyrinae,Maniola,chia	0.691	Nymphalidae,Satyrinae,Maniola,jurtina	0.309
EZSPN1003-09_Hipparchia_semele	Nymphalidae,Satyrinae,Hipparchia,semele	0.692	109	1	Nymphalidae,Satyrinae,Hipparchia,semele	0.692	Nymphalidae,Satyrinae,Hipparchia,neapolitana	0.231	Nymphalidae,Satyrinae,Hipparchia,blachieri	0.04	Nymphalidae,Satyrinae,Hipparchia,volgensis	0.03
BIBSA063-14_Plebejus_argyrognomon	Lycaenidae,Polyommatinae,Plebejus,argyrognomon	0.696	58	1	Lycaenidae,Polyommatinae,Plebejus,argyrognomon	0.696	Lycaenidae,Polyommatinae,Plebejus,bellieri	0.177	Lycaenidae,Polyommatinae,Plebejus,idas	0.127
OXB1502-16_Coenonympha_tullia	Nymphalidae,Satyrinae,Coenonympha,tullia	0.697	48	1	Nymphalidae,Satyrinae,Coenonympha,tullia	0.697	Nymphalidae,Satyrinae,Coenonympha,amaryllis	0.175	Nymphalidae,Satyrinae,Coenonympha,rhodopensis	0.128
EZRMN090-08_Maniola_jurtina	Nymphalidae,Satyrinae,Maniola,jurtina	0.699	638	1	Nymphalidae,Satyrinae,Maniola,jurtina	0.699	Nymphalidae,Satyrinae,Maniola,chia	0.301
EULEP1251-15_Plebejus_idas	Lycaenidae,Polyommatinae,Plebejus,idas	0.7	186	1	Lycaenidae,Polyommatinae,Plebejus,idas	0.7	Lycaenidae,Polyommatinae,Plebejus,bellieri	0.163	Lycaenidae,Polyommatinae,Plebejus,argyrognomon	0.136
EULEP1245-15_Plebejus_idas	Lycaenidae,Polyommatinae,Plebejus,idas	0.7	186	1	Lycaenidae,Polyommatinae,Plebejus,idas	0.7	Lycaenidae,Polyommatinae,Plebejus,bellieri	0.163	Lycaenidae,Polyommatinae,Plebejus,argyrognomon	0.136
WMB1864-13_Plebejus_idas	Lycaenidae,Polyommatinae,Plebejus,idas	0.7	186	1	Lycaenidae,Polyommatinae,Plebejus,idas	0.7	Lycaenidae,Polyommatinae,Plebejus,bellieri	0.163	Lycaenidae,Polyommatinae,Plebejus,argyrognomon	0.136
LYCAE502-15_Plebejus_idas	Lycaenidae,Polyommatinae,Plebejus,idas	0.7	186	1	Lycaenidae,Polyommatinae,Plebejus,idas	0.7	Lycaenidae,Polyommatinae,Plebejus,bellieri	0.163	Lycaenidae,Polyommatinae,Plebejus,argyrognomon	0.136
LYCAE490-15_Plebejus_idas	Lycaenidae,Polyommatinae,Plebejus,idas	0.7	186	1	Lycaenidae,Polyommatinae,Plebejus,idas	0.7	Lycaenidae,Polyommatinae,Plebejus,bellieri	0.163	Lycaenidae,Polyommatinae,Plebejus,argyrognomon	0.136
ODOPE241-11_Maniola_jurtina	Nymphalidae,Satyrinae,Maniola,jurtina	0.7	638	1	Nymphalidae,Satyrinae,Maniola,jurtina	0.7	Nymphalidae,Satyrinae,Maniola,chia	0.3
EZSPN1105-11_Plebejus_idas	Lycaenidae,Polyommatinae,Plebejus,idas	0.701	186	1	Lycaenidae,Polyommatinae,Plebejus,idas	0.701	Lycaenidae,Polyommatinae,Plebejus,bellieri	0.162	Lycaenidae,Polyommatinae,Plebejus,argyrognomon	0.137
LYCAE477-15_Plebejus_idas	Lycaenidae,Polyommatinae,Plebejus,idas	0.701	186	1	Lycaenidae,Polyommatinae,Plebejus,idas	0.701	Lycaenidae,Polyommatinae,Plebejus,bellieri	0.162	Lycaenidae,Polyommatinae,Plebejus,argyrognomon	0.137
WMB6039-18_Maniola_jurtina	Nymphalidae,Satyrinae,Maniola,jurtina	0.701	638	1	Nymphalidae,Satyrinae,Maniola,jurtina	0.701	Nymphalidae,Satyrinae,Maniola,chia	0.299
LEASS494-17_Maniola_jurtina	Nymphalidae,Satyrinae,Maniola,jurtina	0.701	638	1	Nymphalidae,Satyrinae,Maniola,jurtina	0.701	Nymphalidae,Satyrinae,Maniola,chia	0.299
FBLMU481-09_Maniola_jurtina	Nymphalidae,Satyrinae,Maniola,jurtina	0.701	638	1	Nymphalidae,Satyrinae,Maniola,jurtina	0.701	Nymphalidae,Satyrinae,Maniola,chia	0.299
BIBSA1843-17_Maniola_jurtina	Nymphalidae,Satyrinae,Maniola,jurtina	0.701	638	1	Nymphalidae,Satyrinae,Maniola,jurtina	0.701	Nymphalidae,Satyrinae,Maniola,chia	0.299
WMB2607-13_Maniola_jurtina	Nymphalidae,Satyrinae,Maniola,jurtina	0.701	638	1	Nymphalidae,Satyrinae,Maniola,jurtina	0.701	Nymphalidae,Satyrinae,Maniola,chia	0.299
WMB2269-13_Maniola_jurtina	Nymphalidae,Satyrinae,Maniola,jurtina	0.701	638	1	Nymphalidae,Satyrinae,Maniola,jurtina	0.701	Nymphalidae,Satyrinae,Maniola,chia	0.299
WMB4036-14_Maniola_jurtina	Nymphalidae,Satyrinae,Maniola,jurtina	0.701	638	1	Nymphalidae,Satyrinae,Maniola,jurtina	0.701	Nymphalidae,Satyrinae,Maniola,chia	0.299
GBLN5106-14_Maniola_jurtina	Nymphalidae,Satyrinae,Maniola,jurtina	0.701	638	1	Nymphalidae,Satyrinae,Maniola,jurtina	0.701	Nymphalidae,Satyrinae,Maniola,chia	0.299
GBLN5105-14_Maniola_jurtina	Nymphalidae,Satyrinae,Maniola,jurtina	0.701	638	1	Nymphalidae,Satyrinae,Maniola,jurtina	0.701	Nymphalidae,Satyrinae,Maniola,chia	0.299
GBLN5104-14_Maniola_jurtina	Nymphalidae,Satyrinae,Maniola,jurtina	0.701	638	1	Nymphalidae,Satyrinae,Maniola,jurtina	0.701	Nymphalidae,Satyrinae,Maniola,chia	0.299
WMB6049-18_Maniola_jurtina	Nymphalidae,Satyrinae,Maniola,jurtina	0.701	638	1	Nymphalidae,Satyrinae,Maniola,jurtina	0.701	Nymphalidae,Satyrinae,Maniola,chia	0.299
WMB6048-18_Maniola_jurtina	Nymphalidae,Satyrinae,Maniola,jurtina	0.701	638	1	Nymphalidae,Satyrinae,Maniola,jurtina	0.701	Nymphalidae,Satyrinae,Maniola,chia	0.299
WMB6044-18_Maniola_jurtina	Nymphalidae,Satyrinae,Maniola,jurtina	0.701	638	1	Nymphalidae,Satyrinae,Maniola,jurtina	0.701	Nymphalidae,Satyrinae,Maniola,chia	0.299
WMB6041-18_Maniola_jurtina	Nymphalidae,Satyrinae,Maniola,jurtina	0.701	638	1	Nymphalidae,Satyrinae,Maniola,jurtina	0.701	Nymphalidae,Satyrinae,Maniola,chia	0.299
WMB2455-13_Maniola_jurtina	Nymphalidae,Satyrinae,Maniola,jurtina	0.701	638	1	Nymphalidae,Satyrinae,Maniola,jurtina	0.701	Nymphalidae,Satyrinae,Maniola,chia	0.299
OXB988-15_Maniola_jurtina	Nymphalidae,Satyrinae,Maniola,jurtina	0.701	638	1	Nymphalidae,Satyrinae,Maniola,jurtina	0.701	Nymphalidae,Satyrinae,Maniola,chia	0.299
BIBSA1186-15_Maniola_jurtina	Nymphalidae,Satyrinae,Maniola,jurtina	0.702	638	1	Nymphalidae,Satyrinae,Maniola,jurtina	0.702	Nymphalidae,Satyrinae,Maniola,chia	0.298
EULEP4206-16_Maniola_jurtina	Nymphalidae,Satyrinae,Maniola,jurtina	0.702	638	1	Nymphalidae,Satyrinae,Maniola,jurtina	0.702	Nymphalidae,Satyrinae,Maniola,chia	0.298
GBLN5086-14_Maniola_jurtina	Nymphalidae,Satyrinae,Maniola,jurtina	0.702	638	1	Nymphalidae,Satyrinae,Maniola,jurtina	0.702	Nymphalidae,Satyrinae,Maniola,chia	0.298
GBLN5069-14_Maniola_jurtina	Nymphalidae,Satyrinae,Maniola,jurtina	0.702	638	1	Nymphalidae,Satyrinae,Maniola,jurtina	0.702	Nymphalidae,Satyrinae,Maniola,chia	0.298
GBLN5025-14_Maniola_jurtina	Nymphalidae,Satyrinae,Maniola,jurtina	0.702	638	1	Nymphalidae,Satyrinae,Maniola,jurtina	0.702	Nymphalidae,Satyrinae,Maniola,chia	0.298
GBLN5071-14_Maniola_jurtina	Nymphalidae,Satyrinae,Maniola,jurtina	0.702	638	1	Nymphalidae,Satyrinae,Maniola,jurtina	0.702	Nymphalidae,Satyrinae,Maniola,chia	0.298
GBLN5050-14_Maniola_jurtina	Nymphalidae,Satyrinae,Maniola,jurtina	0.702	638	1	Nymphalidae,Satyrinae,Maniola,jurtina	0.702	Nymphalidae,Satyrinae,Maniola,chia	0.298
GBLN5042-14_Maniola_jurtina	Nymphalidae,Satyrinae,Maniola,jurtina	0.702	638	1	Nymphalidae,Satyrinae,Maniola,jurtina	0.702	Nymphalidae,Satyrinae,Maniola,chia	0.298
WMB1904-13_Maniola_jurtina	Nymphalidae,Satyrinae,Maniola,jurtina	0.703	638	1	Nymphalidae,Satyrinae,Maniola,jurtina	0.703	Nymphalidae,Satyrinae,Maniola,chia	0.297
EULEP1533-15_Plebejus_idas	Lycaenidae,Polyommatinae,Plebejus,idas	0.705	186	1	Lycaenidae,Polyommatinae,Plebejus,idas	0.705	Lycaenidae,Polyommatinae,Plebejus,bellieri	0.159	Lycaenidae,Polyommatinae,Plebejus,argyrognomon	0.136
WMB6543-18_Maniola_jurtina	Nymphalidae,Satyrinae,Maniola,jurtina	0.705	638	1	Nymphalidae,Satyrinae,Maniola,jurtina	0.705	Nymphalidae,Satyrinae,Maniola,chia	0.295
WMB2756-13_Maniola_jurtina	Nymphalidae,Satyrinae,Maniola,jurtina	0.705	638	1	Nymphalidae,Satyrinae,Maniola,jurtina	0.705	Nymphalidae,Satyrinae,Maniola,chia	0.295
EULEP731-15_Maniola_telmessia	Nymphalidae,Satyrinae,Maniola,telmessia	0.706	10	1	Nymphalidae,Satyrinae,Maniola,telmessia	0.706	Nymphalidae,Satyrinae,Maniola,halicarnassus	0.175	Nymphalidae,Satyrinae,Maniola,cypricola	0.119
EULEP5672-17_Maniola_telmessia	Nymphalidae,Satyrinae,Maniola,telmessia	0.706	10	1	Nymphalidae,Satyrinae,Maniola,telmessia	0.706	Nymphalidae,Satyrinae,Maniola,halicarnassus	0.175	Nymphalidae,Satyrinae,Maniola,cypricola	0.119
OXB1171-15_Maniola_jurtina	Nymphalidae,Satyrinae,Maniola,jurtina	0.706	638	1	Nymphalidae,Satyrinae,Maniola,jurtina	0.706	Nymphalidae,Satyrinae,Maniola,chia	0.294
BIBSA411-15_Maniola_jurtina	Nymphalidae,Satyrinae,Maniola,jurtina	0.706	638	1	Nymphalidae,Satyrinae,Maniola,jurtina	0.706	Nymphalidae,Satyrinae,Maniola,chia	0.294
EZROM587-08_Maniola_jurtina	Nymphalidae,Satyrinae,Maniola,jurtina	0.706	638	1	Nymphalidae,Satyrinae,Maniola,jurtina	0.706	Nymphalidae,Satyrinae,Maniola,chia	0.294
GBLN5031-14_Maniola_jurtina	Nymphalidae,Satyrinae,Maniola,jurtina	0.706	638	1	Nymphalidae,Satyrinae,Maniola,jurtina	0.706	Nymphalidae,Satyrinae,Maniola,chia	0.294
GBLN5082-14_Maniola_jurtina	Nymphalidae,Satyrinae,Maniola,jurtina	0.707	638	1	Nymphalidae,Satyrinae,Maniola,jurtina	0.707	Nymphalidae,Satyrinae,Maniola,chia	0.293
GBLN5035-14_Maniola_jurtina	Nymphalidae,Satyrinae,Maniola,jurtina	0.707	638	1	Nymphalidae,Satyrinae,Maniola,jurtina	0.707	Nymphalidae,Satyrinae,Maniola,chia	0.293
GBLN5022-14_Maniola_jurtina	Nymphalidae,Satyrinae,Maniola,jurtina	0.707	638	1	Nymphalidae,Satyrinae,Maniola,jurtina	0.707	Nymphalidae,Satyrinae,Maniola,chia	0.293
GBLN5021-14_Maniola_jurtina	Nymphalidae,Satyrinae,Maniola,jurtina	0.707	638	1	Nymphalidae,Satyrinae,Maniola,jurtina	0.707	Nymphalidae,Satyrinae,Maniola,chia	0.293
OXB695-15_Erebia_cassioides	Nymphalidae,Satyrinae,Erebia,cassioides	0.71	21	1	Nymphalidae,Satyrinae,Erebia,cassioides	0.71	Nymphalidae,Satyrinae,Erebia,arvernensis	0.176	Nymphalidae,Satyrinae,Erebia,nivalis	0.037	Nymphalidae,Satyrinae,Erebia,calcarius	0.036	Nymphalidae,Satyrinae,Erebia,neleus	0.034
EULEP1845-15_Erebia_cassioides	Nymphalidae,Satyrinae,Erebia,cassioides	0.71	21	1	Nymphalidae,Satyrinae,Erebia,cassioides	0.71	Nymphalidae,Satyrinae,Erebia,arvernensis	0.176	Nymphalidae,Satyrinae,Erebia,nivalis	0.037	Nymphalidae,Satyrinae,Erebia,calcarius	0.036	Nymphalidae,Satyrinae,Erebia,neleus	0.034
EULEP828-15_Hipparchia_cretica	Nymphalidae,Satyrinae,Hipparchia,cretica	0.712	5	1	Nymphalidae,Satyrinae,Hipparchia,cretica	0.712	Nymphalidae,Satyrinae,Hipparchia,sbordonii	0.142	Nymphalidae,Satyrinae,Hipparchia,semele	0.077	Nymphalidae,Satyrinae,Hipparchia,cypriensis	0.03	Nymphalidae,Satyrinae,Hipparchia,christenseni	0.021	Nymphalidae,Satyrinae,Hipparchia,volgensis	0.014
EULEP2779-15_Erebia_cassioides	Nymphalidae,Satyrinae,Erebia,cassioides	0.713	21	1	Nymphalidae,Satyrinae,Erebia,cassioides	0.713	Nymphalidae,Satyrinae,Erebia,arvernensis	0.174	Nymphalidae,Satyrinae,Erebia,nivalis	0.037	Nymphalidae,Satyrinae,Erebia,calcarius	0.035	Nymphalidae,Satyrinae,Erebia,neleus	0.033
EULEP1874-15_Erebia_cassioides	Nymphalidae,Satyrinae,Erebia,cassioides	0.713	21	1	Nymphalidae,Satyrinae,Erebia,cassioides	0.713	Nymphalidae,Satyrinae,Erebia,arvernensis	0.174	Nymphalidae,Satyrinae,Erebia,nivalis	0.037	Nymphalidae,Satyrinae,Erebia,calcarius	0.035	Nymphalidae,Satyrinae,Erebia,neleus	0.033
WMB5252-14_Erebia_cassioides	Nymphalidae,Satyrinae,Erebia,cassioides	0.713	21	1	Nymphalidae,Satyrinae,Erebia,cassioides	0.713	Nymphalidae,Satyrinae,Erebia,arvernensis	0.174	Nymphalidae,Satyrinae,Erebia,nivalis	0.037	Nymphalidae,Satyrinae,Erebia,calcarius	0.035	Nymphalidae,Satyrinae,Erebia,neleus	0.033
EZSPC766-10_Cupido_lorquinii	Lycaenidae,Polyommatinae,Cupido,lorquinii	0.714	20	1	Lycaenidae,Polyommatinae,Cupido,lorquinii	0.714	Lycaenidae,Polyommatinae,Cupido,minimus	0.286
EZSPN794-09_Cupido_lorquinii	Lycaenidae,Polyommatinae,Cupido,lorquinii	0.714	20	1	Lycaenidae,Polyommatinae,Cupido,lorquinii	0.714	Lycaenidae,Polyommatinae,Cupido,minimus	0.286
EZSPN842-09_Cupido_lorquinii	Lycaenidae,Polyommatinae,Cupido,lorquinii	0.714	20	1	Lycaenidae,Polyommatinae,Cupido,lorquinii	0.714	Lycaenidae,Polyommatinae,Cupido,minimus	0.286
GWOSK596-11_Hipparchia_semele	Nymphalidae,Satyrinae,Hipparchia,semele	0.718	109	1	Nymphalidae,Satyrinae,Hipparchia,semele	0.718	Nymphalidae,Satyrinae,Hipparchia,neapolitana	0.24	Nymphalidae,Satyrinae,Hipparchia,volgensis	0.032
EZSPN697-09_Cupido_lorquinii	Lycaenidae,Polyommatinae,Cupido,lorquinii	0.719	20	1	Lycaenidae,Polyommatinae,Cupido,lorquinii	0.719	Lycaenidae,Polyommatinae,Cupido,minimus	0.281
EULEP3139-15_Satyrus_ferula	Nymphalidae,Satyrinae,Satyrus,ferula	0.723	50	1	Nymphalidae,Satyrinae,Satyrus,ferula	0.723	Nymphalidae,Satyrinae,Satyrus,virbius	0.277
EULEP3136-15_Satyrus_ferula	Nymphalidae,Satyrinae,Satyrus,ferula	0.723	50	1	Nymphalidae,Satyrinae,Satyrus,ferula	0.723	Nymphalidae,Satyrinae,Satyrus,virbius	0.277
EULEP5565-17_Satyrus_ferula	Nymphalidae,Satyrinae,Satyrus,ferula	0.724	50	1	Nymphalidae,Satyrinae,Satyrus,ferula	0.724	Nymphalidae,Satyrinae,Satyrus,virbius	0.276
OXB670-15_Coenonympha_arcania	Nymphalidae,Satyrinae,Coenonympha,arcania	0.724	102	1	Nymphalidae,Satyrinae,Coenonympha,arcania	0.724	Nymphalidae,Satyrinae,Coenonympha,gardetta	0.276
BIBSA520-15_Coenonympha_arcania	Nymphalidae,Satyrinae,Coenonympha,arcania	0.724	102	1	Nymphalidae,Satyrinae,Coenonympha,arcania	0.724	Nymphalidae,Satyrinae,Coenonympha,gardetta	0.276
BIBSA519-15_Coenonympha_arcania	Nymphalidae,Satyrinae,Coenonympha,arcania	0.724	102	1	Nymphalidae,Satyrinae,Coenonympha,arcania	0.724	Nymphalidae,Satyrinae,Coenonympha,gardetta	0.276
BIBSA1372-15_Coenonympha_arcania	Nymphalidae,Satyrinae,Coenonympha,arcania	0.724	102	1	Nymphalidae,Satyrinae,Coenonympha,arcania	0.724	Nymphalidae,Satyrinae,Coenonympha,gardetta	0.276
BIBSA1033-15_Coenonympha_arcania	Nymphalidae,Satyrinae,Coenonympha,arcania	0.724	102	1	Nymphalidae,Satyrinae,Coenonympha,arcania	0.724	Nymphalidae,Satyrinae,Coenonympha,gardetta	0.276
WMB4882-14_Coenonympha_arcania	Nymphalidae,Satyrinae,Coenonympha,arcania	0.724	102	1	Nymphalidae,Satyrinae,Coenonympha,arcania	0.724	Nymphalidae,Satyrinae,Coenonympha,gardetta	0.276
LEATG504-14_Erebia_ligea	Nymphalidae,Satyrinae,Erebia,ligea	0.738	67	1	Nymphalidae,Satyrinae,Erebia,ligea	0.738	Nymphalidae,Satyrinae,Erebia,euryale	0.262
EZSPC737-10_Cupido_lorquinii	Lycaenidae,Polyommatinae,Cupido,lorquinii	0.74	20	1	Lycaenidae,Polyommatinae,Cupido,lorquinii	0.74	Lycaenidae,Polyommatinae,Cupido,minimus	0.26
EULEP1922-15_Coenonympha_rhodopensis	Nymphalidae,Satyrinae,Coenonympha,rhodopensis	0.74	27	1	Nymphalidae,Satyrinae,Coenonympha,rhodopensis	0.74	Nymphalidae,Satyrinae,Coenonympha,tullia	0.209	Nymphalidae,Satyrinae,Coenonympha,amaryllis	0.051
PHLAF417-11_Coenonympha_rhodopensis	Nymphalidae,Satyrinae,Coenonympha,rhodopensis	0.74	27	1	Nymphalidae,Satyrinae,Coenonympha,rhodopensis	0.74	Nymphalidae,Satyrinae,Coenonympha,tullia	0.209	Nymphalidae,Satyrinae,Coenonympha,amaryllis	0.051
PHLAF416-11_Coenonympha_rhodopensis	Nymphalidae,Satyrinae,Coenonympha,rhodopensis	0.74	27	1	Nymphalidae,Satyrinae,Coenonympha,rhodopensis	0.74	Nymphalidae,Satyrinae,Coenonympha,tullia	0.209	Nymphalidae,Satyrinae,Coenonympha,amaryllis	0.051
EZROM884-08_Coenonympha_rhodopensis	Nymphalidae,Satyrinae,Coenonympha,rhodopensis	0.74	27	1	Nymphalidae,Satyrinae,Coenonympha,rhodopensis	0.74	Nymphalidae,Satyrinae,Coenonympha,tullia	0.207	Nymphalidae,Satyrinae,Coenonympha,amaryllis	0.052
EZROM882-08_Coenonympha_rhodopensis	Nymphalidae,Satyrinae,Coenonympha,rhodopensis	0.74	27	1	Nymphalidae,Satyrinae,Coenonympha,rhodopensis	0.74	Nymphalidae,Satyrinae,Coenonympha,tullia	0.207	Nymphalidae,Satyrinae,Coenonympha,amaryllis	0.052
EZSPM349-09_Hipparchia_semele	Nymphalidae,Satyrinae,Hipparchia,semele	0.74	109	1	Nymphalidae,Satyrinae,Hipparchia,semele	0.74	Nymphalidae,Satyrinae,Hipparchia,volgensis	0.136	Nymphalidae,Satyrinae,Hipparchia,neapolitana	0.044	Nymphalidae,Satyrinae,Hipparchia,blachieri	0.04	Nymphalidae,Satyrinae,Hipparchia,pellucida	0.037
EULEP613-15_Plebejus_bellieri	Lycaenidae,Polyommatinae,Plebejus,bellieri	0.742	20	1	Lycaenidae,Polyommatinae,Plebejus,bellieri	0.742	Lycaenidae,Polyommatinae,Plebejus,argyrognomon	0.138	Lycaenidae,Polyommatinae,Plebejus,idas	0.12
WMB363-11_Plebejus_bellieri	Lycaenidae,Polyommatinae,Plebejus,bellieri	0.742	20	1	Lycaenidae,Polyommatinae,Plebejus,bellieri	0.742	Lycaenidae,Polyommatinae,Plebejus,argyrognomon	0.138	Lycaenidae,Polyommatinae,Plebejus,idas	0.12
EZSPM009-09_Plebejus_idas	Lycaenidae,Polyommatinae,Plebejus,idas	0.742	186	1	Lycaenidae,Polyommatinae,Plebejus,idas	0.742	Lycaenidae,Polyommatinae,Plebejus,bellieri	0.141	Lycaenidae,Polyommatinae,Plebejus,argyrognomon	0.117
EZROM883-08_Coenonympha_rhodopensis	Nymphalidae,Satyrinae,Coenonympha,rhodopensis	0.743	27	1	Nymphalidae,Satyrinae,Coenonympha,rhodopensis	0.743	Nymphalidae,Satyrinae,Coenonympha,tullia	0.205	Nymphalidae,Satyrinae,Coenonympha,amaryllis	0.052
EZROM881-08_Coenonympha_rhodopensis	Nymphalidae,Satyrinae,Coenonympha,rhodopensis	0.743	27	1	Nymphalidae,Satyrinae,Coenonympha,rhodopensis	0.743	Nymphalidae,Satyrinae,Coenonympha,tullia	0.205	Nymphalidae,Satyrinae,Coenonympha,amaryllis	0.052
EZROM880-08_Coenonympha_rhodopensis	Nymphalidae,Satyrinae,Coenonympha,rhodopensis	0.743	27	1	Nymphalidae,Satyrinae,Coenonympha,rhodopensis	0.743	Nymphalidae,Satyrinae,Coenonympha,tullia	0.205	Nymphalidae,Satyrinae,Coenonympha,amaryllis	0.052
WMB328-11_Plebejus_bellieri	Lycaenidae,Polyommatinae,Plebejus,bellieri	0.744	20	1	Lycaenidae,Polyommatinae,Plebejus,bellieri	0.744	Lycaenidae,Polyommatinae,Plebejus,argyrognomon	0.137	Lycaenidae,Polyommatinae,Plebejus,idas	0.119
WMB1566-13_Plebejus_bellieri	Lycaenidae,Polyommatinae,Plebejus,bellieri	0.744	20	1	Lycaenidae,Polyommatinae,Plebejus,bellieri	0.744	Lycaenidae,Polyommatinae,Plebejus,argyrognomon	0.137	Lycaenidae,Polyommatinae,Plebejus,idas	0.119
EULEP1913-15_Coenonympha_rhodopensis	Nymphalidae,Satyrinae,Coenonympha,rhodopensis	0.745	27	1	Nymphalidae,Satyrinae,Coenonympha,rhodopensis	0.745	Nymphalidae,Satyrinae,Coenonympha,tullia	0.205	Nymphalidae,Satyrinae,Coenonympha,amaryllis	0.05
OXB505-15_Hipparchia_semele	Nymphalidae,Satyrinae,Hipparchia,semele	0.748	109	1	Nymphalidae,Satyrinae,Hipparchia,semele	0.748	Nymphalidae,Satyrinae,Hipparchia,volgensis	0.135	Nymphalidae,Satyrinae,Hipparchia,neapolitana	0.042	Nymphalidae,Satyrinae,Hipparchia,blachieri	0.038	Nymphalidae,Satyrinae,Hipparchia,pellucida	0.035
OXB788-15_Hipparchia_semele	Nymphalidae,Satyrinae,Hipparchia,semele	0.748	109	1	Nymphalidae,Satyrinae,Hipparchia,semele	0.748	Nymphalidae,Satyrinae,Hipparchia,volgensis	0.135	Nymphalidae,Satyrinae,Hipparchia,neapolitana	0.042	Nymphalidae,Satyrinae,Hipparchia,blachieri	0.038	Nymphalidae,Satyrinae,Hipparchia,pellucida	0.035
EULEP014-14_Hipparchia_semele	Nymphalidae,Satyrinae,Hipparchia,semele	0.748	109	1	Nymphalidae,Satyrinae,Hipparchia,semele	0.748	Nymphalidae,Satyrinae,Hipparchia,volgensis	0.135	Nymphalidae,Satyrinae,Hipparchia,neapolitana	0.042	Nymphalidae,Satyrinae,Hipparchia,blachieri	0.038	Nymphalidae,Satyrinae,Hipparchia,pellucida	0.035
WMB1784-13_Hipparchia_semele	Nymphalidae,Satyrinae,Hipparchia,semele	0.748	109	1	Nymphalidae,Satyrinae,Hipparchia,semele	0.748	Nymphalidae,Satyrinae,Hipparchia,volgensis	0.135	Nymphalidae,Satyrinae,Hipparchia,neapolitana	0.042	Nymphalidae,Satyrinae,Hipparchia,blachieri	0.038	Nymphalidae,Satyrinae,Hipparchia,pellucida	0.035
LOWA528-06_Maniola_jurtina	Nymphalidae,Satyrinae,Maniola,jurtina	0.749	638	1	Nymphalidae,Satyrinae,Maniola,jurtina	0.749	Nymphalidae,Satyrinae,Maniola,chia	0.251
GBLN5062-14_Maniola_jurtina	Nymphalidae,Satyrinae,Maniola,jurtina	0.75	638	1	Nymphalidae,Satyrinae,Maniola,jurtina	0.75	Nymphalidae,Satyrinae,Maniola,chia	0.25
GBLN5016-14_Maniola_jurtina	Nymphalidae,Satyrinae,Maniola,jurtina	0.75	638	1	Nymphalidae,Satyrinae,Maniola,jurtina	0.75	Nymphalidae,Satyrinae,Maniola,chia	0.25
GBLN5015-14_Maniola_jurtina	Nymphalidae,Satyrinae,Maniola,jurtina	0.75	638	1	Nymphalidae,Satyrinae,Maniola,jurtina	0.75	Nymphalidae,Satyrinae,Maniola,chia	0.25
EULEP2017-15_Maniola_jurtina	Nymphalidae,Satyrinae,Maniola,jurtina	0.75	638	1	Nymphalidae,Satyrinae,Maniola,jurtina	0.75	Nymphalidae,Satyrinae,Maniola,chia	0.25
EULEP1079-15_Coenonympha_orientalis	Nymphalidae,Satyrinae,Coenonympha,orientalis	0.751	8	1	Nymphalidae,Satyrinae,Coenonympha,orientalis	0.751	Nymphalidae,Satyrinae,Coenonympha,arcania	0.249
LON231-08_Polyommatus_icarus	Lycaenidae,Polyommatinae,Polyommatus,icarus	0.751	384	1	Lycaenidae,Polyommatinae,Polyommatus,icarus	0.751	Lycaenidae,Polyommatinae,Polyommatus,eros	0.249
EULEP2750-15_Coenonympha_rhodopensis	Nymphalidae,Satyrinae,Coenonympha,rhodopensis	0.753	27	1	Nymphalidae,Satyrinae,Coenonympha,rhodopensis	0.753	Nymphalidae,Satyrinae,Coenonympha,tullia	0.198	Nymphalidae,Satyrinae,Coenonympha,amaryllis	0.05
EULEP4992-16_Hipparchia_semele	Nymphalidae,Satyrinae,Hipparchia,semele	0.753	109	1	Nymphalidae,Satyrinae,Hipparchia,semele	0.753	Nymphalidae,Satyrinae,Hipparchia,volgensis	0.135	Nymphalidae,Satyrinae,Hipparchia,neapolitana	0.042	Nymphalidae,Satyrinae,Hipparchia,blachieri	0.036	Nymphalidae,Satyrinae,Hipparchia,pellucida	0.031
EULEP2189-15_Hipparchia_cypriensis	Nymphalidae,Satyrinae,Hipparchia,cypriensis	0.754	5	1	Nymphalidae,Satyrinae,Hipparchia,cypriensis	0.754	Nymphalidae,Satyrinae,Hipparchia,sbordonii	0.133	Nymphalidae,Satyrinae,Hipparchia,semele	0.071	Nymphalidae,Satyrinae,Hipparchia,christenseni	0.02	Nymphalidae,Satyrinae,Hipparchia,volgensis	0.014
EULEP4064-16_Hipparchia_cypriensis	Nymphalidae,Satyrinae,Hipparchia,cypriensis	0.754	5	1	Nymphalidae,Satyrinae,Hipparchia,cypriensis	0.754	Nymphalidae,Satyrinae,Hipparchia,sbordonii	0.133	Nymphalidae,Satyrinae,Hipparchia,semele	0.071	Nymphalidae,Satyrinae,Hipparchia,christenseni	0.02	Nymphalidae,Satyrinae,Hipparchia,volgensis	0.014
EULEP4063-16_Hipparchia_cypriensis	Nymphalidae,Satyrinae,Hipparchia,cypriensis	0.754	5	1	Nymphalidae,Satyrinae,Hipparchia,cypriensis	0.754	Nymphalidae,Satyrinae,Hipparchia,sbordonii	0.133	Nymphalidae,Satyrinae,Hipparchia,semele	0.071	Nymphalidae,Satyrinae,Hipparchia,christenseni	0.02	Nymphalidae,Satyrinae,Hipparchia,volgensis	0.014
EULEP4062-16_Hipparchia_cypriensis	Nymphalidae,Satyrinae,Hipparchia,cypriensis	0.754	5	1	Nymphalidae,Satyrinae,Hipparchia,cypriensis	0.754	Nymphalidae,Satyrinae,Hipparchia,sbordonii	0.133	Nymphalidae,Satyrinae,Hipparchia,semele	0.071	Nymphalidae,Satyrinae,Hipparchia,christenseni	0.02	Nymphalidae,Satyrinae,Hipparchia,volgensis	0.014
EZSPN692-09_Cupido_lorquinii	Lycaenidae,Polyommatinae,Cupido,lorquinii	0.754	20	1	Lycaenidae,Polyommatinae,Cupido,lorquinii	0.754	Lycaenidae,Polyommatinae,Cupido,minimus	0.246
EZSPN232-09_Pseudophilotes_baton	Lycaenidae,Polyommatinae,Pseudophilotes,baton	0.755	61	1	Lycaenidae,Polyommatinae,Pseudophilotes,baton	0.755	Lycaenidae,Polyommatinae,Pseudophilotes,vicrama	0.243
EZSPN231-09_Pseudophilotes_baton	Lycaenidae,Polyommatinae,Pseudophilotes,baton	0.755	61	1	Lycaenidae,Polyommatinae,Pseudophilotes,baton	0.755	Lycaenidae,Polyommatinae,Pseudophilotes,vicrama	0.243
WMB1692-13_Pseudophilotes_baton	Lycaenidae,Polyommatinae,Pseudophilotes,baton	0.755	61	1	Lycaenidae,Polyommatinae,Pseudophilotes,baton	0.755	Lycaenidae,Polyommatinae,Pseudophilotes,vicrama	0.243
WMB3455-14_Pseudophilotes_baton	Lycaenidae,Polyommatinae,Pseudophilotes,baton	0.755	61	1	Lycaenidae,Polyommatinae,Pseudophilotes,baton	0.755	Lycaenidae,Polyommatinae,Pseudophilotes,vicrama	0.243
WMB271-11_Pseudophilotes_baton	Lycaenidae,Polyommatinae,Pseudophilotes,baton	0.755	61	1	Lycaenidae,Polyommatinae,Pseudophilotes,baton	0.755	Lycaenidae,Polyommatinae,Pseudophilotes,vicrama	0.243
LENOA1461-11_Pseudophilotes_baton	Lycaenidae,Polyommatinae,Pseudophilotes,baton	0.755	61	1	Lycaenidae,Polyommatinae,Pseudophilotes,baton	0.755	Lycaenidae,Polyommatinae,Pseudophilotes,vicrama	0.243
EZROM1074-09_Erebia_ligea	Nymphalidae,Satyrinae,Erebia,ligea	0.755	67	1	Nymphalidae,Satyrinae,Erebia,ligea	0.755	Nymphalidae,Satyrinae,Erebia,euryale	0.245
EZROM935-08_Erebia_ligea	Nymphalidae,Satyrinae,Erebia,ligea	0.755	67	1	Nymphalidae,Satyrinae,Erebia,ligea	0.755	Nymphalidae,Satyrinae,Erebia,euryale	0.245
EZROM934-08_Erebia_ligea	Nymphalidae,Satyrinae,Erebia,ligea	0.755	67	1	Nymphalidae,Satyrinae,Erebia,ligea	0.755	Nymphalidae,Satyrinae,Erebia,euryale	0.245
WMB4787-14_Callophrys_rubi	Lycaenidae,Theclinae,Callophrys,rubi	0.759	134	1	Lycaenidae,Theclinae,Callophrys,rubi	0.759	Lycaenidae,Theclinae,Callophrys,chalybeitincta	0.241
OXB767-15_Pyrgus_alveus	Hesperiidae,Pyrginae,Pyrgus,alveus	0.76	185	1	Hesperiidae,Pyrginae,Pyrgus,alveus	0.76	Hesperiidae,Pyrginae,Pyrgus,warrenensis	0.238
OXB674-15_Pyrgus_alveus	Hesperiidae,Pyrginae,Pyrgus,alveus	0.76	185	1	Hesperiidae,Pyrginae,Pyrgus,alveus	0.76	Hesperiidae,Pyrginae,Pyrgus,warrenensis	0.238
GWOSN699-11_Pyrgus_alveus	Hesperiidae,Pyrginae,Pyrgus,alveus	0.76	185	1	Hesperiidae,Pyrginae,Pyrgus,alveus	0.76	Hesperiidae,Pyrginae,Pyrgus,warrenensis	0.238
GWOSZ214-11_Pyrgus_alveus	Hesperiidae,Pyrginae,Pyrgus,alveus	0.76	185	1	Hesperiidae,Pyrginae,Pyrgus,alveus	0.76	Hesperiidae,Pyrginae,Pyrgus,warrenensis	0.238
GWORT474-10_Pyrgus_alveus	Hesperiidae,Pyrginae,Pyrgus,alveus	0.76	185	1	Hesperiidae,Pyrginae,Pyrgus,alveus	0.76	Hesperiidae,Pyrginae,Pyrgus,warrenensis	0.238
LEATJ1339-16_Pyrgus_alveus	Hesperiidae,Pyrginae,Pyrgus,alveus	0.76	185	1	Hesperiidae,Pyrginae,Pyrgus,alveus	0.76	Hesperiidae,Pyrginae,Pyrgus,warrenensis	0.238
LYCAE524-15_Plebejus_idas	Lycaenidae,Polyommatinae,Plebejus,idas	0.76	186	1	Lycaenidae,Polyommatinae,Plebejus,idas	0.76	Lycaenidae,Polyommatinae,Plebejus,bellieri	0.131	Lycaenidae,Polyommatinae,Plebejus,argyrognomon	0.109
WMB1716-13_Polyommatus_dolus	Lycaenidae,Polyommatinae,Polyommatus,dolus	0.761	16	1	Lycaenidae,Polyommatinae,Polyommatus,dolus	0.761	Lycaenidae,Polyommatinae,Polyommatus,fulgens	0.153	Lycaenidae,Polyommatinae,Polyommatus,fabressei	0.086
WMB1162-13_Plebejus_bellieri	Lycaenidae,Polyommatinae,Plebejus,bellieri	0.762	20	1	Lycaenidae,Polyommatinae,Plebejus,bellieri	0.762	Lycaenidae,Polyommatinae,Plebejus,argyrognomon	0.128	Lycaenidae,Polyommatinae,Plebejus,idas	0.11
WMB3475-14_Lysandra_hispana	Lycaenidae,Polyommatinae,Lysandra,hispana	0.762	24	1	Lycaenidae,Polyommatinae,Lysandra,hispana	0.762	Lycaenidae,Polyommatinae,Lysandra,albicans	0.237
OXB395-15_Hipparchia_semele	Nymphalidae,Satyrinae,Hipparchia,semele	0.763	109	1	Nymphalidae,Satyrinae,Hipparchia,semele	0.763	Nymphalidae,Satyrinae,Hipparchia,volgensis	0.141	Nymphalidae,Satyrinae,Hipparchia,neapolitana	0.046	Nymphalidae,Satyrinae,Hipparchia,blachieri	0.042
EULEP1082-15_Coenonympha_orientalis	Nymphalidae,Satyrinae,Coenonympha,orientalis	0.765	8	1	Nymphalidae,Satyrinae,Coenonympha,orientalis	0.765	Nymphalidae,Satyrinae,Coenonympha,arcania	0.235
EULEP3137-15_Satyrus_ferula	Nymphalidae,Satyrinae,Satyrus,ferula	0.765	50	1	Nymphalidae,Satyrinae,Satyrus,ferula	0.765	Nymphalidae,Satyrinae,Satyrus,virbius	0.234
EULEP4077-16_Hipparchia_semele	Nymphalidae,Satyrinae,Hipparchia,semele	0.765	109	1	Nymphalidae,Satyrinae,Hipparchia,semele	0.765	Nymphalidae,Satyrinae,Hipparchia,volgensis	0.128	Nymphalidae,Satyrinae,Hipparchia,neapolitana	0.039	Nymphalidae,Satyrinae,Hipparchia,blachieri	0.035	Nymphalidae,Satyrinae,Hipparchia,pellucida	0.031
WMB2261-13_Hipparchia_fagi	Nymphalidae,Satyrinae,Hipparchia,fagi	0.766	65	1	Nymphalidae,Satyrinae,Hipparchia,fagi	0.766	Nymphalidae,Satyrinae,Hipparchia,syriaca	0.234
WMB5294-14_Hipparchia_semele	Nymphalidae,Satyrinae,Hipparchia,semele	0.766	109	1	Nymphalidae,Satyrinae,Hipparchia,semele	0.766	Nymphalidae,Satyrinae,Hipparchia,volgensis	0.141	Nymphalidae,Satyrinae,Hipparchia,neapolitana	0.046	Nymphalidae,Satyrinae,Hipparchia,blachieri	0.039
OXB240-15_Melanargia_galathea	Nymphalidae,Satyrinae,Melanargia,galathea	0.766	162	1	Nymphalidae,Satyrinae,Melanargia,galathea	0.766	Nymphalidae,Satyrinae,Melanargia,lachesis	0.234
WMB006-11_Cupido_lorquinii	Lycaenidae,Polyommatinae,Cupido,lorquinii	0.767	20	1	Lycaenidae,Polyommatinae,Cupido,lorquinii	0.767	Lycaenidae,Polyommatinae,Cupido,minimus	0.233
LEATG505-14_Erebia_ligea	Nymphalidae,Satyrinae,Erebia,ligea	0.767	67	1	Nymphalidae,Satyrinae,Erebia,ligea	0.767	Nymphalidae,Satyrinae,Erebia,euryale	0.233
WMB1708-13_Hipparchia_semele	Nymphalidae,Satyrinae,Hipparchia,semele	0.769	109	1	Nymphalidae,Satyrinae,Hipparchia,semele	0.769	Nymphalidae,Satyrinae,Hipparchia,volgensis	0.134	Nymphalidae,Satyrinae,Hipparchia,neapolitana	0.038	Nymphalidae,Satyrinae,Hipparchia,blachieri	0.031	Nymphalidae,Satyrinae,Hipparchia,pellucida	0.027
EULEP4880-16_Hipparchia_cypriensis	Nymphalidae,Satyrinae,Hipparchia,cypriensis	0.77	5	1	Nymphalidae,Satyrinae,Hipparchia,cypriensis	0.77	Nymphalidae,Satyrinae,Hipparchia,sbordonii	0.126	Nymphalidae,Satyrinae,Hipparchia,semele	0.066	Nymphalidae,Satyrinae,Hipparchia,christenseni	0.017	Nymphalidae,Satyrinae,Hipparchia,volgensis	0.014
EULEP874-15_Hipparchia_fagi	Nymphalidae,Satyrinae,Hipparchia,fagi	0.77	65	1	Nymphalidae,Satyrinae,Hipparchia,fagi	0.77	Nymphalidae,Satyrinae,Hipparchia,syriaca	0.23
EULEP1010-15_Hipparchia_fagi	Nymphalidae,Satyrinae,Hipparchia,fagi	0.77	65	1	Nymphalidae,Satyrinae,Hipparchia,fagi	0.77	Nymphalidae,Satyrinae,Hipparchia,syriaca	0.23
EZROM211-08_Hipparchia_fagi	Nymphalidae,Satyrinae,Hipparchia,fagi	0.77	65	1	Nymphalidae,Satyrinae,Hipparchia,fagi	0.77	Nymphalidae,Satyrinae,Hipparchia,syriaca	0.23
EZROM1017-08_Hipparchia_fagi	Nymphalidae,Satyrinae,Hipparchia,fagi	0.77	65	1	Nymphalidae,Satyrinae,Hipparchia,fagi	0.77	Nymphalidae,Satyrinae,Hipparchia,syriaca	0.23
EZROM629-08_Hipparchia_fagi	Nymphalidae,Satyrinae,Hipparchia,fagi	0.77	65	1	Nymphalidae,Satyrinae,Hipparchia,fagi	0.77	Nymphalidae,Satyrinae,Hipparchia,syriaca	0.23
EZRMN421-09_Hipparchia_fagi	Nymphalidae,Satyrinae,Hipparchia,fagi	0.77	65	1	Nymphalidae,Satyrinae,Hipparchia,fagi	0.77	Nymphalidae,Satyrinae,Hipparchia,syriaca	0.23
EZROM210-08_Hipparchia_fagi	Nymphalidae,Satyrinae,Hipparchia,fagi	0.771	65	1	Nymphalidae,Satyrinae,Hipparchia,fagi	0.771	Nymphalidae,Satyrinae,Hipparchia,syriaca	0.229
EZROM310-08_Hipparchia_fagi	Nymphalidae,Satyrinae,Hipparchia,fagi	0.772	65	1	Nymphalidae,Satyrinae,Hipparchia,fagi	0.772	Nymphalidae,Satyrinae,Hipparchia,syriaca	0.227
EZSPC728-10_Cupido_lorquinii	Lycaenidae,Polyommatinae,Cupido,lorquinii	0.773	20	1	Lycaenidae,Polyommatinae,Cupido,lorquinii	0.773	Lycaenidae,Polyommatinae,Cupido,minimus	0.227
ABOLD586-17_Hipparchia_fagi	Nymphalidae,Satyrinae,Hipparchia,fagi	0.773	65	1	Nymphalidae,Satyrinae,Hipparchia,fagi	0.773	Nymphalidae,Satyrinae,Hipparchia,syriaca	0.226
EULEP5027-16_Hipparchia_fagi	Nymphalidae,Satyrinae,Hipparchia,fagi	0.773	65	1	Nymphalidae,Satyrinae,Hipparchia,fagi	0.773	Nymphalidae,Satyrinae,Hipparchia,syriaca	0.226
EZSPC727-10_Cupido_lorquinii	Lycaenidae,Polyommatinae,Cupido,lorquinii	0.774	20	1	Lycaenidae,Polyommatinae,Cupido,lorquinii	0.774	Lycaenidae,Polyommatinae,Cupido,minimus	0.226
EZSPM606-12_Cupido_lorquinii	Lycaenidae,Polyommatinae,Cupido,lorquinii	0.774	20	1	Lycaenidae,Polyommatinae,Cupido,lorquinii	0.774	Lycaenidae,Polyommatinae,Cupido,minimus	0.226
EZSPN793-09_Cupido_lorquinii	Lycaenidae,Polyommatinae,Cupido,lorquinii	0.774	20	1	Lycaenidae,Polyommatinae,Cupido,lorquinii	0.774	Lycaenidae,Polyommatinae,Cupido,minimus	0.226
BIBSA113-15_Hipparchia_fagi	Nymphalidae,Satyrinae,Hipparchia,fagi	0.774	65	1	Nymphalidae,Satyrinae,Hipparchia,fagi	0.774	Nymphalidae,Satyrinae,Hipparchia,syriaca	0.226
EULEP4068-16_Hipparchia_fagi	Nymphalidae,Satyrinae,Hipparchia,fagi	0.775	65	1	Nymphalidae,Satyrinae,Hipparchia,fagi	0.775	Nymphalidae,Satyrinae,Hipparchia,syriaca	0.225
EZSPC821-10_Cupido_lorquinii	Lycaenidae,Polyommatinae,Cupido,lorquinii	0.776	20	1	Lycaenidae,Polyommatinae,Cupido,lorquinii	0.776	Lycaenidae,Polyommatinae,Cupido,minimus	0.224
WMB3420-14_Pseudophilotes_baton	Lycaenidae,Polyommatinae,Pseudophilotes,baton	0.777	61	1	Lycaenidae,Polyommatinae,Pseudophilotes,baton	0.777	Lycaenidae,Polyommatinae,Pseudophilotes,vicrama	0.192	Lycaenidae,Polyommatinae,Pseudophilotes,panoptes	0.031
EZSPC745-10_Cupido_lorquinii	Lycaenidae,Polyommatinae,Cupido,lorquinii	0.778	20	1	Lycaenidae,Polyommatinae,Cupido,lorquinii	0.778	Lycaenidae,Polyommatinae,Cupido,minimus	0.222
EULEP675-15_Maniola_telmessia	Nymphalidae,Satyrinae,Maniola,telmessia	0.784	10	1	Nymphalidae,Satyrinae,Maniola,telmessia	0.784	Nymphalidae,Satyrinae,Maniola,halicarnassus	0.215
EULEP3983-16_Erebia_styx	Nymphalidae,Satyrinae,Erebia,styx	0.785	24	1	Nymphalidae,Satyrinae,Erebia,styx	0.785	Nymphalidae,Satyrinae,Erebia,stiria	0.215
EULEP3982-16_Erebia_styx	Nymphalidae,Satyrinae,Erebia,styx	0.785	24	1	Nymphalidae,Satyrinae,Erebia,styx	0.785	Nymphalidae,Satyrinae,Erebia,stiria	0.215
WMB100-11_Hipparchia_semele	Nymphalidae,Satyrinae,Hipparchia,semele	0.785	109	1	Nymphalidae,Satyrinae,Hipparchia,semele	0.785	Nymphalidae,Satyrinae,Hipparchia,aristaeus	0.085	Nymphalidae,Satyrinae,Hipparchia,neapolitana	0.05	Nymphalidae,Satyrinae,Hipparchia,pellucida	0.04	Nymphalidae,Satyrinae,Hipparchia,volgensis	0.038
OXB1027-15_Callophrys_rubi	Lycaenidae,Theclinae,Callophrys,rubi	0.788	134	1	Lycaenidae,Theclinae,Callophrys,rubi	0.788	Lycaenidae,Theclinae,Callophrys,chalybeitincta	0.212
OXB936-15_Callophrys_rubi	Lycaenidae,Theclinae,Callophrys,rubi	0.788	134	1	Lycaenidae,Theclinae,Callophrys,rubi	0.788	Lycaenidae,Theclinae,Callophrys,chalybeitincta	0.212
OXB930-15_Callophrys_rubi	Lycaenidae,Theclinae,Callophrys,rubi	0.788	134	1	Lycaenidae,Theclinae,Callophrys,rubi	0.788	Lycaenidae,Theclinae,Callophrys,chalybeitincta	0.212
OXB929-15_Callophrys_rubi	Lycaenidae,Theclinae,Callophrys,rubi	0.788	134	1	Lycaenidae,Theclinae,Callophrys,rubi	0.788	Lycaenidae,Theclinae,Callophrys,chalybeitincta	0.212
OXB921-15_Callophrys_rubi	Lycaenidae,Theclinae,Callophrys,rubi	0.788	134	1	Lycaenidae,Theclinae,Callophrys,rubi	0.788	Lycaenidae,Theclinae,Callophrys,chalybeitincta	0.212
OXB708-15_Callophrys_rubi	Lycaenidae,Theclinae,Callophrys,rubi	0.788	134	1	Lycaenidae,Theclinae,Callophrys,rubi	0.788	Lycaenidae,Theclinae,Callophrys,chalybeitincta	0.212
OXB883-15_Callophrys_rubi	Lycaenidae,Theclinae,Callophrys,rubi	0.788	134	1	Lycaenidae,Theclinae,Callophrys,rubi	0.788	Lycaenidae,Theclinae,Callophrys,chalybeitincta	0.212
BIBSA058-14_Callophrys_rubi	Lycaenidae,Theclinae,Callophrys,rubi	0.788	134	1	Lycaenidae,Theclinae,Callophrys,rubi	0.788	Lycaenidae,Theclinae,Callophrys,chalybeitincta	0.212
BIBSA1648-16_Callophrys_rubi	Lycaenidae,Theclinae,Callophrys,rubi	0.788	134	1	Lycaenidae,Theclinae,Callophrys,rubi	0.788	Lycaenidae,Theclinae,Callophrys,chalybeitincta	0.212
BIBSA998-15_Callophrys_rubi	Lycaenidae,Theclinae,Callophrys,rubi	0.788	134	1	Lycaenidae,Theclinae,Callophrys,rubi	0.788	Lycaenidae,Theclinae,Callophrys,chalybeitincta	0.212
BIBSA1631-16_Callophrys_rubi	Lycaenidae,Theclinae,Callophrys,rubi	0.788	134	1	Lycaenidae,Theclinae,Callophrys,rubi	0.788	Lycaenidae,Theclinae,Callophrys,chalybeitincta	0.212
BIBSA1710-16_Callophrys_rubi	Lycaenidae,Theclinae,Callophrys,rubi	0.788	134	1	Lycaenidae,Theclinae,Callophrys,rubi	0.788	Lycaenidae,Theclinae,Callophrys,chalybeitincta	0.212
BIBSA1370-15_Callophrys_rubi	Lycaenidae,Theclinae,Callophrys,rubi	0.788	134	1	Lycaenidae,Theclinae,Callophrys,rubi	0.788	Lycaenidae,Theclinae,Callophrys,chalybeitincta	0.212
BIBSA572-15_Callophrys_rubi	Lycaenidae,Theclinae,Callophrys,rubi	0.788	134	1	Lycaenidae,Theclinae,Callophrys,rubi	0.788	Lycaenidae,Theclinae,Callophrys,chalybeitincta	0.212
BIBSA571-15_Callophrys_rubi	Lycaenidae,Theclinae,Callophrys,rubi	0.788	134	1	Lycaenidae,Theclinae,Callophrys,rubi	0.788	Lycaenidae,Theclinae,Callophrys,chalybeitincta	0.212
WMB4795-14_Callophrys_rubi	Lycaenidae,Theclinae,Callophrys,rubi	0.788	134	1	Lycaenidae,Theclinae,Callophrys,rubi	0.788	Lycaenidae,Theclinae,Callophrys,chalybeitincta	0.212
WMB4841-14_Callophrys_rubi	Lycaenidae,Theclinae,Callophrys,rubi	0.788	134	1	Lycaenidae,Theclinae,Callophrys,rubi	0.788	Lycaenidae,Theclinae,Callophrys,chalybeitincta	0.212
WMB4505-14_Callophrys_rubi	Lycaenidae,Theclinae,Callophrys,rubi	0.788	134	1	Lycaenidae,Theclinae,Callophrys,rubi	0.788	Lycaenidae,Theclinae,Callophrys,chalybeitincta	0.212
WMB4253-14_Callophrys_rubi	Lycaenidae,Theclinae,Callophrys,rubi	0.788	134	1	Lycaenidae,Theclinae,Callophrys,rubi	0.788	Lycaenidae,Theclinae,Callophrys,chalybeitincta	0.212
WMB4174-14_Callophrys_rubi	Lycaenidae,Theclinae,Callophrys,rubi	0.788	134	1	Lycaenidae,Theclinae,Callophrys,rubi	0.788	Lycaenidae,Theclinae,Callophrys,chalybeitincta	0.212
WMB4126-14_Callophrys_rubi	Lycaenidae,Theclinae,Callophrys,rubi	0.788	134	1	Lycaenidae,Theclinae,Callophrys,rubi	0.788	Lycaenidae,Theclinae,Callophrys,chalybeitincta	0.212
WMB2390-13_Callophrys_rubi	Lycaenidae,Theclinae,Callophrys,rubi	0.788	134	1	Lycaenidae,Theclinae,Callophrys,rubi	0.788	Lycaenidae,Theclinae,Callophrys,chalybeitincta	0.212
WMB2337-13_Callophrys_rubi	Lycaenidae,Theclinae,Callophrys,rubi	0.788	134	1	Lycaenidae,Theclinae,Callophrys,rubi	0.788	Lycaenidae,Theclinae,Callophrys,chalybeitincta	0.212
WMB890-13_Callophrys_rubi	Lycaenidae,Theclinae,Callophrys,rubi	0.788	134	1	Lycaenidae,Theclinae,Callophrys,rubi	0.788	Lycaenidae,Theclinae,Callophrys,chalybeitincta	0.212
WMB185-11_Callophrys_rubi	Lycaenidae,Theclinae,Callophrys,rubi	0.788	134	1	Lycaenidae,Theclinae,Callophrys,rubi	0.788	Lycaenidae,Theclinae,Callophrys,chalybeitincta	0.212
LEATG109-14_Erebia_styx	Nymphalidae,Satyrinae,Erebia,styx	0.789	24	1	Nymphalidae,Satyrinae,Erebia,styx	0.789	Nymphalidae,Satyrinae,Erebia,stiria	0.211
LEATG082-14_Erebia_styx	Nymphalidae,Satyrinae,Erebia,styx	0.789	24	1	Nymphalidae,Satyrinae,Erebia,styx	0.789	Nymphalidae,Satyrinae,Erebia,stiria	0.211
BIBSA1585-16_Callophrys_rubi	Lycaenidae,Theclinae,Callophrys,rubi	0.789	134	1	Lycaenidae,Theclinae,Callophrys,rubi	0.789	Lycaenidae,Theclinae,Callophrys,chalybeitincta	0.211
WMB4502-14_Callophrys_rubi	Lycaenidae,Theclinae,Callophrys,rubi	0.789	134	1	Lycaenidae,Theclinae,Callophrys,rubi	0.789	Lycaenidae,Theclinae,Callophrys,chalybeitincta	0.211
GWORZ043-10_Callophrys_rubi	Lycaenidae,Theclinae,Callophrys,rubi	0.789	134	1	Lycaenidae,Theclinae,Callophrys,rubi	0.789	Lycaenidae,Theclinae,Callophrys,chalybeitincta	0.211
GWOSK904-11_Erebia_styx	Nymphalidae,Satyrinae,Erebia,styx	0.791	24	1	Nymphalidae,Satyrinae,Erebia,styx	0.791	Nymphalidae,Satyrinae,Erebia,stiria	0.209
EZRMN199-08_Kretania_sephirus	Lycaenidae,Polyommatinae,Kretania,sephirus	0.792	32	1	Lycaenidae,Polyommatinae,Kretania,sephirus	0.792	Lycaenidae,Polyommatinae,Kretania,pylaon	0.208
EZRMN198-08_Kretania_sephirus	Lycaenidae,Polyommatinae,Kretania,sephirus	0.792	32	1	Lycaenidae,Polyommatinae,Kretania,sephirus	0.792	Lycaenidae,Polyommatinae,Kretania,pylaon	0.208
EZRMN197-08_Kretania_sephirus	Lycaenidae,Polyommatinae,Kretania,sephirus	0.792	32	1	Lycaenidae,Polyommatinae,Kretania,sephirus	0.792	Lycaenidae,Polyommatinae,Kretania,pylaon	0.208
EZRMN196-08_Kretania_sephirus	Lycaenidae,Polyommatinae,Kretania,sephirus	0.792	32	1	Lycaenidae,Polyommatinae,Kretania,sephirus	0.792	Lycaenidae,Polyommatinae,Kretania,pylaon	0.208
EZRMN195-08_Kretania_sephirus	Lycaenidae,Polyommatinae,Kretania,sephirus	0.792	32	1	Lycaenidae,Polyommatinae,Kretania,sephirus	0.792	Lycaenidae,Polyommatinae,Kretania,pylaon	0.208
EZROM160-08_Kretania_sephirus	Lycaenidae,Polyommatinae,Kretania,sephirus	0.792	32	1	Lycaenidae,Polyommatinae,Kretania,sephirus	0.792	Lycaenidae,Polyommatinae,Kretania,pylaon	0.208
EZROM491-08_Kretania_sephirus	Lycaenidae,Polyommatinae,Kretania,sephirus	0.792	32	1	Lycaenidae,Polyommatinae,Kretania,sephirus	0.792	Lycaenidae,Polyommatinae,Kretania,pylaon	0.208
EULEP1555-15_Hipparchia_fagi	Nymphalidae,Satyrinae,Hipparchia,fagi	0.792	65	1	Nymphalidae,Satyrinae,Hipparchia,fagi	0.792	Nymphalidae,Satyrinae,Hipparchia,syriaca	0.207
EULEP1077-15_Hipparchia_fagi	Nymphalidae,Satyrinae,Hipparchia,fagi	0.792	65	1	Nymphalidae,Satyrinae,Hipparchia,fagi	0.792	Nymphalidae,Satyrinae,Hipparchia,syriaca	0.207
WMB6034-18_Maniola_jurtina	Nymphalidae,Satyrinae,Maniola,jurtina	0.793	638	1	Nymphalidae,Satyrinae,Maniola,jurtina	0.793	Nymphalidae,Satyrinae,Maniola,chia	0.207
EZROM490-08_Kretania_sephirus	Lycaenidae,Polyommatinae,Kretania,sephirus	0.794	32	1	Lycaenidae,Polyommatinae,Kretania,sephirus	0.794	Lycaenidae,Polyommatinae,Kretania,pylaon	0.206
EULEP4115-16_Kretania_sephirus	Lycaenidae,Polyommatinae,Kretania,sephirus	0.797	32	1	Lycaenidae,Polyommatinae,Kretania,sephirus	0.797	Lycaenidae,Polyommatinae,Kretania,pylaon	0.203
BIBSA1600-16_Iphiclides_podalirius	Papilionidae,Papilioninae,Iphiclides,podalirius	0.797	100	1	Papilionidae,Papilioninae,Iphiclides,podalirius	0.797	Papilionidae,Papilioninae,Iphiclides,feisthamelii	0.203
BIBSA1329-15_Iphiclides_podalirius	Papilionidae,Papilioninae,Iphiclides,podalirius	0.797	100	1	Papilionidae,Papilioninae,Iphiclides,podalirius	0.797	Papilionidae,Papilioninae,Iphiclides,feisthamelii	0.203
WMB2442-13_Iphiclides_podalirius	Papilionidae,Papilioninae,Iphiclides,podalirius	0.797	100	1	Papilionidae,Papilioninae,Iphiclides,podalirius	0.797	Papilionidae,Papilioninae,Iphiclides,feisthamelii	0.203
WMB127-11_Iphiclides_podalirius	Papilionidae,Papilioninae,Iphiclides,podalirius	0.797	100	1	Papilionidae,Papilioninae,Iphiclides,podalirius	0.797	Papilionidae,Papilioninae,Iphiclides,feisthamelii	0.203
BIBSA1766-16_Iphiclides_podalirius	Papilionidae,Papilioninae,Iphiclides,podalirius	0.797	100	1	Papilionidae,Papilioninae,Iphiclides,podalirius	0.797	Papilionidae,Papilioninae,Iphiclides,feisthamelii	0.203
EULEP2048-15_Kretania_sephirus	Lycaenidae,Polyommatinae,Kretania,sephirus	0.799	32	1	Lycaenidae,Polyommatinae,Kretania,sephirus	0.799	Lycaenidae,Polyommatinae,Kretania,pylaon	0.201
EULEP3395-16_Agriades_glandon	Lycaenidae,Polyommatinae,Agriades,glandon	0.799	34	1	Lycaenidae,Polyommatinae,Agriades,glandon	0.799	Lycaenidae,Polyommatinae,Agriades,aquilo	0.201
WMB1633-13_Agriades_glandon	Lycaenidae,Polyommatinae,Agriades,glandon	0.8	34	1	Lycaenidae,Polyommatinae,Agriades,glandon	0.8	Lycaenidae,Polyommatinae,Agriades,aquilo	0.2
EULEP1985-15_Cupido_alcetas	Lycaenidae,Polyommatinae,Cupido,alcetas	0.801	58	1	Lycaenidae,Polyommatinae,Cupido,alcetas	0.801	Lycaenidae,Polyommatinae,Cupido,decoloratus	0.199
WMB5298-14_Cupido_alcetas	Lycaenidae,Polyommatinae,Cupido,alcetas	0.801	58	1	Lycaenidae,Polyommatinae,Cupido,alcetas	0.801	Lycaenidae,Polyommatinae,Cupido,decoloratus	0.199
EZSPC1249-10_Cupido_alcetas	Lycaenidae,Polyommatinae,Cupido,alcetas	0.801	58	1	Lycaenidae,Polyommatinae,Cupido,alcetas	0.801	Lycaenidae,Polyommatinae,Cupido,decoloratus	0.199
EZSPM407-09_Cupido_alcetas	Lycaenidae,Polyommatinae,Cupido,alcetas	0.801	58	1	Lycaenidae,Polyommatinae,Cupido,alcetas	0.801	Lycaenidae,Polyommatinae,Cupido,decoloratus	0.199
EZSPC411-09_Cupido_alcetas	Lycaenidae,Polyommatinae,Cupido,alcetas	0.801	58	1	Lycaenidae,Polyommatinae,Cupido,alcetas	0.801	Lycaenidae,Polyommatinae,Cupido,decoloratus	0.199
EZSPC408-09_Cupido_alcetas	Lycaenidae,Polyommatinae,Cupido,alcetas	0.801	58	1	Lycaenidae,Polyommatinae,Cupido,alcetas	0.801	Lycaenidae,Polyommatinae,Cupido,decoloratus	0.199
EZSPC407-09_Cupido_alcetas	Lycaenidae,Polyommatinae,Cupido,alcetas	0.801	58	1	Lycaenidae,Polyommatinae,Cupido,alcetas	0.801	Lycaenidae,Polyommatinae,Cupido,decoloratus	0.199
EZSPC410-09_Cupido_alcetas	Lycaenidae,Polyommatinae,Cupido,alcetas	0.801	58	1	Lycaenidae,Polyommatinae,Cupido,alcetas	0.801	Lycaenidae,Polyommatinae,Cupido,decoloratus	0.199
EZSPC409-09_Cupido_alcetas	Lycaenidae,Polyommatinae,Cupido,alcetas	0.801	58	1	Lycaenidae,Polyommatinae,Cupido,alcetas	0.801	Lycaenidae,Polyommatinae,Cupido,decoloratus	0.199
EZSPN178-09_Cupido_alcetas	Lycaenidae,Polyommatinae,Cupido,alcetas	0.801	58	1	Lycaenidae,Polyommatinae,Cupido,alcetas	0.801	Lycaenidae,Polyommatinae,Cupido,decoloratus	0.199
OXB594-15_Coenonympha_arcania	Nymphalidae,Satyrinae,Coenonympha,arcania	0.801	102	1	Nymphalidae,Satyrinae,Coenonympha,arcania	0.801	Nymphalidae,Satyrinae,Coenonympha,gardetta	0.199
BIBSA943-15_Lysandra_coridon	Lycaenidae,Polyommatinae,Lysandra,coridon	0.802	121	1	Lycaenidae,Polyommatinae,Lysandra,coridon	0.802	Lycaenidae,Polyommatinae,Lysandra,hispana	0.198
WMB5264-14_Lysandra_coridon	Lycaenidae,Polyommatinae,Lysandra,coridon	0.802	121	1	Lycaenidae,Polyommatinae,Lysandra,coridon	0.802	Lycaenidae,Polyommatinae,Lysandra,hispana	0.198
WMB4989-14_Lysandra_coridon	Lycaenidae,Polyommatinae,Lysandra,coridon	0.802	121	1	Lycaenidae,Polyommatinae,Lysandra,coridon	0.802	Lycaenidae,Polyommatinae,Lysandra,hispana	0.198
WMB3991-14_Lysandra_coridon	Lycaenidae,Polyommatinae,Lysandra,coridon	0.802	121	1	Lycaenidae,Polyommatinae,Lysandra,coridon	0.802	Lycaenidae,Polyommatinae,Lysandra,hispana	0.198
WMB3985-14_Lysandra_coridon	Lycaenidae,Polyommatinae,Lysandra,coridon	0.802	121	1	Lycaenidae,Polyommatinae,Lysandra,coridon	0.802	Lycaenidae,Polyommatinae,Lysandra,hispana	0.198
WMB1885-13_Lysandra_coridon	Lycaenidae,Polyommatinae,Lysandra,coridon	0.802	121	1	Lycaenidae,Polyommatinae,Lysandra,coridon	0.802	Lycaenidae,Polyommatinae,Lysandra,hispana	0.198
WMB3514-14_Lysandra_coridon	Lycaenidae,Polyommatinae,Lysandra,coridon	0.802	121	1	Lycaenidae,Polyommatinae,Lysandra,coridon	0.802	Lycaenidae,Polyommatinae,Lysandra,hispana	0.198
WMB1723-13_Lysandra_coridon	Lycaenidae,Polyommatinae,Lysandra,coridon	0.802	121	1	Lycaenidae,Polyommatinae,Lysandra,coridon	0.802	Lycaenidae,Polyommatinae,Lysandra,hispana	0.198
BIBSA057-14_Callophrys_rubi	Lycaenidae,Theclinae,Callophrys,rubi	0.802	134	1	Lycaenidae,Theclinae,Callophrys,rubi	0.802	Lycaenidae,Theclinae,Callophrys,chalybeitincta	0.198
FBLMT878-09_Erebia_medusa	Nymphalidae,Satyrinae,Erebia,medusa	0.804	68	1	Nymphalidae,Satyrinae,Erebia,medusa	0.804	Nymphalidae,Satyrinae,Erebia,polaris	0.196
PHLAB315-10_Erebia_medusa	Nymphalidae,Satyrinae,Erebia,medusa	0.804	68	1	Nymphalidae,Satyrinae,Erebia,medusa	0.804	Nymphalidae,Satyrinae,Erebia,polaris	0.196
PHLAB351-10_Erebia_medusa	Nymphalidae,Satyrinae,Erebia,medusa	0.804	68	1	Nymphalidae,Satyrinae,Erebia,medusa	0.804	Nymphalidae,Satyrinae,Erebia,polaris	0.196
WMB1955-13_Iphiclides_podalirius	Papilionidae,Papilioninae,Iphiclides,podalirius	0.804	100	1	Papilionidae,Papilioninae,Iphiclides,podalirius	0.804	Papilionidae,Papilioninae,Iphiclides,feisthamelii	0.196
EULEP1052-15_Lycaena_hippothoe	Lycaenidae,Lycaeninae,Lycaena,hippothoe	0.805	81	1	Lycaenidae,Lycaeninae,Lycaena,hippothoe	0.805	Lycaenidae,Lycaeninae,Lycaena,candens	0.195
WMB1294-13_Iphiclides_podalirius	Papilionidae,Papilioninae,Iphiclides,podalirius	0.805	100	1	Papilionidae,Papilioninae,Iphiclides,podalirius	0.805	Papilionidae,Papilioninae,Iphiclides,feisthamelii	0.195
EULEP3400-16_Agriades_glandon	Lycaenidae,Polyommatinae,Agriades,glandon	0.806	34	1	Lycaenidae,Polyommatinae,Agriades,glandon	0.806	Lycaenidae,Polyommatinae,Agriades,aquilo	0.194
EULEP1969-15_Coenonympha_arcania	Nymphalidae,Satyrinae,Coenonympha,arcania	0.806	102	1	Nymphalidae,Satyrinae,Coenonympha,arcania	0.806	Nymphalidae,Satyrinae,Coenonympha,gardetta	0.194
EULEP1904-15_Coenonympha_arcania	Nymphalidae,Satyrinae,Coenonympha,arcania	0.806	102	1	Nymphalidae,Satyrinae,Coenonympha,arcania	0.806	Nymphalidae,Satyrinae,Coenonympha,gardetta	0.194
EULEP1100-15_Coenonympha_arcania	Nymphalidae,Satyrinae,Coenonympha,arcania	0.806	102	1	Nymphalidae,Satyrinae,Coenonympha,arcania	0.806	Nymphalidae,Satyrinae,Coenonympha,gardetta	0.194
EULEP1075-15_Coenonympha_arcania	Nymphalidae,Satyrinae,Coenonympha,arcania	0.806	102	1	Nymphalidae,Satyrinae,Coenonympha,arcania	0.806	Nymphalidae,Satyrinae,Coenonympha,gardetta	0.194
EULEP1036-15_Coenonympha_arcania	Nymphalidae,Satyrinae,Coenonympha,arcania	0.806	102	1	Nymphalidae,Satyrinae,Coenonympha,arcania	0.806	Nymphalidae,Satyrinae,Coenonympha,gardetta	0.194
EZROM102-08_Coenonympha_arcania	Nymphalidae,Satyrinae,Coenonympha,arcania	0.806	102	1	Nymphalidae,Satyrinae,Coenonympha,arcania	0.806	Nymphalidae,Satyrinae,Coenonympha,gardetta	0.194
EZROM866-08_Coenonympha_arcania	Nymphalidae,Satyrinae,Coenonympha,arcania	0.806	102	1	Nymphalidae,Satyrinae,Coenonympha,arcania	0.806	Nymphalidae,Satyrinae,Coenonympha,gardetta	0.194
EZROM864-08_Coenonympha_arcania	Nymphalidae,Satyrinae,Coenonympha,arcania	0.806	102	1	Nymphalidae,Satyrinae,Coenonympha,arcania	0.806	Nymphalidae,Satyrinae,Coenonympha,gardetta	0.194
EZROM862-08_Coenonympha_arcania	Nymphalidae,Satyrinae,Coenonympha,arcania	0.806	102	1	Nymphalidae,Satyrinae,Coenonympha,arcania	0.806	Nymphalidae,Satyrinae,Coenonympha,gardetta	0.194
LEATG073-14_Coenonympha_arcania	Nymphalidae,Satyrinae,Coenonympha,arcania	0.806	102	1	Nymphalidae,Satyrinae,Coenonympha,arcania	0.806	Nymphalidae,Satyrinae,Coenonympha,gardetta	0.194
PHLAI562-13_Coenonympha_arcania	Nymphalidae,Satyrinae,Coenonympha,arcania	0.806	102	1	Nymphalidae,Satyrinae,Coenonympha,arcania	0.806	Nymphalidae,Satyrinae,Coenonympha,gardetta	0.194
LEATJ1312-16_Coenonympha_arcania	Nymphalidae,Satyrinae,Coenonympha,arcania	0.806	102	1	Nymphalidae,Satyrinae,Coenonympha,arcania	0.806	Nymphalidae,Satyrinae,Coenonympha,gardetta	0.194
EULEP1522-15_Coenonympha_arcania	Nymphalidae,Satyrinae,Coenonympha,arcania	0.806	102	1	Nymphalidae,Satyrinae,Coenonympha,arcania	0.806	Nymphalidae,Satyrinae,Coenonympha,gardetta	0.193
FBLMX208-11_Coenonympha_arcania	Nymphalidae,Satyrinae,Coenonympha,arcania	0.806	102	1	Nymphalidae,Satyrinae,Coenonympha,arcania	0.806	Nymphalidae,Satyrinae,Coenonympha,gardetta	0.193
EZSPC981-10_Erebia_neoridas	Nymphalidae,Satyrinae,Erebia,neoridas	0.807	24	1	Nymphalidae,Satyrinae,Erebia,neoridas	0.807	Nymphalidae,Satyrinae,Erebia,zapateri	0.193
EZROM105-08_Coenonympha_arcania	Nymphalidae,Satyrinae,Coenonympha,arcania	0.807	102	1	Nymphalidae,Satyrinae,Coenonympha,arcania	0.807	Nymphalidae,Satyrinae,Coenonympha,gardetta	0.193
EULEP1263-15_Coenonympha_arcania	Nymphalidae,Satyrinae,Coenonympha,arcania	0.807	102	1	Nymphalidae,Satyrinae,Coenonympha,arcania	0.807	Nymphalidae,Satyrinae,Coenonympha,gardetta	0.193
LEATJ1247-16_Coenonympha_arcania	Nymphalidae,Satyrinae,Coenonympha,arcania	0.807	102	1	Nymphalidae,Satyrinae,Coenonympha,arcania	0.807	Nymphalidae,Satyrinae,Coenonympha,gardetta	0.193
BCLEP106-17_Hipparchia_fagi	Nymphalidae,Satyrinae,Hipparchia,fagi	0.808	65	1	Nymphalidae,Satyrinae,Hipparchia,fagi	0.808	Nymphalidae,Satyrinae,Hipparchia,syriaca	0.191
BCLEP107-17_Hipparchia_fagi	Nymphalidae,Satyrinae,Hipparchia,fagi	0.808	65	1	Nymphalidae,Satyrinae,Hipparchia,fagi	0.808	Nymphalidae,Satyrinae,Hipparchia,syriaca	0.189
WMB6353-18_Hipparchia_fagi	Nymphalidae,Satyrinae,Hipparchia,fagi	0.808	65	1	Nymphalidae,Satyrinae,Hipparchia,fagi	0.808	Nymphalidae,Satyrinae,Hipparchia,syriaca	0.189
WMB2387-13_Hipparchia_fagi	Nymphalidae,Satyrinae,Hipparchia,fagi	0.808	65	1	Nymphalidae,Satyrinae,Hipparchia,fagi	0.808	Nymphalidae,Satyrinae,Hipparchia,syriaca	0.189
WMB2108-13_Hipparchia_fagi	Nymphalidae,Satyrinae,Hipparchia,fagi	0.808	65	1	Nymphalidae,Satyrinae,Hipparchia,fagi	0.808	Nymphalidae,Satyrinae,Hipparchia,syriaca	0.189
WMB2076-13_Hipparchia_fagi	Nymphalidae,Satyrinae,Hipparchia,fagi	0.808	65	1	Nymphalidae,Satyrinae,Hipparchia,fagi	0.808	Nymphalidae,Satyrinae,Hipparchia,syriaca	0.189
WMB1231-13_Hipparchia_fagi	Nymphalidae,Satyrinae,Hipparchia,fagi	0.808	65	1	Nymphalidae,Satyrinae,Hipparchia,fagi	0.808	Nymphalidae,Satyrinae,Hipparchia,syriaca	0.189
WMB3067-14_Hipparchia_fagi	Nymphalidae,Satyrinae,Hipparchia,fagi	0.808	65	1	Nymphalidae,Satyrinae,Hipparchia,fagi	0.808	Nymphalidae,Satyrinae,Hipparchia,syriaca	0.189
WMB3066-14_Hipparchia_fagi	Nymphalidae,Satyrinae,Hipparchia,fagi	0.808	65	1	Nymphalidae,Satyrinae,Hipparchia,fagi	0.808	Nymphalidae,Satyrinae,Hipparchia,syriaca	0.189
LEASS500-17_Erebia_medusa	Nymphalidae,Satyrinae,Erebia,medusa	0.809	68	1	Nymphalidae,Satyrinae,Erebia,medusa	0.809	Nymphalidae,Satyrinae,Erebia,polaris	0.191
BIBSA965-15_Erebia_medusa	Nymphalidae,Satyrinae,Erebia,medusa	0.809	68	1	Nymphalidae,Satyrinae,Erebia,medusa	0.809	Nymphalidae,Satyrinae,Erebia,polaris	0.191
EULEP808-15_Erebia_medusa	Nymphalidae,Satyrinae,Erebia,medusa	0.809	68	1	Nymphalidae,Satyrinae,Erebia,medusa	0.809	Nymphalidae,Satyrinae,Erebia,polaris	0.191
EULEP3867-16_Erebia_medusa	Nymphalidae,Satyrinae,Erebia,medusa	0.809	68	1	Nymphalidae,Satyrinae,Erebia,medusa	0.809	Nymphalidae,Satyrinae,Erebia,polaris	0.191
LEATG497-14_Erebia_medusa	Nymphalidae,Satyrinae,Erebia,medusa	0.809	68	1	Nymphalidae,Satyrinae,Erebia,medusa	0.809	Nymphalidae,Satyrinae,Erebia,polaris	0.191
EZSPC1210-10_Cupido_alcetas	Lycaenidae,Polyommatinae,Cupido,alcetas	0.81	58	1	Lycaenidae,Polyommatinae,Cupido,alcetas	0.81	Lycaenidae,Polyommatinae,Cupido,decoloratus	0.19
LEASS1021-17_Euphydryas_intermedia	Nymphalidae,Nymphalinae,Euphydryas,intermedia	0.811	19	1	Nymphalidae,Nymphalinae,Euphydryas,intermedia	0.811	Nymphalidae,Nymphalinae,Euphydryas,maturna	0.189
LEATJ1251-16_Euphydryas_intermedia	Nymphalidae,Nymphalinae,Euphydryas,intermedia	0.811	19	1	Nymphalidae,Nymphalinae,Euphydryas,intermedia	0.811	Nymphalidae,Nymphalinae,Euphydryas,maturna	0.189
BIBSA716-15_Hipparchia_fagi	Nymphalidae,Satyrinae,Hipparchia,fagi	0.811	65	1	Nymphalidae,Satyrinae,Hipparchia,fagi	0.811	Nymphalidae,Satyrinae,Hipparchia,syriaca	0.185
EZROM104-08_Coenonympha_arcania	Nymphalidae,Satyrinae,Coenonympha,arcania	0.811	102	1	Nymphalidae,Satyrinae,Coenonympha,arcania	0.811	Nymphalidae,Satyrinae,Coenonympha,gardetta	0.188
EULEP4815-16_Coenonympha_arcania	Nymphalidae,Satyrinae,Coenonympha,arcania	0.814	102	1	Nymphalidae,Satyrinae,Coenonympha,arcania	0.814	Nymphalidae,Satyrinae,Coenonympha,gardetta	0.186
PHLSA392-11_Erebia_neoridas	Nymphalidae,Satyrinae,Erebia,neoridas	0.815	24	1	Nymphalidae,Satyrinae,Erebia,neoridas	0.815	Nymphalidae,Satyrinae,Erebia,zapateri	0.185
WMB4611-14_Hipparchia_fagi	Nymphalidae,Satyrinae,Hipparchia,fagi	0.815	65	1	Nymphalidae,Satyrinae,Hipparchia,fagi	0.815	Nymphalidae,Satyrinae,Hipparchia,syriaca	0.182
EULEP2823-15_Erebia_medusa	Nymphalidae,Satyrinae,Erebia,medusa	0.815	68	1	Nymphalidae,Satyrinae,Erebia,medusa	0.815	Nymphalidae,Satyrinae,Erebia,polaris	0.185
EULEP2822-15_Erebia_medusa	Nymphalidae,Satyrinae,Erebia,medusa	0.815	68	1	Nymphalidae,Satyrinae,Erebia,medusa	0.815	Nymphalidae,Satyrinae,Erebia,polaris	0.185
EULEP1924-15_Erebia_medusa	Nymphalidae,Satyrinae,Erebia,medusa	0.815	68	1	Nymphalidae,Satyrinae,Erebia,medusa	0.815	Nymphalidae,Satyrinae,Erebia,polaris	0.185
EULEP1891-15_Erebia_medusa	Nymphalidae,Satyrinae,Erebia,medusa	0.815	68	1	Nymphalidae,Satyrinae,Erebia,medusa	0.815	Nymphalidae,Satyrinae,Erebia,polaris	0.185
EULEP539-15_Erebia_medusa	Nymphalidae,Satyrinae,Erebia,medusa	0.815	68	1	Nymphalidae,Satyrinae,Erebia,medusa	0.815	Nymphalidae,Satyrinae,Erebia,polaris	0.185
EULEP1225-15_Erebia_medusa	Nymphalidae,Satyrinae,Erebia,medusa	0.815	68	1	Nymphalidae,Satyrinae,Erebia,medusa	0.815	Nymphalidae,Satyrinae,Erebia,polaris	0.185
EULEP1150-15_Erebia_medusa	Nymphalidae,Satyrinae,Erebia,medusa	0.815	68	1	Nymphalidae,Satyrinae,Erebia,medusa	0.815	Nymphalidae,Satyrinae,Erebia,polaris	0.185
EULEP1085-15_Erebia_medusa	Nymphalidae,Satyrinae,Erebia,medusa	0.815	68	1	Nymphalidae,Satyrinae,Erebia,medusa	0.815	Nymphalidae,Satyrinae,Erebia,polaris	0.185
EULEP1069-15_Erebia_medusa	Nymphalidae,Satyrinae,Erebia,medusa	0.815	68	1	Nymphalidae,Satyrinae,Erebia,medusa	0.815	Nymphalidae,Satyrinae,Erebia,polaris	0.185
EULEP3869-16_Erebia_medusa	Nymphalidae,Satyrinae,Erebia,medusa	0.815	68	1	Nymphalidae,Satyrinae,Erebia,medusa	0.815	Nymphalidae,Satyrinae,Erebia,polaris	0.185
EULEP3863-16_Erebia_medusa	Nymphalidae,Satyrinae,Erebia,medusa	0.815	68	1	Nymphalidae,Satyrinae,Erebia,medusa	0.815	Nymphalidae,Satyrinae,Erebia,polaris	0.185
EZROM626-08_Erebia_medusa	Nymphalidae,Satyrinae,Erebia,medusa	0.815	68	1	Nymphalidae,Satyrinae,Erebia,medusa	0.815	Nymphalidae,Satyrinae,Erebia,polaris	0.185
EZROM947-08_Erebia_medusa	Nymphalidae,Satyrinae,Erebia,medusa	0.815	68	1	Nymphalidae,Satyrinae,Erebia,medusa	0.815	Nymphalidae,Satyrinae,Erebia,polaris	0.185
EZROM943-08_Erebia_medusa	Nymphalidae,Satyrinae,Erebia,medusa	0.815	68	1	Nymphalidae,Satyrinae,Erebia,medusa	0.815	Nymphalidae,Satyrinae,Erebia,polaris	0.185
ABOLD080-16_Erebia_medusa	Nymphalidae,Satyrinae,Erebia,medusa	0.815	68	1	Nymphalidae,Satyrinae,Erebia,medusa	0.815	Nymphalidae,Satyrinae,Erebia,polaris	0.185
WMB5014-14_Erebia_medusa	Nymphalidae,Satyrinae,Erebia,medusa	0.815	68	1	Nymphalidae,Satyrinae,Erebia,medusa	0.815	Nymphalidae,Satyrinae,Erebia,polaris	0.185
EZROM945-08_Erebia_medusa	Nymphalidae,Satyrinae,Erebia,medusa	0.815	68	1	Nymphalidae,Satyrinae,Erebia,medusa	0.815	Nymphalidae,Satyrinae,Erebia,polaris	0.185
PHLAW006-13_Erebia_medusa	Nymphalidae,Satyrinae,Erebia,medusa	0.815	68	1	Nymphalidae,Satyrinae,Erebia,medusa	0.815	Nymphalidae,Satyrinae,Erebia,polaris	0.185
OXB635-15_Coenonympha_arcania	Nymphalidae,Satyrinae,Coenonympha,arcania	0.815	102	1	Nymphalidae,Satyrinae,Coenonympha,arcania	0.815	Nymphalidae,Satyrinae,Coenonympha,gardetta	0.185
OXB311-15_Coenonympha_arcania	Nymphalidae,Satyrinae,Coenonympha,arcania	0.816	102	1	Nymphalidae,Satyrinae,Coenonympha,arcania	0.816	Nymphalidae,Satyrinae,Coenonympha,gardetta	0.184
OXB940-15_Coenonympha_arcania	Nymphalidae,Satyrinae,Coenonympha,arcania	0.816	102	1	Nymphalidae,Satyrinae,Coenonympha,arcania	0.816	Nymphalidae,Satyrinae,Coenonympha,gardetta	0.184
BIBSA1839-17_Coenonympha_arcania	Nymphalidae,Satyrinae,Coenonympha,arcania	0.816	102	1	Nymphalidae,Satyrinae,Coenonympha,arcania	0.816	Nymphalidae,Satyrinae,Coenonympha,gardetta	0.184
WMB2423-13_Coenonympha_arcania	Nymphalidae,Satyrinae,Coenonympha,arcania	0.816	102	1	Nymphalidae,Satyrinae,Coenonympha,arcania	0.816	Nymphalidae,Satyrinae,Coenonympha,gardetta	0.184
WMB4811-14_Callophrys_rubi	Lycaenidae,Theclinae,Callophrys,rubi	0.816	134	1	Lycaenidae,Theclinae,Callophrys,rubi	0.816	Lycaenidae,Theclinae,Callophrys,chalybeitincta	0.184
LEATG496-14_Erebia_medusa	Nymphalidae,Satyrinae,Erebia,medusa	0.818	68	1	Nymphalidae,Satyrinae,Erebia,medusa	0.818	Nymphalidae,Satyrinae,Erebia,polaris	0.182
EZRMN346-08_Erebia_medusa	Nymphalidae,Satyrinae,Erebia,medusa	0.818	68	1	Nymphalidae,Satyrinae,Erebia,medusa	0.818	Nymphalidae,Satyrinae,Erebia,polaris	0.182
WMB4027-14_Pieris_napi	Pieridae,Pierinae,Pieris,napi	0.818	257	1	Pieridae,Pierinae,Pieris,napi	0.818	Pieridae,Pierinae,Pieris,bryoniae	0.182
EULEP3870-16_Erebia_medusa	Nymphalidae,Satyrinae,Erebia,medusa	0.82	68	1	Nymphalidae,Satyrinae,Erebia,medusa	0.82	Nymphalidae,Satyrinae,Erebia,polaris	0.18
BCLEP116-17_Polyommatus_dolus	Lycaenidae,Polyommatinae,Polyommatus,dolus	0.822	16	1	Lycaenidae,Polyommatinae,Polyommatus,dolus	0.822	Lycaenidae,Polyommatinae,Polyommatus,fabressei	0.137	Lycaenidae,Polyommatinae,Polyommatus,fulgens	0.041
BIBSA1190-15_Euphydryas_intermedia	Nymphalidae,Nymphalinae,Euphydryas,intermedia	0.822	19	1	Nymphalidae,Nymphalinae,Euphydryas,intermedia	0.822	Nymphalidae,Nymphalinae,Euphydryas,maturna	0.178
EZRMN117-08_Melitaea_phoebe	Nymphalidae,Nymphalinae,Melitaea,phoebe	0.822	66	1	Nymphalidae,Nymphalinae,Melitaea,phoebe	0.822	Nymphalidae,Nymphalinae,Melitaea,ornata	0.178
WMB1083-13_Coenonympha_arcania	Nymphalidae,Satyrinae,Coenonympha,arcania	0.822	102	1	Nymphalidae,Satyrinae,Coenonympha,arcania	0.822	Nymphalidae,Satyrinae,Coenonympha,gardetta	0.178
WMB3994-14_Lysandra_coridon	Lycaenidae,Polyommatinae,Lysandra,coridon	0.822	121	1	Lycaenidae,Polyommatinae,Lysandra,coridon	0.822	Lycaenidae,Polyommatinae,Lysandra,hispana	0.177
EZSPN861-09_Pieris_napi	Pieridae,Pierinae,Pieris,napi	0.823	257	1	Pieridae,Pierinae,Pieris,napi	0.823	Pieridae,Pierinae,Pieris,bryoniae	0.177
EZRMN169-08_Pieris_bryoniae	Pieridae,Pierinae,Pieris,bryoniae	0.824	53	1	Pieridae,Pierinae,Pieris,bryoniae	0.824	Pieridae,Pierinae,Pieris,napi	0.176
EZRMN168-08_Pieris_bryoniae	Pieridae,Pierinae,Pieris,bryoniae	0.824	53	1	Pieridae,Pierinae,Pieris,bryoniae	0.824	Pieridae,Pierinae,Pieris,napi	0.176
EZRMN167-08_Pieris_bryoniae	Pieridae,Pierinae,Pieris,bryoniae	0.824	53	1	Pieridae,Pierinae,Pieris,bryoniae	0.824	Pieridae,Pierinae,Pieris,napi	0.176
EZROM462-08_Pieris_bryoniae	Pieridae,Pierinae,Pieris,bryoniae	0.824	53	1	Pieridae,Pierinae,Pieris,bryoniae	0.824	Pieridae,Pierinae,Pieris,napi	0.176
EZROM461-08_Pieris_bryoniae	Pieridae,Pierinae,Pieris,bryoniae	0.824	53	1	Pieridae,Pierinae,Pieris,bryoniae	0.824	Pieridae,Pierinae,Pieris,napi	0.176
EZRMN166-08_Pieris_bryoniae	Pieridae,Pierinae,Pieris,bryoniae	0.824	53	1	Pieridae,Pierinae,Pieris,bryoniae	0.824	Pieridae,Pierinae,Pieris,napi	0.176
WMB2228-13_Callophrys_rubi	Lycaenidae,Theclinae,Callophrys,rubi	0.824	134	1	Lycaenidae,Theclinae,Callophrys,rubi	0.824	Lycaenidae,Theclinae,Callophrys,chalybeitincta	0.175
LEFIC057-10_Plebejus_idas	Lycaenidae,Polyommatinae,Plebejus,idas	0.827	186	1	Lycaenidae,Polyommatinae,Plebejus,idas	0.827	Lycaenidae,Polyommatinae,Plebejus,bellieri	0.146	Lycaenidae,Polyommatinae,Plebejus,argyrognomon	0.027
EULEP2352-15_Coenonympha_arcania	Nymphalidae,Satyrinae,Coenonympha,arcania	0.828	102	1	Nymphalidae,Satyrinae,Coenonympha,arcania	0.828	Nymphalidae,Satyrinae,Coenonympha,gardetta	0.172
EULEP4437-16_Pieris_napi	Pieridae,Pierinae,Pieris,napi	0.828	257	1	Pieridae,Pierinae,Pieris,napi	0.828	Pieridae,Pierinae,Pieris,bryoniae	0.172
EULEP4835-16_Iphiclides_podalirius	Papilionidae,Papilioninae,Iphiclides,podalirius	0.83	100	1	Papilionidae,Papilioninae,Iphiclides,podalirius	0.83	Papilionidae,Papilioninae,Iphiclides,feisthamelii	0.17
EZROM1030-08_Iphiclides_podalirius	Papilionidae,Papilioninae,Iphiclides,podalirius	0.83	100	1	Papilionidae,Papilioninae,Iphiclides,podalirius	0.83	Papilionidae,Papilioninae,Iphiclides,feisthamelii	0.17
OXB1247-15_Callophrys_rubi	Lycaenidae,Theclinae,Callophrys,rubi	0.831	134	1	Lycaenidae,Theclinae,Callophrys,rubi	0.831	Lycaenidae,Theclinae,Callophrys,chalybeitincta	0.168
OXB1151-15_Erebia_melampus	Nymphalidae,Satyrinae,Erebia,melampus	0.832	38	1	Nymphalidae,Satyrinae,Erebia,melampus	0.832	Nymphalidae,Satyrinae,Erebia,sudetica	0.168
OXB1406-15_Pieris_napi	Pieridae,Pierinae,Pieris,napi	0.836	257	1	Pieridae,Pierinae,Pieris,napi	0.836	Pieridae,Pierinae,Pieris,bryoniae	0.164
OXB1386-15_Pieris_napi	Pieridae,Pierinae,Pieris,napi	0.836	257	1	Pieridae,Pierinae,Pieris,napi	0.836	Pieridae,Pierinae,Pieris,bryoniae	0.164
OXB549-15_Pieris_napi	Pieridae,Pierinae,Pieris,napi	0.836	257	1	Pieridae,Pierinae,Pieris,napi	0.836	Pieridae,Pierinae,Pieris,bryoniae	0.164
OXB548-15_Pieris_napi	Pieridae,Pierinae,Pieris,napi	0.836	257	1	Pieridae,Pierinae,Pieris,napi	0.836	Pieridae,Pierinae,Pieris,bryoniae	0.164
OXB542-15_Pieris_napi	Pieridae,Pierinae,Pieris,napi	0.836	257	1	Pieridae,Pierinae,Pieris,napi	0.836	Pieridae,Pierinae,Pieris,bryoniae	0.164
OXB541-15_Pieris_napi	Pieridae,Pierinae,Pieris,napi	0.836	257	1	Pieridae,Pierinae,Pieris,napi	0.836	Pieridae,Pierinae,Pieris,bryoniae	0.164
OXB540-15_Pieris_napi	Pieridae,Pierinae,Pieris,napi	0.836	257	1	Pieridae,Pierinae,Pieris,napi	0.836	Pieridae,Pierinae,Pieris,bryoniae	0.164
OXB536-15_Pieris_napi	Pieridae,Pierinae,Pieris,napi	0.836	257	1	Pieridae,Pierinae,Pieris,napi	0.836	Pieridae,Pierinae,Pieris,bryoniae	0.164
OXB535-15_Pieris_napi	Pieridae,Pierinae,Pieris,napi	0.836	257	1	Pieridae,Pierinae,Pieris,napi	0.836	Pieridae,Pierinae,Pieris,bryoniae	0.164
OXB523-15_Pieris_napi	Pieridae,Pierinae,Pieris,napi	0.836	257	1	Pieridae,Pierinae,Pieris,napi	0.836	Pieridae,Pierinae,Pieris,bryoniae	0.164
OXB485-15_Pieris_napi	Pieridae,Pierinae,Pieris,napi	0.836	257	1	Pieridae,Pierinae,Pieris,napi	0.836	Pieridae,Pierinae,Pieris,bryoniae	0.164
OXB484-15_Pieris_napi	Pieridae,Pierinae,Pieris,napi	0.836	257	1	Pieridae,Pierinae,Pieris,napi	0.836	Pieridae,Pierinae,Pieris,bryoniae	0.164
OXB461-15_Pieris_napi	Pieridae,Pierinae,Pieris,napi	0.836	257	1	Pieridae,Pierinae,Pieris,napi	0.836	Pieridae,Pierinae,Pieris,bryoniae	0.164
OXB448-15_Pieris_napi	Pieridae,Pierinae,Pieris,napi	0.836	257	1	Pieridae,Pierinae,Pieris,napi	0.836	Pieridae,Pierinae,Pieris,bryoniae	0.164
OXB447-15_Pieris_napi	Pieridae,Pierinae,Pieris,napi	0.836	257	1	Pieridae,Pierinae,Pieris,napi	0.836	Pieridae,Pierinae,Pieris,bryoniae	0.164
OXB1315-15_Pieris_napi	Pieridae,Pierinae,Pieris,napi	0.836	257	1	Pieridae,Pierinae,Pieris,napi	0.836	Pieridae,Pierinae,Pieris,bryoniae	0.164
OXB441-15_Pieris_napi	Pieridae,Pierinae,Pieris,napi	0.836	257	1	Pieridae,Pierinae,Pieris,napi	0.836	Pieridae,Pierinae,Pieris,bryoniae	0.164
OXB440-15_Pieris_napi	Pieridae,Pierinae,Pieris,napi	0.836	257	1	Pieridae,Pierinae,Pieris,napi	0.836	Pieridae,Pierinae,Pieris,bryoniae	0.164
OXB439-15_Pieris_napi	Pieridae,Pierinae,Pieris,napi	0.836	257	1	Pieridae,Pierinae,Pieris,napi	0.836	Pieridae,Pierinae,Pieris,bryoniae	0.164
OXB433-15_Pieris_napi	Pieridae,Pierinae,Pieris,napi	0.836	257	1	Pieridae,Pierinae,Pieris,napi	0.836	Pieridae,Pierinae,Pieris,bryoniae	0.164
OXB431-15_Pieris_napi	Pieridae,Pierinae,Pieris,napi	0.836	257	1	Pieridae,Pierinae,Pieris,napi	0.836	Pieridae,Pierinae,Pieris,bryoniae	0.164
OXB430-15_Pieris_napi	Pieridae,Pierinae,Pieris,napi	0.836	257	1	Pieridae,Pierinae,Pieris,napi	0.836	Pieridae,Pierinae,Pieris,bryoniae	0.164
OXB412-15_Pieris_napi	Pieridae,Pierinae,Pieris,napi	0.836	257	1	Pieridae,Pierinae,Pieris,napi	0.836	Pieridae,Pierinae,Pieris,bryoniae	0.164
OXB411-15_Pieris_napi	Pieridae,Pierinae,Pieris,napi	0.836	257	1	Pieridae,Pierinae,Pieris,napi	0.836	Pieridae,Pierinae,Pieris,bryoniae	0.164
OXB410-15_Pieris_napi	Pieridae,Pierinae,Pieris,napi	0.836	257	1	Pieridae,Pierinae,Pieris,napi	0.836	Pieridae,Pierinae,Pieris,bryoniae	0.164
OXB409-15_Pieris_napi	Pieridae,Pierinae,Pieris,napi	0.836	257	1	Pieridae,Pierinae,Pieris,napi	0.836	Pieridae,Pierinae,Pieris,bryoniae	0.164
OXB408-15_Pieris_napi	Pieridae,Pierinae,Pieris,napi	0.836	257	1	Pieridae,Pierinae,Pieris,napi	0.836	Pieridae,Pierinae,Pieris,bryoniae	0.164
OXB403-15_Pieris_napi	Pieridae,Pierinae,Pieris,napi	0.836	257	1	Pieridae,Pierinae,Pieris,napi	0.836	Pieridae,Pierinae,Pieris,bryoniae	0.164
OXB402-15_Pieris_napi	Pieridae,Pierinae,Pieris,napi	0.836	257	1	Pieridae,Pierinae,Pieris,napi	0.836	Pieridae,Pierinae,Pieris,bryoniae	0.164
OXB401-15_Pieris_napi	Pieridae,Pierinae,Pieris,napi	0.836	257	1	Pieridae,Pierinae,Pieris,napi	0.836	Pieridae,Pierinae,Pieris,bryoniae	0.164
OXB400-15_Pieris_napi	Pieridae,Pierinae,Pieris,napi	0.836	257	1	Pieridae,Pierinae,Pieris,napi	0.836	Pieridae,Pierinae,Pieris,bryoniae	0.164
OXB399-15_Pieris_napi	Pieridae,Pierinae,Pieris,napi	0.836	257	1	Pieridae,Pierinae,Pieris,napi	0.836	Pieridae,Pierinae,Pieris,bryoniae	0.164
OXB1035-15_Pieris_napi	Pieridae,Pierinae,Pieris,napi	0.836	257	1	Pieridae,Pierinae,Pieris,napi	0.836	Pieridae,Pierinae,Pieris,bryoniae	0.164
OXB385-15_Pieris_napi	Pieridae,Pierinae,Pieris,napi	0.836	257	1	Pieridae,Pierinae,Pieris,napi	0.836	Pieridae,Pierinae,Pieris,bryoniae	0.164
OXB384-15_Pieris_napi	Pieridae,Pierinae,Pieris,napi	0.836	257	1	Pieridae,Pierinae,Pieris,napi	0.836	Pieridae,Pierinae,Pieris,bryoniae	0.164
OXB382-15_Pieris_napi	Pieridae,Pierinae,Pieris,napi	0.836	257	1	Pieridae,Pierinae,Pieris,napi	0.836	Pieridae,Pierinae,Pieris,bryoniae	0.164
OXB381-15_Pieris_napi	Pieridae,Pierinae,Pieris,napi	0.836	257	1	Pieridae,Pierinae,Pieris,napi	0.836	Pieridae,Pierinae,Pieris,bryoniae	0.164
OXB1526-16_Pieris_napi	Pieridae,Pierinae,Pieris,napi	0.836	257	1	Pieridae,Pierinae,Pieris,napi	0.836	Pieridae,Pierinae,Pieris,bryoniae	0.164
OXB1453-16_Pieris_napi	Pieridae,Pierinae,Pieris,napi	0.836	257	1	Pieridae,Pierinae,Pieris,napi	0.836	Pieridae,Pierinae,Pieris,bryoniae	0.164
OXB1451-16_Pieris_napi	Pieridae,Pierinae,Pieris,napi	0.836	257	1	Pieridae,Pierinae,Pieris,napi	0.836	Pieridae,Pierinae,Pieris,bryoniae	0.164
OXB1449-16_Pieris_napi	Pieridae,Pierinae,Pieris,napi	0.836	257	1	Pieridae,Pierinae,Pieris,napi	0.836	Pieridae,Pierinae,Pieris,bryoniae	0.164
LEFIJ4746-16_Pieris_napi	Pieridae,Pierinae,Pieris,napi	0.836	257	1	Pieridae,Pierinae,Pieris,napi	0.836	Pieridae,Pierinae,Pieris,bryoniae	0.164
BIBSA1132-15_Pieris_napi	Pieridae,Pierinae,Pieris,napi	0.836	257	1	Pieridae,Pierinae,Pieris,napi	0.836	Pieridae,Pierinae,Pieris,bryoniae	0.164
EULEP2020-15_Pieris_napi	Pieridae,Pierinae,Pieris,napi	0.836	257	1	Pieridae,Pierinae,Pieris,napi	0.836	Pieridae,Pierinae,Pieris,bryoniae	0.164
EULEP833-15_Pieris_napi	Pieridae,Pierinae,Pieris,napi	0.836	257	1	Pieridae,Pierinae,Pieris,napi	0.836	Pieridae,Pierinae,Pieris,bryoniae	0.164
EULEP5887-18_Pieris_napi	Pieridae,Pierinae,Pieris,napi	0.836	257	1	Pieridae,Pierinae,Pieris,napi	0.836	Pieridae,Pierinae,Pieris,bryoniae	0.164
EULEP4435-16_Pieris_napi	Pieridae,Pierinae,Pieris,napi	0.836	257	1	Pieridae,Pierinae,Pieris,napi	0.836	Pieridae,Pierinae,Pieris,bryoniae	0.164
WMB3828-14_Pieris_napi	Pieridae,Pierinae,Pieris,napi	0.836	257	1	Pieridae,Pierinae,Pieris,napi	0.836	Pieridae,Pierinae,Pieris,bryoniae	0.164
WMB1690-13_Pieris_napi	Pieridae,Pierinae,Pieris,napi	0.836	257	1	Pieridae,Pierinae,Pieris,napi	0.836	Pieridae,Pierinae,Pieris,bryoniae	0.164
WMB3773-14_Pieris_napi	Pieridae,Pierinae,Pieris,napi	0.836	257	1	Pieridae,Pierinae,Pieris,napi	0.836	Pieridae,Pierinae,Pieris,bryoniae	0.164
WMB1181-13_Pieris_napi	Pieridae,Pierinae,Pieris,napi	0.836	257	1	Pieridae,Pierinae,Pieris,napi	0.836	Pieridae,Pierinae,Pieris,bryoniae	0.164
WMB3164-14_Pieris_napi	Pieridae,Pierinae,Pieris,napi	0.836	257	1	Pieridae,Pierinae,Pieris,napi	0.836	Pieridae,Pierinae,Pieris,bryoniae	0.164
WMB2907-14_Pieris_napi	Pieridae,Pierinae,Pieris,napi	0.836	257	1	Pieridae,Pierinae,Pieris,napi	0.836	Pieridae,Pierinae,Pieris,bryoniae	0.164
EZSPM877-12_Pieris_napi	Pieridae,Pierinae,Pieris,napi	0.836	257	1	Pieridae,Pierinae,Pieris,napi	0.836	Pieridae,Pierinae,Pieris,bryoniae	0.164
EZSPM875-12_Pieris_napi	Pieridae,Pierinae,Pieris,napi	0.836	257	1	Pieridae,Pierinae,Pieris,napi	0.836	Pieridae,Pierinae,Pieris,bryoniae	0.164
EZSPM861-12_Pieris_napi	Pieridae,Pierinae,Pieris,napi	0.836	257	1	Pieridae,Pierinae,Pieris,napi	0.836	Pieridae,Pierinae,Pieris,bryoniae	0.164
EZSPM442-09_Pieris_napi	Pieridae,Pierinae,Pieris,napi	0.836	257	1	Pieridae,Pierinae,Pieris,napi	0.836	Pieridae,Pierinae,Pieris,bryoniae	0.164
EZSPM174-09_Pieris_napi	Pieridae,Pierinae,Pieris,napi	0.836	257	1	Pieridae,Pierinae,Pieris,napi	0.836	Pieridae,Pierinae,Pieris,bryoniae	0.164
EZSPM343-09_Pieris_napi	Pieridae,Pierinae,Pieris,napi	0.836	257	1	Pieridae,Pierinae,Pieris,napi	0.836	Pieridae,Pierinae,Pieris,bryoniae	0.164
EZSPN485-09_Pieris_napi	Pieridae,Pierinae,Pieris,napi	0.836	257	1	Pieridae,Pierinae,Pieris,napi	0.836	Pieridae,Pierinae,Pieris,bryoniae	0.164
EZSPN484-09_Pieris_napi	Pieridae,Pierinae,Pieris,napi	0.836	257	1	Pieridae,Pierinae,Pieris,napi	0.836	Pieridae,Pierinae,Pieris,bryoniae	0.164
EZSPN429-09_Pieris_napi	Pieridae,Pierinae,Pieris,napi	0.836	257	1	Pieridae,Pierinae,Pieris,napi	0.836	Pieridae,Pierinae,Pieris,bryoniae	0.164
EZSPC607-09_Pieris_napi	Pieridae,Pierinae,Pieris,napi	0.836	257	1	Pieridae,Pierinae,Pieris,napi	0.836	Pieridae,Pierinae,Pieris,bryoniae	0.164
EZROM468-08_Pieris_napi	Pieridae,Pierinae,Pieris,napi	0.836	257	1	Pieridae,Pierinae,Pieris,napi	0.836	Pieridae,Pierinae,Pieris,bryoniae	0.164
EZROM467-08_Pieris_napi	Pieridae,Pierinae,Pieris,napi	0.836	257	1	Pieridae,Pierinae,Pieris,napi	0.836	Pieridae,Pierinae,Pieris,bryoniae	0.164
EZROM590-08_Pieris_napi	Pieridae,Pierinae,Pieris,napi	0.836	257	1	Pieridae,Pierinae,Pieris,napi	0.836	Pieridae,Pierinae,Pieris,bryoniae	0.164
LENOA1352-11_Pieris_napi	Pieridae,Pierinae,Pieris,napi	0.836	257	1	Pieridae,Pierinae,Pieris,napi	0.836	Pieridae,Pierinae,Pieris,bryoniae	0.164
EULEP4452-16_Pieris_napi	Pieridae,Pierinae,Pieris,napi	0.836	257	1	Pieridae,Pierinae,Pieris,napi	0.836	Pieridae,Pierinae,Pieris,bryoniae	0.164
EZSPM146-09_Pieris_napi	Pieridae,Pierinae,Pieris,napi	0.836	257	1	Pieridae,Pierinae,Pieris,napi	0.836	Pieridae,Pierinae,Pieris,bryoniae	0.164
EZSPM374-09_Pieris_napi	Pieridae,Pierinae,Pieris,napi	0.836	257	1	Pieridae,Pierinae,Pieris,napi	0.836	Pieridae,Pierinae,Pieris,bryoniae	0.164
OXB438-15_Pieris_napi	Pieridae,Pierinae,Pieris,napi	0.836	257	1	Pieridae,Pierinae,Pieris,napi	0.836	Pieridae,Pierinae,Pieris,bryoniae	0.164
EZSPM426-09_Polyommatus_fulgens	Lycaenidae,Polyommatinae,Polyommatus,fulgens	0.837	13	1	Lycaenidae,Polyommatinae,Polyommatus,fulgens	0.837	Lycaenidae,Polyommatinae,Polyommatus,fabressei	0.158
EZSPM099-09_Iphiclides_feisthamelii	Papilionidae,Papilioninae,Iphiclides,feisthamelii	0.837	27	1	Papilionidae,Papilioninae,Iphiclides,feisthamelii	0.837	Papilionidae,Papilioninae,Iphiclides,podalirius	0.163
EZSPM450-09_Iphiclides_feisthamelii	Papilionidae,Papilioninae,Iphiclides,feisthamelii	0.837	27	1	Papilionidae,Papilioninae,Iphiclides,feisthamelii	0.837	Papilionidae,Papilioninae,Iphiclides,podalirius	0.163
WMB5001-14_Colias_crocea	Pieridae,Coliadinae,Colias,crocea	0.838	207	1	Pieridae,Coliadinae,Colias,crocea	0.838	Pieridae,Coliadinae,Colias,erate	0.162
EZSPN449-09_Colias_crocea	Pieridae,Coliadinae,Colias,crocea	0.838	207	1	Pieridae,Coliadinae,Colias,crocea	0.838	Pieridae,Coliadinae,Colias,erate	0.162
EULEP4949-16_Pieris_napi	Pieridae,Pierinae,Pieris,napi	0.838	257	1	Pieridae,Pierinae,Pieris,napi	0.838	Pieridae,Pierinae,Pieris,bryoniae	0.162
PHLSA729-11_Coenonympha_gardetta	Nymphalidae,Satyrinae,Coenonympha,gardetta	0.839	47	1	Nymphalidae,Satyrinae,Coenonympha,gardetta	0.839	Nymphalidae,Satyrinae,Coenonympha,arcania	0.161
LEATC102-13_Coenonympha_gardetta	Nymphalidae,Satyrinae,Coenonympha,gardetta	0.839	47	1	Nymphalidae,Satyrinae,Coenonympha,gardetta	0.839	Nymphalidae,Satyrinae,Coenonympha,arcania	0.161
LON211-08_Euphydryas_iduna	Nymphalidae,Nymphalinae,Euphydryas,iduna	0.84	7	1	Nymphalidae,Nymphalinae,Euphydryas,iduna	0.84	Nymphalidae,Nymphalinae,Euphydryas,intermedia	0.16
EULEP4718-16_Euphydryas_iduna	Nymphalidae,Nymphalinae,Euphydryas,iduna	0.84	7	1	Nymphalidae,Nymphalinae,Euphydryas,iduna	0.84	Nymphalidae,Nymphalinae,Euphydryas,intermedia	0.16
WMB6629-18_Euphydryas_iduna	Nymphalidae,Nymphalinae,Euphydryas,iduna	0.84	7	1	Nymphalidae,Nymphalinae,Euphydryas,iduna	0.84	Nymphalidae,Nymphalinae,Euphydryas,intermedia	0.16
LEFIA736-10_Euphydryas_iduna	Nymphalidae,Nymphalinae,Euphydryas,iduna	0.84	7	1	Nymphalidae,Nymphalinae,Euphydryas,iduna	0.84	Nymphalidae,Nymphalinae,Euphydryas,intermedia	0.16
LEFIA735-10_Euphydryas_iduna	Nymphalidae,Nymphalinae,Euphydryas,iduna	0.84	7	1	Nymphalidae,Nymphalinae,Euphydryas,iduna	0.84	Nymphalidae,Nymphalinae,Euphydryas,intermedia	0.16
WMB4783-14_Iphiclides_podalirius	Papilionidae,Papilioninae,Iphiclides,podalirius	0.841	100	1	Papilionidae,Papilioninae,Iphiclides,podalirius	0.841	Papilionidae,Papilioninae,Iphiclides,feisthamelii	0.159
LEFID416-10_Euphydryas_iduna	Nymphalidae,Nymphalinae,Euphydryas,iduna	0.844	7	1	Nymphalidae,Nymphalinae,Euphydryas,iduna	0.844	Nymphalidae,Nymphalinae,Euphydryas,intermedia	0.156
EULEP4785-16_Euphydryas_iduna	Nymphalidae,Nymphalinae,Euphydryas,iduna	0.844	7	1	Nymphalidae,Nymphalinae,Euphydryas,iduna	0.844	Nymphalidae,Nymphalinae,Euphydryas,intermedia	0.156
GBMIN71179-17_Polyommatus_orphicus	Lycaenidae,Polyommatinae,Polyommatus,orphicus	0.844	19	1	Lycaenidae,Polyommatinae,Polyommatus,orphicus	0.844	Lycaenidae,Polyommatinae,Polyommatus,timfristos	0.156
BIBSA198-15_Colias_crocea	Pieridae,Coliadinae,Colias,crocea	0.845	207	1	Pieridae,Coliadinae,Colias,crocea	0.845	Pieridae,Coliadinae,Colias,erate	0.155
EULEP1966-15_Lysandra_hispana	Lycaenidae,Polyommatinae,Lysandra,hispana	0.847	24	1	Lycaenidae,Polyommatinae,Lysandra,hispana	0.847	Lycaenidae,Polyommatinae,Lysandra,coridon	0.149
EZSPM828-12_Polyommatus_fabressei	Lycaenidae,Polyommatinae,Polyommatus,fabressei	0.847	33	1	Lycaenidae,Polyommatinae,Polyommatus,fabressei	0.847	Lycaenidae,Polyommatinae,Polyommatus,fulgens	0.153
EZSPM353-09_Polyommatus_fabressei	Lycaenidae,Polyommatinae,Polyommatus,fabressei	0.847	33	1	Lycaenidae,Polyommatinae,Polyommatus,fabressei	0.847	Lycaenidae,Polyommatinae,Polyommatus,fulgens	0.153
EZSPM338-09_Polyommatus_fabressei	Lycaenidae,Polyommatinae,Polyommatus,fabressei	0.847	33	1	Lycaenidae,Polyommatinae,Polyommatus,fabressei	0.847	Lycaenidae,Polyommatinae,Polyommatus,fulgens	0.153
EZSPM334-09_Polyommatus_fabressei	Lycaenidae,Polyommatinae,Polyommatus,fabressei	0.847	33	1	Lycaenidae,Polyommatinae,Polyommatus,fabressei	0.847	Lycaenidae,Polyommatinae,Polyommatus,fulgens	0.153
EZSPM331-09_Polyommatus_fabressei	Lycaenidae,Polyommatinae,Polyommatus,fabressei	0.847	33	1	Lycaenidae,Polyommatinae,Polyommatus,fabressei	0.847	Lycaenidae,Polyommatinae,Polyommatus,fulgens	0.153
EULEP4449-16_Pieris_napi	Pieridae,Pierinae,Pieris,napi	0.848	257	1	Pieridae,Pierinae,Pieris,napi	0.848	Pieridae,Pierinae,Pieris,bryoniae	0.152
LEFIJ6627-17_Melitaea_phoebe	Nymphalidae,Nymphalinae,Melitaea,phoebe	0.85	66	1	Nymphalidae,Nymphalinae,Melitaea,phoebe	0.85	Nymphalidae,Nymphalinae,Melitaea,ornata	0.15
EULEP1894-15_Melitaea_phoebe	Nymphalidae,Nymphalinae,Melitaea,phoebe	0.85	66	1	Nymphalidae,Nymphalinae,Melitaea,phoebe	0.85	Nymphalidae,Nymphalinae,Melitaea,ornata	0.15
EULEP2494-15_Melitaea_phoebe	Nymphalidae,Nymphalinae,Melitaea,phoebe	0.85	66	1	Nymphalidae,Nymphalinae,Melitaea,phoebe	0.85	Nymphalidae,Nymphalinae,Melitaea,ornata	0.15
EULEP2462-15_Melitaea_phoebe	Nymphalidae,Nymphalinae,Melitaea,phoebe	0.85	66	1	Nymphalidae,Nymphalinae,Melitaea,phoebe	0.85	Nymphalidae,Nymphalinae,Melitaea,ornata	0.15
EULEP2082-15_Melitaea_phoebe	Nymphalidae,Nymphalinae,Melitaea,phoebe	0.85	66	1	Nymphalidae,Nymphalinae,Melitaea,phoebe	0.85	Nymphalidae,Nymphalinae,Melitaea,ornata	0.15
EULEP1520-15_Melitaea_phoebe	Nymphalidae,Nymphalinae,Melitaea,phoebe	0.85	66	1	Nymphalidae,Nymphalinae,Melitaea,phoebe	0.85	Nymphalidae,Nymphalinae,Melitaea,ornata	0.15
EULEP1595-15_Melitaea_phoebe	Nymphalidae,Nymphalinae,Melitaea,phoebe	0.85	66	1	Nymphalidae,Nymphalinae,Melitaea,phoebe	0.85	Nymphalidae,Nymphalinae,Melitaea,ornata	0.15
EULEP632-15_Melitaea_phoebe	Nymphalidae,Nymphalinae,Melitaea,phoebe	0.85	66	1	Nymphalidae,Nymphalinae,Melitaea,phoebe	0.85	Nymphalidae,Nymphalinae,Melitaea,ornata	0.15
[truncated: 20,067 more rows]
