# Supplementary material for: High resolution DNA barcode library for European butterflies reveals continental patterns of mitochondrial genetic diversity
Source: Commun Biol. 2021 Mar 9;4:315. doi: 10.1038/s42003-021-01834-7 (PMC7943782; doi:10.1038/s42003-021-01834-7)
Supplement: Supplementary file 13 — Supplementary Data 10 [file 42003_2021_1834_MOESM13_ESM.xlsx]

## Sheet: Supplementary Data 10
Family	Species	Comments	Number of sequences per species	PROTAX average probability of correct assignment to species	Distance to nearest neighbour (%)
Nymphalidae	Hipparchia volgensis	barcode sharing	8	0.148	0
Nymphalidae	Erebia nivalis	barcode sharing	16	0.198	0
Nymphalidae	Erebia arvernensis	barcode sharing	32	0.271	0
Nymphalidae	Erebia calcarius	barcode sharing	8	0.284	0
Nymphalidae	Maniola halicarnassus	barcode sharing	4	0.295	0
Nymphalidae	Erebia tyndarus	barcode sharing	26	0.298	0
Nymphalidae	Hipparchia christenseni		3	0.401	0.15
Nymphalidae	Erebia neleus	barcode sharing	9	0.408	0
Pieridae	Colias myrmidone	barcode sharing	11	0.423	0
Lycaenidae	Lysandra hispana	barcode sharing	24	0.423	0
Nymphalidae	Erebia cassioides	barcode sharing	21	0.424	0
Nymphalidae	Hipparchia neapolitana	barcode sharing	5	0.434	0
Nymphalidae	Oeneis norna	barcode sharing	12	0.464	0
Lycaenidae	Pseudophilotes baton	barcode sharing	61	0.476	0
Nymphalidae	Hipparchia sbordonii	barcode sharing	4	0.477	0
Lycaenidae	Plebejus bellieri	barcode sharing	20	0.479	0
Nymphalidae	Boloria chariclea	barcode sharing	7	0.494	0
Pieridae	Colias caucasica	barcode sharing	18	0.496	0
Nymphalidae	Boloria angarensis	barcode sharing	3	0.506	0
Nymphalidae	Hipparchia semele	barcode sharing	109	0.513	0
Pieridae	Colias erate	barcode sharing	19	0.519	0
Lycaenidae	Plebejus argyrognomon	barcode sharing	58	0.524	0
Lycaenidae	Kretania pylaon	barcode sharing	5	0.526	0
Nymphalidae	Erebia polaris	barcode sharing	7	0.527	0
Nymphalidae	Maniola chia	barcode sharing	5	0.533	0
Lycaenidae	Cupido decoloratus	barcode sharing	18	0.538	0
Pieridae	Colias crocea	barcode sharing	207	0.546	0
Nymphalidae	Hipparchia syriaca	barcode sharing	18	0.546	0
Papilionidae	Iphiclides feisthamelii	barcode sharing	27	0.547	0
Papilionidae	Iphiclides podalirius	barcode sharing	100	0.547	0
Nymphalidae	Maniola cypricola	barcode sharing	9	0.551	0
Lycaenidae	Callophrys chalybeitincta	barcode sharing	7	0.555	0
Nymphalidae	Coenonympha amaryllis	barcode sharing	2	0.576	0
Lycaenidae	Cupido alcetas	barcode sharing	58	0.581	0
Lycaenidae	Pseudophilotes vicrama	barcode sharing	23	0.586	0
Nymphalidae	Euphydryas intermedia	barcode sharing	19	0.592	0
Hesperiidae	Pyrgus warrenensis	barcode sharing	30	0.608	0
Nymphalidae	Maniola telmessia	barcode sharing	10	0.611	0
Nymphalidae	Erebia stiria	barcode sharing	13	0.615	0
Nymphalidae	Erebia medusa	barcode sharing	68	0.675	0
Nymphalidae	Melitaea ornata	barcode sharing	32	0.679	0
Hesperiidae	Pyrgus alveus	barcode sharing	185	0.684	0
Pieridae	Colias palaeno		34	0.711	0.15
Nymphalidae	Erebia euryale	barcode sharing	115	0.714	0
Nymphalidae	Euphydryas maturna	barcode sharing	42	0.716	0
Nymphalidae	Erebia styx	barcode sharing	24	0.742	0
Nymphalidae	Erebia ligea	barcode sharing	67	0.751	0
Nymphalidae	Hipparchia cypriensis		5	0.757	0.15
Nymphalidae	Hipparchia cretica		5	0.761	0.31
Lycaenidae	Lysandra albicans		22	0.761	0.15
Nymphalidae	Hipparchia aristaeus	barcode sharing	20	0.763	0
Nymphalidae	Coenonympha tullia	barcode sharing	48	0.772	0
Nymphalidae	Coenonympha arcania	barcode sharing	102	0.773	0
Lycaenidae	Kretania sephirus	barcode sharing	32	0.773	0
Lycaenidae	Callophrys rubi	barcode sharing	134	0.793	0
Hesperiidae	Pyrgus foulquieri	barcode sharing	31	0.793	0
Nymphalidae	Oeneis glacialis	barcode sharing	23	0.797	0
Lycaenidae	Polyommatus fulgens	barcode sharing	13	0.806	0
Nymphalidae	Pseudochazara graeca		8	0.808	0.15
Lycaenidae	Cupido lorquinii	barcode sharing	20	0.81	0
Lycaenidae	Polyommatus fabressei	barcode sharing	33	0.81	0
Nymphalidae	Coenonympha gardetta	barcode sharing	47	0.811	0
Lycaenidae	Lysandra coridon	barcode sharing	121	0.812	0
Nymphalidae	Hipparchia fagi	barcode sharing	65	0.822	0
Nymphalidae	Euphydryas iduna	barcode sharing	7	0.841	0
Nymphalidae	Maniola jurtina	barcode sharing	638	0.85	0
Pieridae	Pieris bryoniae	barcode sharing	53	0.85	0
Nymphalidae	Coenonympha rhodopensis		27	0.869	0.15
Lycaenidae	Pseudophilotes panoptes	barcode sharing	26	0.872	0
Nymphalidae	Melitaea phoebe	barcode sharing	66	0.879	0
Nymphalidae	Satyrus virbius		4	0.891	0.15
Lycaenidae	Plebejus idas	barcode sharing	186	0.897	0
Nymphalidae	Coenonympha orientalis		8	0.913	0.16
Nymphalidae	Apatura metis		17	0.914	0.15
Pieridae	Pieris napi	barcode sharing	257	0.921	0
Nymphalidae	Apatura ilia		53	0.93	0.15
Nymphalidae	Pseudochazara tisiphone		9	0.94	0.31
Nymphalidae	Melitaea athalia	barcode sharing	102	0.942	0
Lycaenidae	Cupido minimus	barcode sharing	153	0.946	0
Lycaenidae	Agriades glandon		34	0.948	0.31
Nymphalidae	Pseudochazara amymone		4	0.949	0.15
Nymphalidae	Erebia neoridas		24	0.954	0.31
Nymphalidae	Pseudochazara orestes		6	0.959	0.31
Nymphalidae	Satyrus ferula		50	0.959	0.15
Lycaenidae	Lysandra caelestissima		5	0.96	0.31
Nymphalidae	Pseudochazara mercurius		2	0.96	0.46
Nymphalidae	Pseudochazara euxina		8	0.961	0.31
Nymphalidae	Pseudochazara williamsi		13	0.964	0.31
Lycaenidae	Polyommatus dolus		16	0.965	0.46
Nymphalidae	Erebia zapateri		9	0.968	0.31
Lycaenidae	Agriades aquilo		9	0.972	0.31
Pieridae	Colias tyche		6	0.972	0.15
Nymphalidae	Erebia meolans		38	0.975	0.61
Hesperiidae	Carcharodus floccifera		60	0.976	0.33
Nymphalidae	Erebia melampus		38	0.977	0.31
Lycaenidae	Lycaena candens		9	0.977	0.31
Lycaenidae	Lysandra bellargus		111	0.98	0.31
Nymphalidae	Pseudochazara cingovskii		7	0.98	0.36
Nymphalidae	Boloria aquilonaris		29	0.982	0.47
Nymphalidae	Hipparchia hermione		74	0.984	0.46
Nymphalidae	Erebia sudetica		19	0.985	0.31
Hesperiidae	Carterocephalus silvicola		13	0.99	0.46
Lycaenidae	Lycaena hippothoe		81	0.991	0.31
Lycaenidae	Polyommatus orphicus		19	0.991	0.46
Lycaenidae	Polyommatus timfristos		6	0.991	0.46
Hesperiidae	Carcharodus orientalis		23	0.993	0.33
Hesperiidae	Pyrgus carlinae		17	0.993	0.46
Hesperiidae	Pyrgus cirsii		14	0.993	0.46
Hesperiidae	Carterocephalus palaemon		57	0.994	0.46
Nymphalidae	Melanargia galathea		162	0.994	0.31
Nymphalidae	Melanargia lachesis		37	0.994	0.31
Nymphalidae	Boloria alaskensis		3	0.995	0.47
Nymphalidae	Erebia pandrose		47	0.996	0.46
Nymphalidae	Melitaea celadussa	barcode sharing	146	0.996	0
Nymphalidae	Melitaea asteria		10	0.997	0.46
Nymphalidae	Melitaea aurelia		56	0.997	0.46
Nymphalidae	Brenthis daphne		83	0.998	0.46
Nymphalidae	Erebia sthennyo		11	0.998	0.46
Nymphalidae	Brenthis ino		80	0.999	0.46
Lycaenidae	Callophrys suaveola		3	0.999	0.66
Nymphalidae	Erebia palarica		11	0.999	0.61
Nymphalidae	Erebia rondoui		17	0.999	0.46
Lycaenidae	Polyommatus icarus		384	0.999	0.62
Lycaenidae	Polyommatus nephohiptamenos		7	0.999	0.61
Nymphalidae	Aglais ichnusa		8	1	0.79
Nymphalidae	Aglais io		88	1	5.23
Nymphalidae	Aglais urticae		116	1	0.79
Lycaenidae	Agriades dardanus		17	1	2.12
Lycaenidae	Agriades optilete		127	1	3.22
Lycaenidae	Agriades orbitulus		27	1	3.06
Lycaenidae	Agriades pyrenaicus		6	1	2.12
Lycaenidae	Agriades zullichi		8	1	0.92
Pieridae	Anthocharis cardamines		119	1	1.99
Pieridae	Anthocharis damone		20	1	2.59
Pieridae	Anthocharis euphenoides		30	1	4.74
Pieridae	Anthocharis gruneri		6	1	1.99
Nymphalidae	Apatura iris		43	1	6.51
Nymphalidae	Aphantopus hyperantus		93	1	6.57
Pieridae	Aporia crataegi		106	1	9.3
Nymphalidae	Araschnia levana		54	1	8.14
Papilionidae	Archon apollinus		6	1	8.26
Nymphalidae	Arethusana arethusa		68	1	5.71
Nymphalidae	Argynnis laodice		13	1	6.12
Nymphalidae	Argynnis pandora		50	1	6.12
Nymphalidae	Argynnis paphia		131	1	5.5
Lycaenidae	Aricia agestis		300	1	1.11
Lycaenidae	Aricia anteros		13	1	2.86
Lycaenidae	Aricia artaxerxes		117	1	1.11
Lycaenidae	Aricia cramera		191	1	1.83
Lycaenidae	Aricia montensis		68	1	1.22
Lycaenidae	Aricia morronensis		33	1	3.25
Lycaenidae	Aricia nicias		34	1	1.68
Nymphalidae	Boloria dia		67	1	5.12
Nymphalidae	Boloria eunomia		42	1	5.5
Nymphalidae	Boloria euphrosyne		112	1	5.35
Nymphalidae	Boloria freija		13	1	4.59
Nymphalidae	Boloria frigga		15	1	2.75
Nymphalidae	Boloria graeca		10	1	2.91
Nymphalidae	Boloria improba		6	1	2.75
Nymphalidae	Boloria napaea		34	1	0.82
Nymphalidae	Boloria pales		83	1	1.25
Nymphalidae	Boloria polaris		7	1	5.81
Nymphalidae	Boloria selene		74	1	3.06
Nymphalidae	Boloria thore		42	1	3.06
Nymphalidae	Boloria titania		49	1	1.53
Hesperiidae	Borbo borbonica		10	1	7.49
Nymphalidae	Brenthis hecate		32	1	2.11
Nymphalidae	Brintesia circe		92	1	5.87
Lycaenidae	Cacyreus marshalli		59	1	8.95
Lycaenidae	Callophrys avis		8	1	1.53
Hesperiidae	Carcharodus alceae		154	1	2.82
Hesperiidae	Carcharodus baeticus		17	1	2.13
Hesperiidae	Carcharodus lavatherae		30	1	3.09
Hesperiidae	Carcharodus stauderi		6	1	2.13
Hesperiidae	Carcharodus tripolinus		11	1	2.82
Lycaenidae	Celastrina argiolus		195	1	6.63
Nymphalidae	Charaxes jasius		38	1	8.41
Nymphalidae	Chazara briseis		59	1	2.78
Nymphalidae	Chazara persephone		5	1	2.78
Nymphalidae	Chazara prieuri		13	1	3.89
Lycaenidae	Cigaritis acamas		4	1	8.1
Nymphalidae	Coenonympha corinna		47	1	4.54
Nymphalidae	Coenonympha dorus		32	1	5.35
Nymphalidae	Coenonympha glycerion		72	1	6.57
Nymphalidae	Coenonympha hero		19	1	2.11
Nymphalidae	Coenonympha leander		19	1	0.65
Nymphalidae	Coenonympha oedippus		23	1	6.57
Nymphalidae	Coenonympha pamphilus		254	1	5.35
Nymphalidae	Coenonympha phryne		3	1	8.72
Nymphalidae	Coenonympha thyrsis		4	1	5.35
Pieridae	Colias alfacariensis		113	1	1.77
Pieridae	Colias aurorina		7	1	0.76
Pieridae	Colias chrysotheme		9	1	1.99
Pieridae	Colias hecla		9	1	0.76
Pieridae	Colias hyale		38	1	1.77
Pieridae	Colias phicomone		44	1	1.07
Pieridae	Colotis evagore		4	1	9.17
Lycaenidae	Cupido argiades		87	1	2.75
Lycaenidae	Cupido osiris		55	1	2.32
Lycaenidae	Cyaniris semiargus		126	1	3.98
Nymphalidae	Danaus chrysippus		14	1	5.96
Nymphalidae	Danaus plexippus		4	1	5.96
Nymphalidae	Erebia aethiopellus		8	1	1.38
Nymphalidae	Erebia aethiops		57	1	4.74
Nymphalidae	Erebia albergana		41	1	5.78
Nymphalidae	Erebia christi		4	1	4.9
Nymphalidae	Erebia claudina		4	1	4.74
Nymphalidae	Erebia dabanensis		5	1	4.53
Nymphalidae	Erebia disa		7	1	1.53
Nymphalidae	Erebia discoidalis		7	1	1.99
Nymphalidae	Erebia embla		6	1	1.53
Nymphalidae	Erebia epiphron		89	1	1.68
Nymphalidae	Erebia epistygne		12	1	6.27
Nymphalidae	Erebia eriphyle		15	1	2.94
Nymphalidae	Erebia fasciata		6	1	1.99
Nymphalidae	Erebia flavofasciata		10	1	4.21
Nymphalidae	Erebia gorge		60	1	3.67
Nymphalidae	Erebia gorgone		12	1	2.45
Nymphalidae	Erebia hispania		9	1	0.92
Nymphalidae	Erebia lefebvrei		21	1	2.14
Nymphalidae	Erebia manto		60	1	4.25
Nymphalidae	Erebia melas		31	1	0.83
Nymphalidae	Erebia mnestra		17	1	1.07
Nymphalidae	Erebia montana		27	1	1.11
Nymphalidae	Erebia oeme		50	1	4.89
Nymphalidae	Erebia orientalis		9	1	1.68
Nymphalidae	Erebia ottomana		27	1	3.53
Nymphalidae	Erebia pharte		31	1	3.82
Nymphalidae	Erebia pluto		32	1	3.67
Nymphalidae	Erebia pronoe		82	1	0.83
Nymphalidae	Erebia rhodopensis		8	1	1.07
Nymphalidae	Erebia rossii		5	1	5.2
Nymphalidae	Erebia scipio		9	1	3.67
Nymphalidae	Erebia triarius		37	1	5.05
Hesperiidae	Erynnis marloyi		7	1	1.96
Hesperiidae	Erynnis tages		99	1	1.96
Pieridae	Euchloe ausonia		57	1	2.6
Pieridae	Euchloe bazae		12	1	5.5
Pieridae	Euchloe belemia		12	1	7.03
Pieridae	Euchloe crameri		21	1	3.36
Pieridae	Euchloe insularis		12	1	3.36
Pieridae	Euchloe penia		6	1	5.5
Pieridae	Euchloe simplonia		8	1	2.6
Pieridae	Euchloe tagis		30	1	6.27
Lycaenidae	Eumedonia eumedon		98	1	4.43
Nymphalidae	Euphydryas aurinia		132	1	1.99
Nymphalidae	Euphydryas cynthia		25	1	4.4
Nymphalidae	Euphydryas desfontainii		16	1	1.99
Nymphalidae	Fabriciana adippe		100	1	2.2
Nymphalidae	Fabriciana elisa		9	1	1.13
Nymphalidae	Fabriciana niobe		86	1	1.13
Lycaenidae	Favonius quercus		98	1	6.63
Lycaenidae	Freyeria trochylus		5	1	5.79
Hesperiidae	Gegenes nostrodamus		34	1	2.78
Hesperiidae	Gegenes pumilio		46	1	2.78
Lycaenidae	Glabroculus cyane		3	1	3.29
Lycaenidae	Glaucopsyche alexis		141	1	2.29
Lycaenidae	Glaucopsyche melanops		25	1	2.29
Lycaenidae	Glaucopsyche paphos		3	1	2.6
Pieridae	Gonepteryx cleopatra		105	1	0.82
Pieridae	Gonepteryx farinosa		10	1	0.82
Pieridae	Gonepteryx rhamni		126	1	1.63
Riodinidae	Hamearis lucina		43	1	8.12
Hesperiidae	Hesperia comma		89	1	6.12
Hesperiidae	Heteropterus morpheus		39	1	9.97
Nymphalidae	Hipparchia fatua		8	1	5.35
Nymphalidae	Hipparchia fidia		26	1	5.7
Nymphalidae	Hipparchia leighebi		12	1	0.83
Nymphalidae	Hipparchia mersina		5	1	3.14
Nymphalidae	Hipparchia neomiris		11	1	5.81
Nymphalidae	Hipparchia senthes		8	1	2.2
Nymphalidae	Hipparchia statilinus		79	1	5.35
Nymphalidae	Hyponephele lupina		38	1	5.25
Nymphalidae	Hyponephele lycaon		72	1	5.25
Lycaenidae	Iolana debilitata		15	1	3.06
Lycaenidae	Iolana iolas		24	1	3.06
Nymphalidae	Issoria eugenia		4	1	4.85
Nymphalidae	Issoria lathonia		117	1	5.08
Nymphalidae	Kirinia climene		12	1	5.28
Nymphalidae	Kirinia roxelana		14	1	5.28
Lycaenidae	Kretania eurypilus		8	1	1.96
Lycaenidae	Kretania hesperica		12	1	1.75
Lycaenidae	Kretania psylorita		4	1	4.28
Lycaenidae	Kretania trappi		8	1	0.92
Lycaenidae	Laeosopis roboris		22	1	6.42
Lycaenidae	Lampides boeticus		143	1	5.5
Nymphalidae	Lasiommata maera		141	1	5.2
Nymphalidae	Lasiommata megera		313	1	1.07
Nymphalidae	Lasiommata paramegaera		50	1	1.07
Nymphalidae	Lasiommata petropolitana		34	1	2.45
Pieridae	Leptidea duponcheli		16	1	6.86
Pieridae	Leptidea juvernica		139	1	1.63
Pieridae	Leptidea morsei		8	1	3.59
Pieridae	Leptidea reali		87	1	0.76
Pieridae	Leptidea sinapis		429	1	0.76
Lycaenidae	Leptotes pirithous		106	1	6.37
Nymphalidae	Libythea celtis		56	1	8.91
Nymphalidae	Limenitis camilla		38	1	6.12
Nymphalidae	Limenitis populi		14	1	6.42
Nymphalidae	Limenitis reducta		90	1	6.12
Nymphalidae	Lopinga achine		34	1	8.09
Lycaenidae	Luthrodes galba		3	1	5.96
Lycaenidae	Lycaena alciphron		82	1	2.71
Lycaenidae	Lycaena bleusei		11	1	2.38
Lycaenidae	Lycaena dispar		38	1	4.08
Lycaenidae	Lycaena helle		32	1	3.98
Lycaenidae	Lycaena ottomana		10	1	3.43
Lycaenidae	Lycaena phlaeas		198	1	3.74
Lycaenidae	Lycaena thersamon		20	1	3.02
Lycaenidae	Lycaena thetis		7	1	3.06
Lycaenidae	Lycaena tityrus		116	1	2.38
Lycaenidae	Lycaena virgaureae		80	1	2.69
Lycaenidae	Lysandra corydonius		4	1	1.22
Nymphalidae	Maniola megala		4	1	1.68
Nymphalidae	Maniola nurag		5	1	1.38
Nymphalidae	Melanargia arge		11	1	3.21
Nymphalidae	Melanargia ines		20	1	6.88
Nymphalidae	Melanargia larissa		31	1	0.92
Nymphalidae	Melanargia occitanica		20	1	2.91
Nymphalidae	Melanargia pherusa		3	1	2.91
Nymphalidae	Melanargia russiae		61	1	5.09
Nymphalidae	Melitaea aetherie		12	1	3.16
Nymphalidae	Melitaea arduinna		22	1	4.89
Nymphalidae	Melitaea britomartis		28	1	1.96
Nymphalidae	Melitaea cinxia		105	1	6.67
Nymphalidae	Melitaea deione		28	1	3.17
Nymphalidae	Melitaea diamina		70	1	4.74
Nymphalidae	Melitaea didyma		205	1	3.99
Nymphalidae	Melitaea parthenoides		39	1	2.91
Nymphalidae	Melitaea trivia		72	1	4.67
Nymphalidae	Melitaea varia		31	1	2.45
Nymphalidae	Minois dryas		58	1	6.42
Hesperiidae	Muschampia cribrellum		14	1	6.5
Hesperiidae	Muschampia proto		48	1	4.01
Hesperiidae	Muschampia tessellum		19	1	4.43
Lycaenidae	Neolycaena rhymnus		10	1	2.75
Lycaenidae	Neolysandra coelestina		9	1	4.28
Nymphalidae	Neptis rivularis		22	1	7.23
Nymphalidae	Neptis sappho		18	1	7.23
Nymphalidae	Nymphalis antiopa		37	1	3.51
Nymphalidae	Nymphalis polychloros		70	1	5.32
Nymphalidae	Nymphalis vaualbum		4	1	6.33
Nymphalidae	Nymphalis xanthomelas		16	1	3.51
Hesperiidae	Ochlodes sylvanus		148	1	6.12
Nymphalidae	Oeneis bore		7	1	5.2
Nymphalidae	Oeneis jutta		19	1	1.07
Nymphalidae	Oeneis melissa		6	1	1.07
Nymphalidae	Oeneis tarpeia		7	1	5.96
Papilionidae	Papilio alexanor		14	1	9.8
Papilionidae	Papilio hospiton		6	1	3.02
Papilionidae	Papilio machaon		168	1	3.02
Nymphalidae	Pararge aegeria		280	1	7.76
Papilionidae	Parnassius apollo		70	1	1.71
Papilionidae	Parnassius mnemosyne		85	1	4.13
Papilionidae	Parnassius phoebus		22	1	1.71
Hesperiidae	Pelopidas thrax		7	1	7.95
Lycaenidae	Phengaris alcon		64	1	2.08
Lycaenidae	Phengaris arion		69	1	1.38
Lycaenidae	Phengaris nausithous		36	1	3.1
Lycaenidae	Phengaris teleius		31	1	1.38
Pieridae	Pieris brassicae		185	1	8.56
Pieridae	Pieris ergane		29	1	3.06
Pieridae	Pieris krueperi		12	1	7.94
Pieridae	Pieris mannii		103	1	3.27
Pieridae	Pieris rapae		324	1	3.27
Lycaenidae	Plebejidea loewii		7	1	4.13
Lycaenidae	Plebejus argus		255	1	2.14
Nymphalidae	Polygonia c-album		127	1	3.59
Nymphalidae	Polygonia egea		21	1	3.59
Lycaenidae	Polyommatus admetus		44	1	1.07
Lycaenidae	Polyommatus amandus		62	1	3.26
Lycaenidae	Polyommatus celina		166	1	4.63
Lycaenidae	Polyommatus damocles		8	1	4.27
Lycaenidae	Polyommatus damon		38	1	3.03
Lycaenidae	Polyommatus damone		20	1	3.92
Lycaenidae	Polyommatus daphnis		65	1	3.67
Lycaenidae	Polyommatus dorylas		44	1	0.76
Lycaenidae	Polyommatus eros		54	1	0.62
Lycaenidae	Polyommatus escheri		54	1	3.52
Lycaenidae	Polyommatus golgus		15	1	0.76
Lycaenidae	Polyommatus humedasae		7	1	1.1
Lycaenidae	Polyommatus iphigenia		6	1	3.21
Lycaenidae	Polyommatus nivescens		9	1	1.39
Lycaenidae	Polyommatus ripartii		87	1	0.61
Lycaenidae	Polyommatus thersites		71	1	2.78
Lycaenidae	Polyommatus violetae		8	1	2.14
Pieridae	Pontia callidice		25	1	7.53
Pieridae	Pontia chloridice		7	1	7.53
Pieridae	Pontia daplidice		63	1	7.19
Pieridae	Pontia edusa		117	1	7.19
Lycaenidae	Praephilotes anthracias		2	1	4.13
Nymphalidae	Proterebia phegea		13	1	7.94
Nymphalidae	Pseudochazara amalthea		14	1	1.38
Nymphalidae	Pseudochazara anthelea		4	1	1.38
Nymphalidae	Pseudochazara geyeri		4	1	1.22
Lycaenidae	Pseudophilotes abencerragus		14	1	1.14
Lycaenidae	Pseudophilotes barbagiae		5	1	1.14
Lycaenidae	Pseudophilotes bavius		28	1	2.75
Hesperiidae	Pyrgus andromedae		48	1	0.67
Hesperiidae	Pyrgus armoricanus		138	1	1.68
Hesperiidae	Pyrgus cacaliae		49	1	0.67
Hesperiidae	Pyrgus carthami		56	1	1.79
Hesperiidae	Pyrgus centaureae		7	1	1.07
Hesperiidae	Pyrgus cinarae		45	1	2.29
Hesperiidae	Pyrgus malvae		51	1	0.76
Hesperiidae	Pyrgus malvoides		91	1	0.76
Hesperiidae	Pyrgus onopordi		43	1	2.14
Hesperiidae	Pyrgus serratulae		64	1	2.45
Hesperiidae	Pyrgus sidae		61	1	1.53
Nymphalidae	Pyronia bathseba		33	1	7.06
Nymphalidae	Pyronia cecilia		135	1	8.56
Nymphalidae	Pyronia tithonus		79	1	8.41
Lycaenidae	Satyrium acaciae		49	1	2.75
Lycaenidae	Satyrium esculi		30	1	2.6
Lycaenidae	Satyrium ilicis		69	1	2.6
Lycaenidae	Satyrium ledereri		3	1	2.75
Lycaenidae	Satyrium pruni		36	1	2.75
Lycaenidae	Satyrium spini		80	1	2.91
Lycaenidae	Satyrium w-album		42	1	2.75
Nymphalidae	Satyrus actaea		25	1	0.61
Lycaenidae	Scolitantides orion		37	1	3.82
Nymphalidae	Speyeria aglaja		116	1	4.67
Hesperiidae	Spialia orbifer		31	1	0.82
Hesperiidae	Spialia phlomidis		12	1	7.52
Hesperiidae	Spialia rosae		78	1	0.82
Hesperiidae	Spialia sertorius		153	1	2.61
Hesperiidae	Spialia therapne		13	1	4.41
Lycaenidae	Tarucus balkanicus		15	1	3.21
Lycaenidae	Tarucus theophrastus		4	1	3.21
Lycaenidae	Thecla betulae		49	1	6.88
Hesperiidae	Thymelicus acteon		133	1	3.59
Hesperiidae	Thymelicus hyrax		9	1	3.62
Hesperiidae	Thymelicus lineola		155	1	3.62
Hesperiidae	Thymelicus sylvestris		199	1	3.59
Lycaenidae	Tomares ballus		13	1	1.99
Lycaenidae	Tomares callimachus		14	1	1.99
Lycaenidae	Tomares nogelii		10	1	1.99
Lycaenidae	Turanana taygetica		6	1	4.43
Nymphalidae	Vanessa atalanta		146	1	4.89
Nymphalidae	Vanessa cardui		164	1	4.13
Nymphalidae	Vanessa virginiensis		2	1	4.13
Nymphalidae	Ypthima asterope		5	1	7.34
Pieridae	Zegris eupheme		18	1	6.12
Papilionidae	Zerynthia cassandra		43	1	1.83
Papilionidae	Zerynthia caucasica		7	1	1.23
Papilionidae	Zerynthia cerisy		21	1	1.23
Papilionidae	Zerynthia cretica		6	1	2.29
Papilionidae	Zerynthia polyxena		32	1	1.83
Papilionidae	Zerynthia rumina		26	1	5.26
Lycaenidae	Zizeeria karsandra		5	1	1.68
Lycaenidae	Zizeeria knysna		11	1	1.68
