# Supplementary material for: High resolution DNA barcode library for European butterflies reveals continental patterns of mitochondrial genetic diversity
Source: Commun Biol. 2021 Mar 9;4:315. doi: 10.1038/s42003-021-01834-7 (PMC7943782; doi:10.1038/s42003-021-01834-7)
Supplement: Supplementary file 14 — Supplementary Data 11 [file 42003_2021_1834_MOESM14_ESM.xlsx]

## Sheet: Supplementary Data 11
Process ID	URI	Count	Family	Subfamily	Genus	Species
EZROM250-08,EZROM251-08,EZROM252-08,EZROM634-08,EZROM731-08,EZRMN037-08,EZRMN038-08,EZRMN039-08,EZRMN040-08,EZSPC492-09,EZSPC493-09,EZSPC494-09,EZSPC495-09,EZSPN542-09,EZSPN664-09,EZSPN731-09,EZSPN856-09,EZSPN1020-09,EZSPM430-09,EZSPC1078-10,EZSPC1084-10,EZSPC1355-10,GWOSI556-10,WMB250-11,WMB590-11,WMB619-11,PHLSA428-11,GWOTF696-12,FBLMZ173-12,WMB896-13,WMB932-13,WMB1608-13,WMB1954-13,WMB1963-13,…	BOLD:AAB3306	82	Lycaenidae:82	Lycaeninae:82	Lycaena:82	Lycaena alciphron:82
LOWA782-06,EZROM130-08,EZROM885-08,EZROM895-08,EZROM896-08,EZRMN353-08,EZRMN354-08,LEFID236-10,LEFIJ508-10,WMB1854-13,WMB1855-13,GBLAB317-13,PHLAW014-13,GBLAC301-13,LEATG529-14,GBLAA1090-15,ABOLB009-15,ABOLB044-15,ABOLB045-15,EULEP606-15,EULEP757-15,EULEP985-15,EULEP2389-15,EULEP2411-15,OXB1221-15,BIBSA865-15,BIBSA866-15,LEFIJ4547-16,LEFIJ4748-16,EULEP3708-16,EULEP4830-16,EULEP4910-16,EULEP4943-1…	BOLD:AAA5531	38	Pieridae:38	Coliadinae:38	Colias:38	Colias hyale:38
EZROM436-08,EZROM437-08,EZROM682-08,EZRMN135-08,EZRMN136-08,EZRMN137-08,EZRMN138-08,EZRMN139-08,WMB5020-14,EULEP573-15,EULEP1039-15,EULEP1944-15,EULEP2088-15,EULEP2239-15,EULEP2554-15,BIBSA1131-15,ABOLD056-16,EULEP4326-16,EULEP4327-16,EULEP4841-16,ABOLD583-17,LEASS692-17	BOLD:AAB3065	22	Nymphalidae:22	Limenitidinae:22	Neptis:22	Neptis rivularis:22
EZSPN301-09,EZSPN323-09,EZSPM053-09,EZSPM064-09,EZSPC796-10,EZSPC798-10,WMB297-11,WMB326-11,WMB1166-13,WMB1543-13,WMB1563-13,WMB1585-13,WMB2266-13,WMB2826-13,WMB2853-14,WMB2897-14,WMB2988-14,WMB2989-14,WMB3000-14,WMB3001-14,WMB3004-14,WMB3055-14,WMB4729-14,OXB637-15,OXB794-15,OXB798-15,OXB799-15,OXB800-15,OXB801-15,OXB802-15,OXB803-15,OXB804-15,OXB805-15,OXB806-15,OXB807-15,OXB811-15,OXB816-15,BI…	BOLD:ACF0386	42	Nymphalidae:42	Satyrinae:42	Pararge:42	Pararge aegeria:42
EZROM534-08,EZROM535-08,EZROM684-08,EZROM685-08,EZRMN247-08,EZRMN248-08,EZRMN249-08,EZRMN250-08,EZSPC302-09,EZSPC303-09,EZSPC304-09,EZSPC305-09,EZSPC306-09,EZSPN467-09,EZSPN508-09,EZSPN586-09,EZSPN768-09,EZSPN838-09,EZSPM084-09,EZSPM216-09,EZSPM436-09,EZSPM437-09,WMB037-11,WMB038-11,WMB039-11,WMB063-11,WMB081-11,WMB853-13,WMB1528-13,WMB1529-13,WMB1682-13,WMB1896-13,WMB2068-13,WMB2649-13,GBLAB151-…	BOLD:AAB3935	79	Nymphalidae:79	Satyrinae:79	Pyronia:79	Pyronia tithonus:79
EZROM253-08,EZROM254-08,EZROM255-08,EZROM635-08,EZRMN041-08,EZRMN042-08,EZRMN043-08,EZRMN044-08,EZRMN045-08,LEFIJ310-10,LEFIL041-10,LEFIL042-10,LEFIL372-10,GWOTF697-12,FBLMZ145-12,EULEP323-14,EULEP336-14,WMB5101-14,BIBSA457-15,OXB1111-15,EULEP763-15,EULEP1025-15,EULEP2373-15,EULEP2415-15,EULEP2531-15,EULEP2935-15,LEFIJ4754-16,ABOLD052-16,EULEP4890-16,EULEP4903-16,EULEP4969-16,EULEP5054-16,ABOLD60…	BOLD:ACE4022	38	Lycaenidae:38	Lycaeninae:38	Lycaena:38	Lycaena dispar:38
EZROM463-08,EZROM464-08,EZROM648-08,EZROM699-08,EZROM746-08,EZRMN173-08,EZRMN174-08,EZRMN175-08,EZRMN176-08,EZRMN177-08,EZRMN178-08,EZSPC602-09,EZSPN066-09,EZSPN067-09,EZSPN068-09,PHLAA440-09,GWORU082-10,EZSPC910-10,EZSPC939-10,WMB124-11,WMB481-11,WMB538-11,WMB571-11,WMB584-11,WMB604-11,PHLAF626-11,PHLAF627-11,GWOTF704-12,WMB860-13,WMB1069-13,WMB1272-13,WMB1273-13,WMB1661-13,WMB1883-13,WMB1943-13…	BOLD:AAB3783	91	Pieridae:91	Pierinae:91	Pieris:91	Pieris mannii:91
EZSPN236-09,EZSPN238-09,EZSPN239-09,EZSPN991-09,EZSPN992-09,EZSPC704-10,EZSPC718-10,EZSPC736-10,EZSPC789-10,EZSPC823-10,EZSPC1359-10,EZSPM893-12,EZSPM896-12,WMB4509-14	BOLD:ABZ1961	14	Hesperiidae:14	Hesperiinae:14	Thymelicus:14	Thymelicus lineola:14
EZSPN642-09,EZSPN882-09,EZSPC775-10,EZSPC786-10,EZSPC1272-10,EZSPC1321-10,EZSPM745-12	BOLD:ACF2235	7	Lycaenidae:7	Polyommatinae:7	Polyommatus:7	Polyommatus escheri:7
EZSPN522-09,EZSPN804-09,EZSPN862-09,EZSPN903-09,EZSPN988-09,EZSPN1018-09,EZSPM072-09,EZSPM201-09,EZSPM361-09,EZSPC929-10,EZSPC1074-10,EZSPC1281-10,EZSPC1296-10,EZSPC1358-10,EZSPM908-12,EZSPM909-12,EZSPM916-12,EZSPM932-12,EZSPM952-12,EZSPM954-12,EZSPM1032-12,WMB3193-14,WMB3194-14,WMB3245-14,WMB3588-14,WMB3738-14,WMB4573-14,WMB5379-14,BIBSA906-15,BIBSA907-15	BOLD:AAC6406	30	Lycaenidae:30	Theclinae:30	Satyrium:30	Satyrium esculi:30
EZROM603-08,EZROM740-08,EZROM1020-08,EZSPC561-09,EZSPC562-09,EZSPN601-09,EZSPN776-09,EZSPM116-09,EZSPM165-09,EZSPM291-09,EZSPM403-09,EZSPM453-09,GWORR429-10,EZSPC1027-10,EZSPC1128-10,EZSPC1213-10,EZSPC1366-10,EZSPC1367-10,EZSPN1112-11,EZSPN1113-11,WMB102-11,WMB1669-13,WMB1731-13,WMB1795-13,WMB2073-13,WMB2080-13,WMB2087-13,WMB2113-13,WMB2129-13,WMB2185-13,WMB2237-13,WMB2364-13,WMB2580-13,WMB2592-1…	BOLD:AAC0976	79	Nymphalidae:79	Satyrinae:79	Hipparchia:79	Hipparchia statilinus:79
EULEP1678-15,EULEP1695-15,EULEP1712-15,EULEP1797-15,EULEP2593-15,EULEP4920-16	BOLD:AAL9213	6	Pieridae:6	Pierinae:6	Anthocharis:6	Anthocharis gruneri:6
WMB3050-14,WMB3051-14,WMB4555-14,WMB4740-14,WMB4741-14,EULEP813-15	BOLD:AAE2949	6	Papilionidae:6	Papilioninae:6	Papilio:6	Papilio hospiton:6
OXB1173-15,EULEP5861-18	BOLD:ADL6519	2	Nymphalidae:2	Nymphalinae:2	Melitaea:2	Melitaea didyma:2
EZROM140-08,EZROM141-08,EZROM142-08,EZROM624-08,EZRMN300-08,EZRMN301-08,EZRMN302-08,EZRMN303-08,EZRMN304-08,GWORK320-09,EZSPC376-09,EZSPC377-09,EZSPC378-09,EZSPC379-09,GWORL445-09,EZSPN305-09,EZSPN312-09,EZSPN436-09,EZSPN447-09,EZSPN510-09,EZSPN998-09,EZSPM031-09,EZSPM214-09,FBLMU450-09,GWORR412-10,LEFIB378-10,LEFIG133-10,LEFIJ525-10,WMB129-11,WMB144-11,WMB147-11,WMB232-11,WMB269-11,WMB313-11,WMB…	BOLD:AAA5337	164	Nymphalidae:164	Nymphalinae:164	Vanessa:164	Vanessa cardui:164
LOWA296-06,LOWA297-06,LOWA757-06,LON088-08,LON177-08,GWORO798-09,LEFIC060-10,LEFIC061-10,PHLAB1026-10,LEFIJ517-10,ODOPE757-11,PHLAW042-13,LEATD143-13,LEATF468-14,LEATG483-14,EULEP361-14,EULEP379-14,EULEP380-14,WMB5123-14,LYCAE002-15,LYCAE003-15,LYCAE004-15,LYCAE005-15,LYCAE006-15,LYCAE007-15,LYCAE008-15,LYCAE009-15,LYCAE010-15,LYCAE011-15,LYCAE012-15,LYCAE013-15,LYCAE014-15,LYCAE015-15,LYCAE016-1…	BOLD:AAB5172	127	Lycaenidae:127	Polyommatinae:127	Agriades:127	Agriades optilete:127
EZROM256-08,EZROM257-08,EZROM674-08,EZRMN046-08,EZRMN047-08,EZRMN048-08,EZSPN052-09,EZSPN053-09,EZSPN054-09,EZSPN055-09,EZSPN056-09,EZSPN193-09,GWORO761-09,GWORO790-09,LEFIF121-10,LEFIF122-10,EULEP137-14,EULEP138-14,EULEP377-14,EULEP378-14,EULEP471-14,EULEP472-14,EULEP473-14,EULEP2199-15,LEATJ1261-16,EULEP4147-16,EULEP4148-16,EULEP4149-16,EULEP4750-16,EULEP4863-16,ABOLD611-17,EULEP5647-17	BOLD:AAB5175	32	Lycaenidae:32	Lycaeninae:32	Lycaena:32	Lycaena helle:32
EULEP1325-15,EULEP1326-15,EULEP1331-15,EULEP1414-15,EULEP1419-15,EULEP1429-15	BOLD:AAD1981	6	Lycaenidae:6	Polyommatinae:6	Turanana:6	Turanana taygetica:6
HBOK033-08,EZSPC805-10,EZSPC1305-10,EZSPC1325-10,EZSPM674-12,EZSPM675-12,EZSPM676-12,EZSPM677-12,EZSPM678-12,EZSPM679-12,EZSPM680-12,EZSPM768-12,EZSPM826-12	BOLD:AAK6083	13	Nymphalidae:13	Satyrinae:13	Chazara:13	Chazara prieuri:13
EULEP2095-15,EULEP2096-15,EULEP2097-15,EULEP2098-15,EULEP2489-15,EULEP2490-15,EULEP2491-15,EULEP2492-15	BOLD:ACF1869	8	Lycaenidae:8	Polyommatinae:8	Polyommatus:8	Polyommatus damocles:8
EULEP1607-15,EULEP1690-15,EULEP1691-15,EULEP1700-15,EULEP1735-15,EULEP1753-15,EULEP1776-15,EULEP1811-15,EULEP3039-15,EULEP3040-15,EULEP3041-15,EULEP4432-16	BOLD:ACX5829	12	Pieridae:12	Pierinae:12	Pieris:12	Pieris krueperi:12
EZROM176-08,EZROM177-08,EZROM178-08,EZROM179-08,EZROM720-08,EZROM973-08,EZROM974-08,EZROM975-08,EZROM976-08,EZSPC398-09,EZSPC399-09,EZSPC400-09,EZSPC401-09,EZSPN111-09,EZSPN230-09,EZSPN334-09,EZSPN421-09,EZSPN538-09,EZSPN641-09,EZSPM354-09,FBLMU509-09,EZSPC1135-10,EZSPC1139-10,EZSPC1284-10,GWORZ061-10,FBLMW329-10,GWOSK780-11,GWOSK781-11,FBLMX127-11,FBLMX129-11,ODOPE302-11,WMB197-11,WMB633-11,LON9…	BOLD:AAB4283	99	Hesperiidae:99	Pyrginae:99	Erynnis:99	Erynnis tages:99
EZSPM277-09,EZSPC1347-10,EZSPM685-12,EZSPM686-12	BOLD:AAA9566	4	Nymphalidae:4	Danainae:4	Danaus:4	Danaus plexippus:4
EZROM115-08,EZROM116-08,EZROM117-08,EZROM118-08,EZROM128-08,EZROM129-08,EZROM569-08,EZROM618-08,EZROM619-08,EZROM620-08,EZROM621-08,EZROM716-08,EZROM886-08,EZROM887-08,EZRMN324-08,EZRMN328-08,EZRMN329-08,EZRMN375-08,EZRMN399-09,EZSPC358-09,EZSPC359-09,EZSPC360-09,EZSPC361-09,EZSPN139-09,EZSPN326-09,EZSPN344-09,EZSPN411-09,EZSPN724-09,EZSPN758-09,EZSPM025-09,EZSPM161-09,EZSPM307-09,EZSPM326-09,EZS…	BOLD:ABZ4715	113	Pieridae:113	Coliadinae:113	Colias:113	Colias alfacariensis:113
EULEP1348-15,EULEP1350-15,EULEP1490-15,EULEP1492-15,EULEP5766-18,EULEP5768-18	BOLD:ABX5440	6	Lycaenidae:6	Polyommatinae:6	Polyommatus:6	Polyommatus iphigenia:6
CLT197-09,CLT198-09,CLT199-09,EULEP5680-17	BOLD:ABZ7447	4	Pieridae:4	Pierinae:4	Colotis:4	Colotis evagore:4
HBOK035-08,EZROM429-08,EZROM430-08,EZROM431-08,EZROM643-08,EZRMN126-08,EZRMN127-08,EZRMN128-08,FBLMU377-09,FBLMV721-09,GWORT469-10,GWORT470-10,GWOSK863-11,GWOSK907-11,FBLMX139-11,PHLAF623-11,EZSPM722-12,EZSPM723-12,EZSPM724-12,EZSPM729-12,EZSPM730-12,PHLAH710-12,WMB1076-13,WMB1655-13,WMB1805-13,WMB1831-13,LEATG502-14,LEATG503-14,EULEP053-14,EULEP054-14,EULEP055-14,EULEP056-14,EULEP194-14,EULEP195…	BOLD:AAB9884	58	Nymphalidae:58	Satyrinae:58	Minois:58	Minois dryas:58
EZROM703-08,EZRMN011-08,EZRMN012-08,EZRMN013-08,EZRMN014-08,EZRMN015-08,EZRMN016-08,EZRMN017-08,FBLMT876-09,FBLMU118-09,FBLMU383-09,LEFID125-10,FBLMZ163-12,FBLMZ481-12,PHLAH475-12,LEFIJ2040-13,GBMIN34040-13,GBMIN34041-13,GBMIN34160-13,GBMIN34161-13,GBMIN34190-13,PHLAI560-13,GBLAB315-13,GBLAB770-13,PHLAW041-13,GBGLP102-13,GBGLP103-13,GBGLP107-13,GBGLP108-13,GBGLP109-13,GBGLP110-13,GBGLP111-13,GBGL…	BOLD:ABY8343	139	Pieridae:139	Dismorphiinae:139	Leptidea:139	Leptidea juvernica:139
WMB847-13,WMB1148-13,WMB1149-13,WMB1151-13,WMB1161-13,WMB1168-13,WMB1547-13,WMB2311-13,WMB2312-13,WMB2629-13,WMB2630-13,WMB2711-13,WMB2712-13,WMB2852-14,WMB3002-14,BIBSA1268-15,BIBSA1316-15,WMB6152-18,WMB6153-18,WMB6154-18,WMB6155-18,WMB6254-18,WMB6255-18,WMB6256-18,WMB6257-18,WMB6295-18,WMB6296-18,WMB6297-18,WMB6298-18,WMB6299-18,WMB6300-18,WMB6301-18,WMB6302-18,WMB6303-18,WMB6304-18,WMB6305-18,…	BOLD:ACE4512	50	Nymphalidae:50	Satyrinae:50	Lasiommata:50	Lasiommata paramegaera:50
EZSPC870-10,EZSPC871-10,EZSPM583-12,EZSPM584-12	BOLD:ACD7348	4	Nymphalidae:4	Satyrinae:4	Erebia:4	Erebia pronoe:4
EZROM237-08,EZROM348-08,EZRMN008-08,EZRMN009-08,EULEP2914-15,EULEP2915-15,EULEP2916-15,EULEP4128-16	BOLD:ACE9774	8	Pieridae:8	Dismorphiinae:8	Leptidea:8	Leptidea morsei:8
EULEP025-14,EULEP031-14,EULEP222-14,EULEP223-14,EULEP224-14,EULEP225-14,EULEP226-14,EULEP227-14,EULEP228-14,EULEP229-14	BOLD:AAJ8007	10	Hesperiidae:10	Hesperiinae:10	Borbo:10	Borbo borbonica:10
EZSPN099-09,EZSPN130-09,EZSPN155-09,EZSPN376-09,EZSPN389-09,EZSPN435-09,EZSPN521-09,EZSPN687-09,EZSPM274-09,EZSPM378-09,EZSPM689-12,EZSPM690-12,WMB2224-13,WMB3168-14,WMB3203-14,WMB3209-14,WMB3210-14,WMB3224-14,WMB4514-14,WMB4570-14,OXB1103-15	BOLD:AAB9871	21	Pieridae:21	Pierinae:21	Euchloe:21	Euchloe crameri:21
EZSPN276-09,EZSPN644-09,EZSPN653-09,EZSPN811-09,EZSPN812-09,EZSPN859-09,EZSPM013-09,EZSPM220-09,EZSPM224-09,EZSPM258-09,EZSPC1052-10,EZSPC1060-10,EZSPC1169-10,EZSPC1179-10,EZSPC1242-10,EZSPC1360-10,EZSPC1372-10,EZSPM811-12,WMB938-13,WMB948-13,WMB949-13,WMB3589-14,LASTS141-14,LASTS142-14,WMB4041-14,WMB5511-14,BIBSA132-15,BIBSA218-15,EULEP2142-15,EULEP2814-15,EULEP2815-15,EULEP2816-15,BIBSA896-15,B…	BOLD:AAB9154	37	Nymphalidae:37	Satyrinae:37	Erebia:37	Erebia triarius:37
EULEP799-15,EULEP2051-15,EULEP2052-15,BIBSA895-15,EULEP3965-16,EULEP3966-16,EULEP3967-16,EULEP3968-16,EULEP5509-17	BOLD:ACX5070	9	Nymphalidae:9	Satyrinae:9	Erebia:9	Erebia scipio:9
WMB490-11,WMB1905-13,EULEP4224-16	BOLD:AAB2460	3	Nymphalidae:3	Satyrinae:3	Melanargia:3	Melanargia pherusa:3
EZSPN129-09,EZSPN341-09,EZSPN379-09,EZSPN414-09,EZSPN430-09,EZSPN613-09,EZSPC1006-10,EZSPC1010-10,EZSPC1011-10,EZSPC1275-10,EZSPC1277-10,EZSPC1323-10,EULEP3154-15	BOLD:ACE4091	13	Lycaenidae:13	Lycaeninae:13	Tomares:13	Tomares ballus:13
LOWA531-06,LOWA765-06,EZROM741-08,EZRMN134-08,EZRMN307-08,EZRMN327-08,EZRMN352-08,CGUKA603-09,EZSPC563-09,EZSPC564-09,EZSPC565-09,EZSPC566-09,EZSPN555-09,EZSPN945-09,EZSPM290-09,EZSPM445-09,EZSPM446-09,GWORA2470-09,GWORA2471-09,GWORA2472-09,LEFIA1145-10,EZSPC1030-10,EZSPC1094-10,EZSPC1095-10,EZSPC1227-10,EZSPC1253-10,LEFIB001-10,LEFIB330-10,GWOSI557-10,LENOA1410-11,WMB709-12,WMB734-12,WMB735-12,W…	BOLD:AAB8019	98	Lycaenidae:98	Theclinae:98	Favonius:98	Favonius quercus:98
EULEP1181-15,EULEP1182-15,EULEP1183-15,EULEP1526-15,EULEP1528-15,EULEP1536-15,EULEP3144-15,EULEP3145-15,EULEP3146-15,EULEP3169-15,EULEP3170-15,EULEP4659-16	BOLD:ABZ6898	12	Hesperiidae:12	Pyrginae:12	Spialia:12	Spialia phlomidis:12
EULEP5617-17,EULEP5620-17,EULEP5622-17	BOLD:ADM8137	3	Lycaenidae:3	Polyommatinae:3	Eumedonia:3	Eumedonia eumedon:3
EZROM025-08,EZROM026-08,EZROM027-08,EZROM356-08,EZROM357-08,EZROM572-08,EZROM608-08,EZROM776-08,EZSPC279-09,EZSPC282-09,GWORK514-09,FBLMU403-09,FBLMU446-09,GWORO720-09,GWORO811-09,GWORU354-10,LEFIG384-10,GWORZ026-10,LEFIJ538-10,LEFIJ539-10,EZSPN1099-11,WMB1597-13,WMB1734-13,WMB1835-13,WMB2062-13,WMB2082-13,WMB2085-13,WMB2103-13,LEATC622-13,GBLAD223-14,GBLAD449-14,GBLAD463-14,WMB3501-14,LEATG060-1…	BOLD:AAB2344	84	Nymphalidae:84	Heliconiinae:84	Fabriciana:84	Fabriciana adippe:84
EZSPC268-09,EZSPN468-09,EZSPN559-09,EZSPN582-09,EZSPN621-09,EZSPN938-09,EZSPM133-09,EZSPC927-10,EZSPC1378-10,EZSPN1047-11,EZSPN1060-11,EZSPN1107-11,EZSPN1108-11,EZSPN1110-11,WMB3482-14,WMB3639-14	BOLD:ACE8778	16	Nymphalidae:16	Heliconiinae:16	Fabriciana:16	Fabriciana adippe:16
WMB856-13,WMB2717-13,WMB2718-13,WMB4775-14,WMB4838-14,WMB5181-14,WMB5218-14,BIBSA602-15,EULEP1848-15,EULEP4213-16,EULEP4214-16	BOLD:AAE8970	11	Nymphalidae:11	Satyrinae:11	Melanargia:11	Melanargia arge:11
GWORK516-09,FBLMT911-09,GWORT463-10,GWORT466-10,LEFIL045-10,LEFIL046-10,LEFIL047-10,LEEUA525-11,LON927-12,GBLAD461-14,EULEP479-14,EULEP2243-15,EULEP2717-15,EULEP2719-15,EULEP2720-15,EULEP3666-16,EULEP4730-16,EULEP4864-16,EULEP5167-17	BOLD:ABY7741	19	Nymphalidae:19	Satyrinae:19	Coenonympha:19	Coenonympha hero:19
EZSPN513-09,EZSPN785-09,EZSPN931-09,EZSPC712-10,EZSPC717-10,EZSPC746-10,EZSPC751-10,EZSPC1315-10,GBMIN16240-13,GBMIN16378-13,WMB6417-18,WMB6430-18,WMB6434-18,WMB6435-18,WMB6437-18,WMB6438-18,WMB6439-18,WMB6440-18,WMB6441-18,WMB6442-18,WMB6443-18,WMB6444-18	BOLD:ADZ2909	22	Lycaenidae:22	Polyommatinae:22	Aricia:22	Aricia morronensis:22
EZROM536-08,EZROM537-08,EZROM538-08,EZROM540-08,EZRMN251-08,EZRMN252-08,EZRMN253-08,EZRMN254-08,EZRMN260-08,EZRMN261-08,EZRMN262-08,EZSPC307-09,EZSPC308-09,EZSPC309-09,EZSPC310-09,EZSPC311-09,EZSPN152-09,EZSPN876-09,EZSPN926-09,EZSPN1001-09,FBLMU262-09,EZSPC1294-10,EZSPC1297-10,EZSPC1300-10,EZSPC1354-10,WMB790-13,WMB791-13,WMB794-13,WMB1823-13,GBLAB131-13,EULEP127-14,WMB4884-14,OXB979-15,EULEP999…	BOLD:AAB4662	49	Lycaenidae:49	Theclinae:49	Satyrium:49	Satyrium acaciae:49
EZROM073-08,EZROM074-08,EZROM077-08,EZROM300-08,EZROM305-08,EZROM611-08,EZROM711-08,EZROM826-08,EZROM827-08,EZROM828-08,EZROM829-08,EZROM837-08,EZSPC194-09,EZSPC195-09,EZSPC203-09,EZSPC232-09,EZSPN107-09,EZSPN126-09,EZSPN136-09,EZSPN209-09,EZSPN229-09,EZSPN281-09,EZSPN332-09,EZSPN413-09,EZSPN433-09,EZSPN537-09,EZSPN545-09,EZSPN984-09,EZSPM360-09,EZSPM368-09,FBLMT405-09,EZSPC1071-10,WMB016-11,WMB0…	BOLD:AAB1329	154	Hesperiidae:154	Pyrginae:154	Carcharodus:154	Carcharodus alceae:154
GWORA2495-09,PHLAB292-10,LEATJ1244-16,EULEP3558-16,EULEP4791-16,LEASS877-17	BOLD:AAC1422	6	Nymphalidae:6	Heliconiinae:6	Boloria:6	Boloria thore:6
EZSPN222-09,EZSPM045-09,EZSPM058-09,EZSPM059-09,EZSPM113-09,EZSPM202-09,EZSPM206-09,EZSPM219-09,GWORR417-10,GWORU378-10,EZSPC1118-10,EZSPC1121-10,EZSPC1190-10,WMB140-11,WMB518-11,WMB531-11,WMB570-11,PHLAH796-12,WMB810-13,WMB1101-13,WMB1105-13,WMB1117-13,WMB1266-13,WMB1485-13,WMB1560-13,WMB1561-13,WMB1756-13,WMB1757-13,WMB1915-13,WMB1927-13,WMB1952-13,WMB2203-13,WMB2383-13,WMB2424-13,WMB2438-13,WM…	BOLD:AAC0302	59	Lycaenidae:59	Polyommatinae:59	Cacyreus:59	Cacyreus marshalli:59
EZSPN237-09,EZSPN268-09,EZSPN269-09,EZSPC882-10,EZSPN1083-11,EZSPN1084-11	BOLD:AAF3738	6	Lycaenidae:6	Polyommatinae:6	Agriades:6	Agriades pyrenaicus:6
HBOK129-08,HBOK130-08,PHLAB378-10,PHLAB379-10,LEATC091-13,LEATD153-13,WMB5107-14,BIBSA394-15,EULEP3885-16,EULEP3886-16,EULEP3887-16,EULEP3888-16,EULEP3889-16,EULEP3890-16,EULEP3891-16,ABOLD437-16,ABOLD438-16	BOLD:AAF0158	17	Nymphalidae:17	Satyrinae:17	Erebia:17	Erebia mnestra:17
LEFIF129-10,LEFIF130-10,LEFIJ557-10,EULEP396-14,EULEP397-14,EULEP4722-16,EULEP4788-16	BOLD:AAA8029	7	Nymphalidae:7	Satyrinae:7	Oeneis:7	Oeneis bore:7
LOWA534-06,EZROM375-08,EZROM478-08,EZROM479-08,EZROM481-08,EZROM482-08,EZROM592-08,EZROM651-08,EZROM652-08,EZROM658-08,EZROM749-08,EZRMN185-08,EZRMN186-08,EZRMN187-08,EZRMN188-08,LON540-08,EZRMN392-09,EZRMN393-09,GWORL274-09,EZSPC649-09,EZSPC665-09,EZSPC670-09,EZSPC671-09,EZSPN363-09,EZSPN599-09,EZSPN718-09,EZSPN726-09,EZSPN739-09,EZSPN869-09,EZSPN986-09,EZSPM305-09,EZSPM432-09,EZSPM451-09,EZSPM4…	BOLD:ABZ1727	255	Lycaenidae:255	Polyommatinae:255	Plebejus:255	Plebejus argus:255
EZROM188-08,EZROM189-08,EZROM190-08,EZROM191-08,EZROM192-08,EZROM582-08,EZROM997-08,EZROM998-08,EZROM999-08,EZSPC412-09,EZSPC413-09,EZSPC414-09,EZSPC415-09,EZSPC416-09,EZSPN526-09,EZSPM104-09,EZSPM132-09,EZSPM134-09,EZSPM250-09,EZSPM402-09,EZSPM409-09,GWORR415-10,LEFIF125-10,LEFIF126-10,GWOSF852-10,GWOSF853-10,GWOSF855-10,GWOSI555-10,EZSPN1088-11,GWOTD805-12,WMB1657-13,WMB1837-13,WMB2708-13,GBLAC…	BOLD:ABX6048	87	Lycaenidae:87	Polyommatinae:87	Cupido:87	Cupido argiades:87
EZRMN365-08,LON936-12,LON937-12,LON938-12,LON939-12,LON940-12,LON941-12,LON942-12,LON943-12,EULEP969-15,LEATJ1189-16	BOLD:ABZ7543	11	Papilionidae:11	Parnassiinae:11	Parnassius:11	Parnassius apollo:11
EULEP1030-15,EULEP1031-15,EULEP1177-15,EULEP1261-15,EULEP1270-15,EULEP1900-15,EULEP5916-18,EULEP5918-18	BOLD:ACX5999	8	Nymphalidae:8	Nymphalinae:8	Melitaea:8	Melitaea athalia:8
EZROM285-08,EZROM302-08,EZROM303-08,EZROM314-08,EZROM352-08,EZROM353-08,EZROM743-08,EZRMN146-08,GWOR3922-09,EZSPC571-09,EZSPC572-09,EZSPC573-09,EZSPN032-09,EZSPN345-09,EZSPN423-09,EZSPN631-09,EZSPN698-09,GWORA2506-09,GWORA2507-09,GWORU359-10,EZSPC725-10,LEFID220-10,EZSPC1320-10,GWORZ031-10,LEFIJ315-10,FBLMX201-11,WMB151-11,WMB305-11,WMB601-11,WMB630-11,LENOA1360-11,EZSPM735-12,EZSPM736-12,EZSPM73…	BOLD:AAB3509	70	Nymphalidae:70	Nymphalinae:70	Nymphalis:70	Nymphalis polychloros:70
EZROM304-08,EZROM311-08,EZROM713-08,EZROM833-08,EZROM834-08,EZSPC210-09,EZSPC220-09,EZSPC259-09,EZSPC263-09,EZSPN117-09,EZSPN940-09,EZSPN996-09,EZSPC933-10,EZSPC1003-10,EZSPC1023-10,EZSPC1186-10,EZSPC1207-10,WMB796-13,WMB831-13,LEATG402-14,EULEP500-15,EULEP1499-15,EULEP1512-15,EULEP1615-15,EULEP3617-16,EULEP3618-16,EULEP3619-16,EULEP3620-16,EULEP3621-16,ABOLD627-17	BOLD:AAC2719	30	Hesperiidae:30	Pyrginae:30	Carcharodus:30	Carcharodus lavatherae:30
EZSPN783-09,EZSPN784-09,EZSPM284-09,EZSPM286-09,EZSPC1195-10,EZSPC1196-10,EZSPC1197-10,EZSPC1198-10,EZSPC1392-10,EZSPC1393-10,EZSPC1394-10,WMB521-11,WMB1906-13,BIBSA610-15	BOLD:ABX5122	14	Nymphalidae:14	Danainae:14	Danaus:14	Danaus chrysippus:14
EULEP687-15,EULEP871-15,EULEP1246-15,EULEP1292-15,EULEP1403-15,EULEP1525-15,EULEP1537-15,EULEP1899-15,EULEP4521-16,EULEP4524-16	BOLD:AAB8615	10	Lycaenidae:10	Polyommatinae:10	Polyommatus:10	Polyommatus escheri:10
EZROM208-08,EZROM209-08,EZROM1012-08,EZSPN263-09,EZSPN264-09,EZSPN271-09,LEFIL058-10,LEFIL059-10,WMB793-13,WMB869-13,WMB895-13,WMB2392-13,GBLAC284-13,GBLAA374-14,WMB3537-14,EULEP204-14,EULEP205-14,EULEP218-14,EULEP219-14,WMB4928-14,WMB5097-14,WMB5334-14,WMB5335-14,OXB332-15,OXB850-15,EULEP1022-15,EULEP1028-15,EULEP1034-15,EULEP2868-15,BIBSA740-15,BIBSA1123-15,BIBSA1381-15,LEATJ1193-16,LEATJ1194-1…	BOLD:AAD6229	39	Hesperiidae:39	Heteropterinae:39	Heteropterus:39	Heteropterus morpheus:39
EULEP2031-15,EULEP2287-15,EULEP2345-15,EULEP2346-15,EULEP2347-15,EULEP2348-15,EULEP2633-15,EULEP2634-15,EULEP2635-15,EULEP2636-15,EULEP2637-15,EULEP2638-15,EULEP2639-15,EULEP3401-16,EULEP3402-16,EULEP3403-16,EULEP3404-16	BOLD:ABZ0997	17	Lycaenidae:17	Polyommatinae:17	Agriades:17	Agriades dardanus:17
GWORK312-09,EZSPC551-09,EZSPN539-09,EZSPN1026-09,EZSPC974-10,EZSPC975-10,EZSPC1047-10,EZSPC1149-10,EZSPC1374-10,EZSPM797-12,PHLAH471-12,WMB1762-13,WMB1763-13,WMB1804-13,WMB2724-13,WMB3692-14,LEATG045-14,LEATG046-14,LASTS423-14,WMB3918-14,WMB3938-14,WMB3944-14,BIBSA245-15,BIBSA308-15,OXB325-15,EULEP646-15,EULEP1979-15,OXB1355-15,OXB1364-15,BIBSA956-15,EULEP4280-16,EULEP4284-16,EULEP5799-18,EULEP58…	BOLD:ABZ0347	43	Nymphalidae:43	Nymphalinae:43	Melitaea:43	Melitaea didyma:43
EZRMN255-08,EZRMN256-08,EZRMN257-08,EZRMN258-08,EZRMN259-08,EZSPC322-09,EZSPC323-09,EZSPC637-09,FBLMU441-09,LEFIC996-10,LEFIL362-10,LEFIL363-10,GWOSK865-11,EZSPM863-12,EZSPM865-12,WMB2098-13,WMB2104-13,WMB2583-13,WMB2584-13,LASTS335-14,EULEP077-14,EULEP078-14,EULEP083-14,EULEP084-14,EULEP203-14,WMB5392-14,EULEP830-15,EULEP1131-15,EULEP2398-15,EULEP3135-15,OXB1289-15,BIBSA904-15,BIBSA905-15,EULEP4…	BOLD:ABY4319	42	Lycaenidae:42	Theclinae:42	Satyrium:42	Satyrium w-album:42
WMB220-11,WMB507-11,WMB546-11,WMB555-11,WMB627-11,WMB2913-14,WMB2916-14,BIBSA1559-16,BIBSA1575-16,BIBSA1589-16	BOLD:ABZ0349	10	Nymphalidae:10	Nymphalinae:10	Melitaea:10	Melitaea didyma:10
EZSPC1258-10,EULEP2965-15,EULEP5894-18	BOLD:ADL5805	3	Nymphalidae:3	Nymphalinae:3	Melitaea:3	Melitaea diamina:3
EULEP1318-15,EULEP1319-15,EULEP1320-15,EULEP1743-15,EULEP4876-16	BOLD:AAD7931	5	Lycaenidae:5	Polyommatinae:5	Freyeria:5	Freyeria trochylus:5
LEFIA741-10,LEFIA742-10,LEFIB217-10,LEFID419-10,EULEP391-14,EULEP392-14,EULEP393-14,EULEP394-14,EULEP484-14,EULEP485-14,EULEP486-14,EULEP4765-16,EULEP5178-17	BOLD:AAA6974	13	Nymphalidae:13	Heliconiinae:13	Boloria:13	Boloria freija:13
EZSPN165-09,EZSPN166-09,EZSPN355-09,EZSPN399-09,EZSPN699-09,EZSPN707-09,EZSPN708-09,EZSPN715-09,EZSPN717-09,EZSPC1008-10,EZSPC1132-10,WMB4562-14	BOLD:ABX5400	12	Lycaenidae:12	Polyommatinae:12	Kretania:12	Kretania hesperica:12
LON055-08,ABOLB060-15,EULEP2112-15,BIBSA1194-15,EULEP3710-16,EULEP3713-16	BOLD:AAA4471	6	Pieridae:6	Coliadinae:6	Colias:6	Colias palaeno:6
WMB153-11,WMB622-11,GBMIN12589-13,GBMIN12597-13,GBMIN12598-13,GBMIN12599-13,GBMIN12609-13,GBMIN12610-13,GBMIN12611-13,BIBSA003-14,BIBSA004-14,BIBSA020-14,WMB4793-14,WMB5035-14,WMB5036-14,WMB5037-14,BIBSA600-15,BIBSA601-15,BIBSA665-15,EULEP607-15,EULEP800-15,BIBSA1777-16,BIBSA1791-16,WMB6073-18,WMB6074-18,WMB6075-18,WMB6076-18,WMB6077-18,WMB6078-18,WMB6079-18,WMB6080-18,WMB6081-18,WMB6082-18,WMB60…	BOLD:ABZ7983	43	Papilionidae:43	Parnassiinae:43	Zerynthia:43	Zerynthia cassandra:43
PHLAA430-09,WMB1637-13,WMB1642-13,WMB1865-13,WMB2386-13,WMB2707-13,WMB4752-14,WMB5261-14,BIBSA263-15,BIBSA312-15,BIBSA425-15,EULEP630-15,EULEP1873-15,EULEP4505-16	BOLD:ACF6090	14	Lycaenidae:14	Polyommatinae:14	Polyommatus:14	Polyommatus damon:14
EZROM588-08,EZRMN370-08,FBLMU256-09,FBLMU260-09,FBLMU265-09,GWOSA741-10,GWOSK890-11,GBLAB772-13,GBLAD165-14,EULEP088-14,EULEP1007-15,EULEP1018-15,EULEP1020-15,EULEP2197-15,EULEP2207-15,EULEP2208-15,EULEP2236-15,EULEP2369-15,EULEP2381-15,EULEP2386-15,EULEP2991-15,EULEP2992-15,EULEP4266-16,LEASS581-17,LEASS585-17,LEASS674-17,LEASS675-17,LEASS1014-17	BOLD:ABZ0532	28	Nymphalidae:28	Nymphalinae:28	Melitaea:28	Melitaea britomartis:28
EZSPN478-09,EZSPN864-09,EZSPN912-09,EZSPN968-09,EZSPM024-09,EZSPM079-09,EZSPM313-09,EZSPC1088-10,EZSPC1191-10,EZSPC1364-10,EZSPM793-12,EZSPM834-12,EZSPM843-12,EZSPM931-12,EZSPM951-12,EZSPM980-12,EZSPM1033-12,EZSPM1034-12,WMB3309-14,EULEP247-14,EULEP2116-15,EULEP2909-15	BOLD:AAD4693	22	Lycaenidae:22	Theclinae:22	Laeosopis:22	Laeosopis roboris:22
EZSPN1015-09,EZSPC1111-10,EZSPN1064-11,EULEP1346-15,EULEP1500-15,EULEP1664-15,EULEP1803-15	BOLD:ACE9988	7	Lycaenidae:7	Polyommatinae:7	Cupido:7	Cupido osiris:7
EZROM004-08,EZROM005-08,EZROM006-08,EZROM007-08,EZROM008-08,EZROM755-08,EZROM756-08,EZROM757-08,EZROM758-08,EZSPC081-09,EZSPC082-09,EZSPC083-09,EZSPC084-09,EZSPC085-09,EZSPN346-09,EZSPN369-09,EZSPN381-09,EZSPN492-09,EZSPN630-09,EZSPN694-09,EZSPM230-09,EZSPM231-09,FBLMU458-09,GWORO780-09,GWORA2443-09,GWORA2444-09,LEFIB129-10,LEFIB131-10,LEFIJ491-10,EZSPN1040-11,WMB152-11,WMB172-11,WMB189-11,WMB252…	BOLD:AAB1133	119	Pieridae:119	Pierinae:119	Anthocharis:119	Anthocharis cardamines:119
WMB2114-13,WMB2115-13,EULEP1454-15,EULEP1456-15,EULEP1464-15,EULEP1470-15,EULEP1596-15,EULEP1598-15,EULEP3004-15,BIBSA735-15,BIBSA736-15	BOLD:AAB0403	11	Hesperiidae:11	Pyrginae:11	Muschampia:11	Muschampia proto:11
EZSPN185-09,EZSPN215-09,EZSPN240-09,EZSPN293-09,EZSPN543-09,EZSPM111-09,EZSPC973-10,EZSPC988-10,EZSPC1018-10,EZSPC1059-10,EZSPC1137-10,EZSPC1151-10,EZSPC1214-10,WMB115-11,EZSPM731-12,EZSPM940-12,EZSPM965-12,EZSPM966-12,WMB926-13,WMB1722-13,WMB3157-14,WMB3287-14,WMB3344-14,EULEP154-14,EULEP155-14,EULEP156-14,WMB4406-14,WMB4423-14,WMB4461-14,WMB5152-14	BOLD:AAB0402	30	Hesperiidae:30	Pyrginae:30	Muschampia:30	Muschampia proto:30
EZROM163-08,EZROM412-08,EZROM413-08,EZROM639-08,EZRMN106-08,EZRMN107-08,EZRMN108-08,EZRMN109-08,GWORK317-09,FBLMT871-09,GWORR677-10,GWOSK891-11,GWOSK892-11,WMB255-11,LON932-12,GWOTF694-12,WMB3427-14,EULEP040-14,WMB5494-14,EULEP1168-15,EULEP1489-15,EULEP1642-15,EULEP1714-15,EULEP1756-15,EULEP1762-15,EULEP1772-15,BIBSA994-15,BIBSA1238-15,ABOLD415-16,LEASS755-17,LEASS884-17,LEASS1007-17	BOLD:AAA3799	32	Nymphalidae:32	Nymphalinae:32	Melitaea:32	Melitaea cinxia:32
LEFIB318-10,LEASS756-17,LEASS766-17	BOLD:AAA3798	3	Nymphalidae:3	Nymphalinae:3	Melitaea:3	Melitaea cinxia:3
LOWA761-06,EZROM451-08,EZROM452-08,EZROM453-08,EZROM454-08,EZROM455-08,EZROM645-08,EZROM745-08,EZRMN154-08,EZRMN155-08,EZRMN156-08,EZSPC585-09,EZSPC586-09,EZSPC587-09,EZSPC588-09,EZSPN370-09,EZSPN437-09,EZSPN572-09,EZSPM243-09,EZSPM276-09,EZSPM371-09,FBLMT873-09,FBLMT891-09,FBLMU489-09,FBLMU490-09,GWORO996-09,GWORA2475-09,GWORA2476-09,GWORT461-10,EZSPC752-10,EZSPC817-10,EZSPC856-10,GWORZ032-10,PH…	BOLD:AAA4515	237	Nymphalidae:237	Satyrinae:237	Pararge:237	Pararge aegeria:237
EZROM143-08,EZROM144-08,EZROM145-08,EZROM146-08,HBOK115-08,HBOK116-08,EZROM577-08,EZROM906-08,EZROM907-08,EZROM908-08,EZROM909-08,FBLMU479-09,PHLAA680-09,GWORR684-10,FBLMW375-10,ODOPE675-11,LEEUA523-11,WMB837-13,WMB1643-13,WMB1862-13,WMB1867-13,PHLAI521-13,PHLAI541-13,GBLAB766-13,LEATC177-13,LEATF452-14,WMB3680-14,WMB5027-14,BIBSA125-15,BIBSA201-15,OXB258-15,OXB259-15,OXB260-15,OXB603-15,OXB724-1…	BOLD:AAB3455	57	Nymphalidae:57	Satyrinae:57	Erebia:57	Erebia aethiops:57
EZSPN034-09,EZSPM007-09,EZSPM008-09,EZSPC883-10,GWOSU1009-11,BIBSA220-15,EULEP2845-15,EULEP4005-16	BOLD:AAF0740	8	Pieridae:8	Pierinae:8	Euchloe:8	Euchloe simplonia:8
EZROM032-08,EZROM033-08,EZROM779-08,EZROM780-08,LEFIJ311-10,LEFIJ312-10,LEFIL377-10,EULEP689-15,EULEP767-15,EULEP2629-15,EULEP2630-15,EULEP2632-15,EULEP4967-16	BOLD:AAD9780	13	Nymphalidae:13	Heliconiinae:13	Argynnis:13	Argynnis laodice:13
GWORZ024-10,WMB636-11,WMB886-13,WMB1970-13,WMB2803-13,BIBSA087-14,BIBSA088-14,BIBSA583-15,BIBSA584-15,BIBSA585-15,BIBSA586-15,BIBSA636-15,BIBSA663-15,BIBSA666-15,BIBSA730-15,EULEP3507-16	BOLD:AAL5934	16	Nymphalidae:16	Heliconiinae:16	Boloria:16	Boloria euphrosyne:16
LON035-08,LEFIF117-10,LEFIJ431-10,LEFIJ485-10,EULEP526-15,EULEP4763-16,EULEP5169-17	BOLD:ACE2929	7	Hesperiidae:7	Pyrginae:7	Pyrgus:7	Pyrgus centaureae:7
EZSPN614-09,EZSPN615-09,EZSPN616-09,EZSPN808-09,EZSPN809-09,EZSPC1287-10,WMB5188-14,WMB5189-14	BOLD:ACE7075	8	Lycaenidae:8	Theclinae:8	Callophrys:8	Callophrys avis:8
EULEP659-15,EULEP660-15,EULEP661-15,EULEP666-15,EULEP667-15,EULEP668-15,EULEP3050-15	BOLD:ACX4326	7	Lycaenidae:7	Polyommatinae:7	Plebejidea:7	Plebejidea loewii:7
LOWA289-06,EZROM267-08,EZROM268-08,EZROM269-08,EZROM270-08,EZRMN058-08,EZRMN059-08,EZRMN060-08,EZRMN061-08,EZRMN062-08,GWORK519-09,EZSPC504-09,EZSPC505-09,EZSPC506-09,EZSPC507-09,EZSPC508-09,EZSPN391-09,EZSPN570-09,EZSPM142-09,EZSPM143-09,EZSPM252-09,EZSPM297-09,FBLMU496-09,GWORO791-09,PHLAA644-09,GWORA2468-09,PHLAB312-10,PHLAB361-10,LEFID122-10,GWORZ040-10,ODOPE749-11,LEFIJ1005-11,GWOTF674-12,EZ…	BOLD:AAB1728	116	Lycaenidae:116	Lycaeninae:116	Lycaena:116	Lycaena tityrus:116
LOWA165-06,LOWA166-06,EZROM202-08,EZROM203-08,EZROM204-08,EZROM290-08,EZROM583-08,EZROM1008-08,LON353-08,EZSPC421-09,EZSPC422-09,EZSPC423-09,EZSPC425-09,EZSPN418-09,EZSPN464-09,EZSPN580-09,EZSPN852-09,EZSPM239-09,FBLMT874-09,GWORA2451-09,GWORA2452-09,GWORU086-10,EZSPC1167-10,EZSPC1184-10,EZSPC1192-10,EZSPC1230-10,LEFIB372-10,LEFID863-10,LEFIJ499-10,FBLMX237-11,WMB356-11,WMB645-11,EZSPM695-12,EZSP…	BOLD:AAA9222	126	Pieridae:126	Coliadinae:126	Gonepteryx:126	Gonepteryx rhamni:126
LEATG664-14,EULEP3784-16,EULEP5160-17,EULEP5161-17	BOLD:ACT8471	4	Nymphalidae:4	Satyrinae:4	Erebia:4	Erebia claudina:4
EULEP670-15,EULEP671-15,EULEP672-15,EULEP673-15,EULEP2687-15,EULEP2688-15	BOLD:ABZ6997	6	Hesperiidae:6	Pyrginae:6	Carcharodus:6	Carcharodus stauderi:6
EZSPN179-09,EZSPN575-09,EZSPN747-09,EZSPN866-09,EZSPN875-09,EZSPN896-09,EZSPM019-09,EZSPM157-09,EZSPM203-09,EZSPM302-09,EZSPC1033-10,EZSPC1085-10,EZSPC1115-10,EZSPC1146-10,EZSPC1158-10,EZSPC1183-10,EULEP242-14,WMB4457-14,WMB4554-14,WMB4563-14,WMB5187-14,EULEP2956-15,EULEP2957-15	BOLD:ACF4722	23	Nymphalidae:23	Satyrinae:23	Melanargia:23	Melanargia russiae:23
WMB298-11,WMB315-11,WMB334-11,WMB2453-13,WMB4705-14,WMB4706-14,WMB5322-14,WMB5330-14,WMB5496-14,OXB1239-15,OXB1245-15,BIBSA1285-15	BOLD:ABU9640	12	Pieridae:12	Pierinae:12	Euchloe:12	Euchloe insularis:12
EULEP1605-15,EULEP1609-15,EULEP1841-15,EULEP2545-15,EULEP2546-15,EULEP2874-15,EULEP4071-16,WMB6341-18	BOLD:AAM2150	8	Nymphalidae:8	Satyrinae:8	Hipparchia:8	Hipparchia fatua:8
EZROM226-08,EZROM227-08,EZROM673-08,EZROM728-08,EZSPC459-09,EZSPC460-09,EZSPN097-09,EZSPN454-09,EZSPN479-09,EZSPN598-09,EZSPN623-09,EZSPN700-09,EZSPN1028-09,EZSPM037-09,EZSPM103-09,EZSPM369-09,GWORO989-09,GWORZ045-10,WMB292-11,WMB520-11,WMB532-11,WMB536-11,WMB642-11,EZSPM699-12,EZSPM900-12,EZSPM960-12,EZSPM970-12,EZSPM1006-12,WMB806-13,WMB912-13,WMB1059-13,WMB1062-13,WMB1140-13,WMB1141-13,WMB1226…	BOLD:AAA3848	143	Lycaenidae:143	Polyommatinae:143	Lampides:143	Lampides boeticus:143
EZSPN141-09,EZSPN158-09,EZSPN806-09,EZSPC969-10,EZSPC976-10,EZSPC989-10,EZSPN1031-11,EZSPN1046-11,EZSPM955-12,WMB3149-14,WMB3189-14,WMB3192-14,WMB3242-14,WMB3392-14,EULEP257-14,WMB4465-14,EULEP5527-17	BOLD:ABZ6999	17	Hesperiidae:17	Pyrginae:17	Carcharodus:17	Carcharodus baeticus:17
EZROM515-08,EZROM516-08,EZROM565-08,EZRMN218-08,EZRMN219-08,EZRMN220-08,EZRMN221-08,EZRMN222-08,EULEP577-15,EULEP1676-15,EULEP1681-15,EULEP1692-15,EULEP2065-15,EULEP2066-15,EULEP2477-15,EULEP2479-15,EULEP3109-15,EULEP3111-15,EULEP3112-15,EULEP3114-15,EULEP3115-15,EULEP4564-16,EULEP4565-16,EULEP4566-16,EULEP4567-16,EULEP4568-16,EULEP5595-17,EULEP5596-17	BOLD:AAD0045	28	Lycaenidae:28	Polyommatinae:28	Pseudophilotes:28	Pseudophilotes bavius:28
EZSPN029-09,EZSPN030-09,EZSPN248-09,EZSPM023-09,EZSPN1069-11,ODOPE743-11,GWOSN576-11,EZSPM637-12,EZSPM638-12,EZSPM639-12,PHLAH290-12,LEATC114-13,LEATC115-13,LEATC618-13,LEATG066-14,LEATG067-14,BIBSA331-15,OXB372-15,EULEP4543-16,EULEP4544-16,EULEP4545-16,EULEP4546-16,EULEP4547-16,LEASS859-17,LEASS959-17	BOLD:AAC9448	25	Pieridae:25	Pierinae:25	Pontia:25	Pontia callidice:25
EZSPC338-09,EZSPC339-09,EZSPC340-09,EZSPC341-09,PHLAA645-09,FBLMW323-10,WMB238-11,WMB564-11,WMB653-11,WMB870-13,WMB1228-13,WMB1281-13,WMB1581-13,WMB1836-13,WMB1853-13,WMB1998-13,WMB2034-13,WMB2601-13,WMB2808-13,WMB2820-13,WMB2835-13,PHLAW033-13,WMB2975-14,WMB2976-14,PHLAJ195-14,BIBSA018-14,BIBSA019-14,WMB3812-14,WMB3889-14,WMB4277-14,WMB4313-14,WMB4824-14,WMB5234-14,WMB5380-14,OXB211-15,OXB212-15…	BOLD:AAA6759	73	Hesperiidae:73	Hesperiinae:73	Thymelicus:73	Thymelicus lineola:73
EULEP446-14,EULEP447-14,EULEP2796-15,EULEP3817-16,EULEP3818-16,EULEP3819-16	BOLD:ABZ6050	6	Nymphalidae:6	Satyrinae:6	Erebia:6	Erebia fasciata:6
EZSPN115-09,EZSPN160-09,EZSPN194-09,EZSPN208-09,EZSPN335-09,EZSPN422-09,EZSPM029-09,EZSPM074-09,EZSPM273-09,FBLMU508-09,EZSPC1259-10,GWORZ067-10,FBLMW327-10,FBLMW328-10,GWOSK774-11,GWOSK776-11,GWOSK779-11,FBLMX121-11,WMB088-11,WMB089-11,WMB092-11,WMB093-11,WMB198-11,WMB649-11,GWOTF688-12,WMB711-12,WMB723-12,WMB732-12,EZSPM868-12,EZSPM878-12,EZSPM880-12,WMB2567-13,WMB2811-13,GBLAB159-13,PHLAW040-1…	BOLD:AAC4588	153	Hesperiidae:153	Pyrginae:153	Spialia:153	Spialia sertorius:153
EZSPN318-09,EZSPN342-09,EZSPM315-09,EZSPM316-09,EZSPC1311-10,EZSPM607-12,EZSPM624-12,EZSPM625-12,EZSPM626-12,EZSPM627-12,EZSPM687-12,EZSPM688-12	BOLD:AAB6245	12	Pieridae:12	Pierinae:12	Euchloe:12	Euchloe belemia:12
EZSPN079-09,EZSPM040-09,EZSPM204-09,EZSPM209-09,EZSPM210-09,EZSPM420-09,EZSPC844-10,EZSPC992-10,EZSPC993-10,EZSPC1119-10,EZSPC1334-10,WMB361-11,EZSPM1008-12,WMB1094-13,WMB1095-13,WMB1533-13,WMB1535-13,WMB1746-13,WMB1747-13,WMB1766-13,WMB2618-13,WMB2912-14,WMB3069-14,WMB3083-14,WMB3084-14,WMB3088-14,WMB3096-14,WMB5339-14,WMB5347-14,WMB5468-14,WMB5469-14,OLEP060-15,BIBSA856-15,BIBSA976-15,BIBSA1415…	BOLD:AAB7725	38	Nymphalidae:38	Charaxinae:38	Charaxes:38	Charaxes jasius:38
EZSPN531-09,EZSPN781-09,EZSPN843-09,EZSPM357-09,EZSPC767-10,EZSPC768-10,EZSPC962-10,EZSPC963-10,EZSPC1263-10,EZSPC1324-10,EZSPM762-12,EZSPM852-12	BOLD:ACF1159	12	Pieridae:12	Pierinae:12	Pieris:12	Pieris mannii:12
GWORA2492-09,GWOTF678-12,LEATC089-13,GBLAC369-13,LEATG226-14,BIBSA166-15,BIBSA167-15,BIBSA307-15,OXB842-15,EULEP2855-15,EULEP4023-16,EULEP4024-16,EULEP4027-16,EULEP4028-16,EULEP4029-16,ABOLD593-17	BOLD:AAJ0031	16	Nymphalidae:16	Nymphalinae:16	Euphydryas:16	Euphydryas cynthia:16
EULEP4551-16,EULEP4552-16	BOLD:ACQ2069	2	Lycaenidae:2	Polyommatinae:2	Praephilotes:2	Praephilotes anthracias:2
LON804-11,EULEP3018-15	BOLD:AAD0600	2	Nymphalidae:2	Satyrinae:2	Oeneis:2	Oeneis norna:2
LOWA780-06,EZROM552-08,LON189-08,EZRMN280-08,EZRMN281-08,EZRMN308-08,EZRMN309-08,EZRMN344-08,EZRMN345-08,EZSPC329-09,EZSPC330-09,EZSPC331-09,GWORO784-09,EZSPC1211-10,LEFID253-10,LEFIG409-10,LEFIJ524-10,ODOPE751-11,WMB1833-13,GBLAB133-13,LEATG477-14,LEATG478-14,LASTS333-14,EULEP057-14,EULEP058-14,EULEP131-14,EULEP206-14,EULEP211-14,EULEP213-14,EULEP322-14,EULEP474-14,LEATI006-15,EULEP620-15,EULEP7…	BOLD:AAB5999	49	Lycaenidae:49	Theclinae:49	Thecla:49	Thecla betulae:49
WMB676-12,WMB677-12,WMB678-12,WMB795-13,WMB798-13,WMB1714-13,WMB2053-13,WMB2116-13,WMB2122-13,LEATG425-14,LEATG426-14,WMB4678-14,WMB4953-14,WMB4954-14,WMB5490-14,OXB373-15,BIBSA1160-15,BIBSA1591-16,BIBSA1746-16,EULEP4507-16,WMB6574-18	BOLD:ABZ4316	21	Lycaenidae:21	Polyommatinae:21	Polyommatus:21	Polyommatus daphnis:21
WMB702-12,WMB703-12,WMB704-12,WMB705-12,EULEP1390-15,EULEP1463-15,BIBSA1577-16	BOLD:ABZ4318	7	Lycaenidae:7	Polyommatinae:7	Polyommatus:7	Polyommatus daphnis:7
WMB242-11,WMB329-11,WMB332-11,WMB1541-13,WMB1542-13,WMB1550-13,WMB1562-13,WMB1567-13,WMB2834-13,WMB2898-14,WMB2899-14,WMB2998-14,WMB2999-14,WMB3080-14,BIBSA1326-15,WMB6059-18	BOLD:AAS0312	16	Nymphalidae:16	Satyrinae:16	Coenonympha:16	Coenonympha corinna:16
LOWA161-06,EZROM473-08,EZROM474-08,EZROM475-08,EZROM476-08,EZROM477-08,EZROM591-08,EZROM748-08,EZRMN181-08,EZRMN182-08,EZRMN183-08,EZRMN184-08,LON569-08,CGUKB956-09,GWORK293-09,EZSPC603-09,EZSPC608-09,EZSPC663-09,EZSPC664-09,EZSPC667-09,EZSPN088-09,EZSPN299-09,EZSPN315-09,EZSPN377-09,EZSPN443-09,EZSPN581-09,EZSPN603-09,EZSPN686-09,EZSPN693-09,EZSPN702-09,EZSPN749-09,EZSPN760-09,EZSPM028-09,EZSPM0…	BOLD:AAA2224	324	Pieridae:324	Pierinae:324	Pieris:324	Pieris rapae:324
EZROM510-08,EZROM511-08,EZROM512-08,EZROM513-08,EZROM514-08,EZROM594-08,EZRMN215-08,EZRMN216-08,EZRMN217-08,GWORA2445-09,GWORU078-10,LEFIF118-10,LEFIF119-10,LEFIJ507-10,GWOSI553-10,ODOPE744-11,WMB164-11,WMB181-11,GWOSN899-11,WMB476-11,WMB511-11,WMB535-11,WMB663-11,GWOSU1022-11,PHLAH473-12,WMB834-13,WMB1058-13,WMB1918-13,WMB1932-13,WMB2067-13,WMB2112-13,WMB2283-13,WMB2351-13,WMB2374-13,WMB2413-13,…	BOLD:AAA2225	117	Pieridae:117	Pierinae:117	Pontia:117	Pontia edusa:117
EZROM017-08,EZROM018-08,EZROM706-08,EZROM767-08,EZROM768-08,EZROM769-08,EZROM770-08,EZSPC094-09,EZSPC211-09,EZSPC215-09,EZSPC224-09,GWORK512-09,EZSPN392-09,EZSPN461-09,EZSPN500-09,EZSPN564-09,EZSPN618-09,EZSPN681-09,EZSPN836-09,EZSPM254-09,GWORO779-09,GWORA2447-09,LEFIA024-10,GWORU084-10,EZSPC1005-10,LEFIJ505-10,LEFIJ506-10,WMB219-11,WMB274-11,WMB500-11,WMB566-11,WMB620-11,WMB873-13,WMB894-13,WMB…	BOLD:AAA8773	106	Pieridae:106	Pierinae:106	Aporia:106	Aporia crataegi:106
EZSPN132-09,EZSPN202-09,EZSPN339-09,EZSPN361-09,EZSPN393-09,EZSPN624-09,EZSPN867-09,EZSPM257-09,EZSPM318-09,EZSPC1009-10,EZSPC1136-10,EZSPC1187-10,EZSPC1342-10,WMB266-11,WMB273-11,EZSPM974-12,WMB877-13,WMB4549-14,WMB4551-14,OXB833-15	BOLD:AAB2459	20	Nymphalidae:20	Satyrinae:20	Melanargia:20	Melanargia occitanica:20
EULEP880-15,EULEP1696-15,EULEP1709-15,EULEP2843-15,EULEP2844-15,EULEP5530-17	BOLD:ACX5466	6	Pieridae:6	Pierinae:6	Euchloe:6	Euchloe penia:6
EZSPN351-09,EZSPN495-09,EZSPN830-09,EZSPN857-09,EZSPM101-09,EZSPC732-10,EZSPC735-10,EZSPC770-10,EZSPC803-10,EZSPC920-10,WMB4382-14	BOLD:AAC9833	11	Lycaenidae:11	Lycaeninae:11	Lycaena:11	Lycaena bleusei:11
EULEP2596-15,EULEP2597-15,EULEP2598-15,EULEP2599-15,EULEP3424-16,EULEP5131-17,EULEP5132-17,EULEP5133-17	BOLD:ABZ4797	8	Pieridae:8	Pierinae:8	Anthocharis:8	Anthocharis damone:8
EULEP2611-15,EULEP2612-15,EULEP2613-15,EULEP2614-15	BOLD:ABW7201	4	Lycaenidae:4	Aphnaeinae:4	Cigaritis:4	Cigaritis acamas:4
EZROM547-08,EZROM548-08,EZROM687-08,EZROM698-08,EZRMN272-08,EZRMN273-08,EZRMN274-08,EZSPC324-09,EZSPC325-09,EZSPC326-09,EZSPC327-09,EZSPC328-09,EZSPN295-09,FBLMT884-09,EZSPC1043-10,EZSPC1188-10,EZSPC1233-10,LEFIL048-10,LEFIL376-10,LON808-11,LON809-11,LON810-11,GWOTF687-12,EULEP020-14,WMB5105-14,LEFIJ2525-15,LEFIJ2526-15,EULEP1680-15,EULEP1704-15,EULEP2135-15,ABOLD066-16,EULEP4656-16,EULEP5023-16,…	BOLD:AAB5306	37	Lycaenidae:37	Polyommatinae:37	Scolitantides:37	Scolitantides orion:37
HBOK134-08,EZSPN145-09,EZSPN612-09,EZSPM280-09,EZSPM282-09,EZSPC1040-10,EZSPC1042-10,EZSPC1154-10,EZSPC1155-10,EZSPM808-12,EZSPM812-12,WMB947-13	BOLD:AAD8582	12	Nymphalidae:12	Satyrinae:12	Erebia:12	Erebia epistygne:12
EZROM109-08,EZROM110-08,EZROM111-08,EZROM112-08,EZROM113-08,EZROM574-08,EZROM715-08,LON013-08,EZROM877-08,EZROM878-08,EZROM879-08,EZSPC354-09,EZSPC355-09,EZSPC356-09,EZSPC357-09,EZSPN378-09,EZSPN444-09,EZSPN541-09,EZSPN566-09,EZSPN704-09,EZSPM102-09,EZSPM244-09,EZSPM245-09,EZSPM324-09,FBLMT883-09,FBLMU483-09,FBLMU484-09,GWORR403-10,GWORR407-10,EZSPC739-10,EZSPC857-10,EZSPC905-10,LEFIE892-10,LEFIG…	BOLD:AAA7351	236	Nymphalidae:236	Satyrinae:236	Coenonympha:236	Coenonympha pamphilus:236
LON466-08,LEFIJ546-10,EULEP332-14,EULEP387-14,EULEP5176-17,EULEP5181-17	BOLD:AAB1505	6	Nymphalidae:6	Heliconiinae:6	Boloria:6	Boloria frigga:6
EZROM555-08,EZROM558-08,EZROM691-08,EZRMN294-08,EZRMN296-08,FBLMU266-09,LEATG033-14,GBLAA1055-15,EULEP686-15,EULEP2368-15,EULEP4686-16,EULEP4687-16,EULEP4696-16,EULEP4697-16	BOLD:ABX6159	14	Hesperiidae:14	Hesperiinae:14	Thymelicus:14	Thymelicus sylvestris:14
EULEP775-15,EULEP776-15,EULEP777-15,WMB6327-18,WMB6328-18	BOLD:ACX4446	5	Nymphalidae:5	Satyrinae:5	Hipparchia:5	Hipparchia mersina:5
GWOSK606-11,WMB054-11,EULEP560-15,EULEP1233-15,EULEP1244-15,EULEP1291-15,EULEP1561-15,EULEP1613-15,EULEP1734-15,EULEP1751-15,OXB1150-15,EULEP4085-16,EULEP4086-16,WMB6329-18,WMB6342-18,WMB6355-18	BOLD:AAY9712	16	Nymphalidae:16	Satyrinae:16	Hipparchia:16	Hipparchia senthes:8
EULEP441-14,EULEP442-14,EULEP2895-15,EULEP2897-15	BOLD:AAC8712	4	Nymphalidae:4	Heliconiinae:4	Issoria:4	Issoria eugenia:4
EZROM053-08,EZROM054-08,EZROM663-08,EZROM799-08,EZROM800-08,EZROM801-08,EZROM802-08,EZSPC269-09,EZSPC270-09,EZSPC271-09,EZSPC648-09,EZSPM411-09,EZSPM412-09,EZSPM413-09,EZSPM414-09,EZSPM415-09,EZSPM416-09,EZSPC848-10,EZSPC875-10,EZSPC876-10,EZSPC938-10,EZSPC945-10,GWOSA777-10,PHLAB1037-10,PHLAB1038-10,PHLAB1039-10,FBLMX200-11,PHLSA441-11,PHLSA651-11,GWOTD440-12,GWOTF676-12,PHLAH351-12,PHLAH352-12,…	BOLD:ACE7514	83	Nymphalidae:83	Heliconiinae:83	Boloria:83	Boloria pales:83
EULEP572-15,EULEP1790-15,EULEP1791-15,EULEP1792-15,EULEP1793-15,EULEP1810-15,EULEP4324-16,EULEP4325-16	BOLD:AAX5988	8	Lycaenidae:8	Polyommatinae:8	Neolysandra:8	Neolysandra coelestina:8
WMB5455-14,EULEP5633-17,EULEP5634-17,EULEP5635-17,EULEP5636-17,EULEP5637-17,EULEP5638-17	BOLD:ADK3589	7	Nymphalidae:7	Satyrinae:7	Erebia:7	Erebia epiphron:7
EZSPN102-09,EZSPN211-09,EZSPN234-09,EZSPN292-09,EZSPN336-09,EZSPC1004-10,EZSPC1024-10,EZSPC1025-10,EZSPC1026-10,EZSPC1150-10,EZSPC1159-10,EZSPC1208-10,EZSPC1209-10,EZSPC1222-10,GWORZ063-10,WMB203-11,WMB833-13,WMB946-13,WMB1055-13,WMB1056-13,WMB1726-13,WMB1799-13,WMB2123-13,WMB3155-14,WMB3184-14,WMB3483-14,WMB3541-14,WMB3570-14,EULEP259-14,EULEP260-14,WMB4574-14,OXB710-15,OXB1025-15,BIBSA658-15,EU…	BOLD:ABY7914	43	Hesperiidae:43	Pyrginae:43	Pyrgus:43	Pyrgus onopordi:43
WMB626-11,WMB843-13,WMB1875-13,WMB2038-13,WMB2039-13,WMB2751-13,WMB4136-14,WMB4274-14,WMB4717-14,WMB4908-14,EULEP1546-15,EULEP1547-15,EULEP1548-15,EULEP1549-15,EULEP1853-15,EULEP1889-15,EULEP2268-15,EULEP2954-15,EULEP2955-15,EULEP2958-15,OLEP016-15,BIBSA696-15,BIBSA1016-15,BIBSA1373-15,BIBSA1533-16,BIBSA1569-16,BIBSA1767-16,EULEP3377-16,EULEP3378-16,EULEP3381-16,EULEP4225-16,EULEP5092-16,EULEP509…	BOLD:AAA7534	38	Nymphalidae:38	Satyrinae:38	Melanargia:38	Melanargia russiae:38
EULEP3779-16,EULEP3780-16,EULEP3781-16,EULEP3782-16	BOLD:ADD7831	4	Nymphalidae:4	Satyrinae:4	Erebia:4	Erebia christi:4
GWORO994-09,GWORO995-09,GWORU091-10,WMB112-11,WMB720-12,WMB722-12,WMB730-12,WMB739-12,WMB2183-13,WMB2184-13,WMB2227-13,WMB2285-13,WMB2363-13,WMB2599-13,WMB2643-13,WMB2965-14,BIBSA091-14,BIBSA092-14,WMB3836-14,WMB3849-14,WMB3873-14,WMB3890-14,WMB3962-14,WMB3986-14,WMB4140-14,WMB4166-14,WMB4680-14,WMB4858-14,WMB4873-14,WMB4900-14,WMB4910-14,WMB4960-14,WMB5099-14,WMB5163-14,WMB5230-14,WMB5243-14,OXB…	BOLD:ABY6037	81	Nymphalidae:81	Nymphalinae:81	Melitaea:81	Melitaea didyma:81
EZSPC1226-10,EZSPM604-12	BOLD:ABY6035	2	Nymphalidae:2	Nymphalinae:2	Melitaea:2	Melitaea didyma:2
HBOK106-08,OXB313-15,OXB314-15,EULEP2033-15,EULEP2034-15,EULEP3820-16,EULEP3821-16,EULEP3822-16,EULEP3823-16,EULEP3824-16	BOLD:AAX8625	10	Nymphalidae:10	Satyrinae:10	Erebia:10	Erebia flavofasciata:10
EZROM180-08,EZROM977-08,EZROM978-08,EZROM979-08,EZROM980-08,EZROM981-08,WMB018-11,WMB156-11,WMB170-11,WMB484-11,GWOSU1012-11,WMB1124-13,WMB1265-13,WMB1903-13,WMB2332-13,WMB2335-13,WMB2444-13,WMB2469-13,WMB2714-13,WMB2715-13,WMB2799-13,WMB2800-13,WMB2860-14,WMB2861-14,WMB2887-14,BIBSA027-14,BIBSA028-14,WMB3844-14,WMB3878-14,WMB4132-14,WMB4665-14,WMB4736-14,WMB4761-14,WMB4782-14,WMB4807-14,WMB4815-…	BOLD:ACF1876	57	Pieridae:57	Pierinae:57	Euchloe:57	Euchloe ausonia:57
EZROM247-08,FBLMU110-09,LEFID365-10,LEFIC084-10,GWOSA734-10,LEFIJ534-10,LEATG431-14,LEATG432-14,EULEP342-14,EULEP382-14,EULEP1641-15,EULEP2920-15,EULEP4869-16,ABOLD660-17	BOLD:AAD0075	14	Nymphalidae:14	Limenitidinae:14	Limenitis:14	Limenitis populi:14
PHLAF347-11,PHLAF348-11,WMB1894-13,EULEP511-15,EULEP512-15,EULEP538-15,EULEP685-15,EULEP884-15,EULEP899-15,EULEP944-15,EULEP971-15,EULEP1884-15,EULEP1886-15,EULEP2830-15,EULEP2831-15,EULEP2832-15,EULEP3773-16,EULEP3915-16,EULEP3916-16,EULEP3917-16,EULEP3918-16,EULEP3921-16,EULEP3922-16,EULEP5676-17,EULEP5677-17,EULEP5678-17,EULEP5679-17	BOLD:ABA7019	27	Nymphalidae:27	Satyrinae:27	Erebia:27	Erebia ottomana:27
EZRMN034-08,EZSPC489-09,EZSPC490-09,EZSPC491-09,EZSPN633-09,EZSPN850-09,EZSPN924-09,EZSPN995-09,GWORO993-09,GWORU089-10,EZSPC1193-10,EZSPC1194-10,EZSPC1382-10,EZSPC1391-10,WMB097-11,WMB344-11,WMB366-11,WMB664-11,GWOTF690-12,WMB904-13,WMB1085-13,WMB1532-13,WMB1681-13,WMB1781-13,WMB2050-13,WMB2091-13,WMB2110-13,WMB2253-13,WMB2589-13,WMB2591-13,WMB2631-13,WMB2748-13,WMB2829-13,WMB2878-14,WMB2924-14,…	BOLD:AAA3800	90	Nymphalidae:90	Limenitidinae:90	Limenitis:90	Limenitis reducta:90
EULEP2959-15,EULEP2960-15,EULEP5531-17,EULEP5532-17,EULEP5551-17,EULEP5552-17,EULEP5553-17,EULEP5554-17,EULEP5555-17,EULEP5556-17,EULEP5557-17,EULEP5558-17,EULEP5559-17,EULEP5560-17,EULEP5561-17,EULEP5574-17,EULEP5586-17,EULEP5593-17,EULEP5594-17,EULEP5598-17,EULEP5611-17,EULEP5612-17	BOLD:AAA3802	22	Nymphalidae:22	Nymphalinae:22	Melitaea:22	Melitaea arduinna:22
EZROM228-08,EZROM229-08,EZROM230-08,EZROM231-08,EZROM232-08,EZRMN003-08,EZRMN004-08,EZRMN005-08,GWORK564-09,EZSPC461-09,EZSPC462-09,EZSPC463-09,EZROM1043-09,EZROM1048-09,EZROM1052-09,EZROM1056-09,EZSPN961-09,EZSPN966-09,EZSPN972-09,EZSPN974-09,EZSPM145-09,EZSPM264-09,EZSPM367-09,EZSPM406-09,FBLMU437-09,GWORT460-10,EZSPC1234-10,EZSPC1238-10,LEFID593-10,GWORZ034-10,EZSPC1384-10,LEFIJ562-10,LEFIJ563…	BOLD:AAA8853	141	Nymphalidae:141	Satyrinae:141	Lasiommata:141	Lasiommata maera:141
EULEP444-14,EULEP3961-16,EULEP3962-16,EULEP3963-16,EULEP3964-16	BOLD:AAB9785	5	Nymphalidae:5	Satyrinae:5	Erebia:5	Erebia rossii:5
EZRMN419-09,EULEP3012-15,EULEP3013-15,EULEP4331-16	BOLD:AAA3239	4	Nymphalidae:4	Nymphalinae:4	Nymphalis:4	Nymphalis vaualbum:4
EULEP1217-15,EULEP1220-15,EULEP1221-15,EULEP1571-15,EULEP1572-15,EULEP1574-15,EULEP3089-15	BOLD:ACE8305	7	Pieridae:7	Pierinae:7	Pontia:7	Pontia chloridice:7
EULEP434-14,EULEP435-14,EULEP436-14,EULEP437-14,EULEP2043-15,EULEP2063-15,EULEP2091-15,EULEP2092-15,EULEP2285-15,EULEP2501-15,EULEP2506-15,EULEP2507-15,EULEP2563-15,EULEP2564-15,EULEP3076-15,EULEP4542-16,EULEP4826-16,EULEP4842-16,WMB6589-18,WMB6590-18	BOLD:ACE6770	20	Lycaenidae:20	Polyommatinae:20	Polyommatus:20	Polyommatus damone:20
PHLAW022-13,LEATC088-13,LEATG227-14,EULEP914-15,EULEP921-15,EULEP4025-16,EULEP4026-16,LEASS898-17,LEASS1022-17	BOLD:ACI7500	9	Nymphalidae:9	Nymphalinae:9	Euphydryas:9	Euphydryas cynthia:9
EZSPN288-09,EZSPN289-09,EZSPN820-09,EZSPN821-09,EZSPM168-09,EZSPM171-09,EZSPM347-09,EZSPC996-10,EZSPC997-10,EZSPC1153-10,EZSPM618-12	BOLD:AAB9416	11	Lycaenidae:11	Polyommatinae:11	Zizeeria:11	Zizeeria knysna:11
EZROM525-08,EZROM526-08,EZROM527-08,EZROM655-08,EZRMN236-08,EZRMN237-08,EZRMN238-08,EZSPC299-09,EZSPC300-09,EZSPC301-09,GWORL254-09,EZSPC641-09,EZSPC674-09,EZSPN064-09,EZSPN074-09,EZSPN114-09,EZSPN235-09,EZSPN253-09,EZSPN270-09,EZSPM122-09,EZSPM350-09,EZSPM356-09,GWORZ064-10,FBLMW326-10,WMB652-11,WMB803-13,WMB828-13,WMB829-13,WMB1620-13,WMB1838-13,WMB2385-13,WMB2679-13,WMB3273-14,WMB3390-14,WMB34…	BOLD:ABY6108	56	Hesperiidae:56	Pyrginae:56	Pyrgus:56	Pyrgus carthami:56
EULEP561-15,EULEP568-15,EULEP2108-15,EULEP2618-15,EULEP2619-15,EULEP2620-15	BOLD:AAD1924	6	Papilionidae:6	Parnassiinae:6	Archon:6	Archon apollinus:6
EZROM028-08,EZROM029-08,EZROM030-08,EZROM031-08,EZROM600-08,EZROM777-08,EZROM778-08,EZSPC208-09,EZSPC236-09,EZSPC248-09,EZSPC256-09,EZSPC266-09,EZSPN622-09,EZSPN721-09,EZSPN851-09,EZSPN879-09,EZSPN999-09,EZSPM227-09,FBLMT912-09,FBLMU111-09,FBLMU414-09,GWORO810-09,EZSPC1036-10,EZSPC1202-10,LEFID541-10,LEFIC070-10,GWOSA735-10,PHLAC443-10,LEFIJ537-10,WMB640-11,GWOTF681-12,WMB733-12,PHLAH742-12,WMB83…	BOLD:AAB2322	116	Nymphalidae:116	Heliconiinae:116	Speyeria:116	Speyeria aglaja:116
EZROM371-08,EZROM381-08,EZROM382-08,EZROM383-08,EZROM637-08,EZRMN079-08,EZRMN080-08,EZRMN081-08,EZRMN082-08,EZSPC523-09,EZSPC524-09,EZSPC525-09,EZSPC526-09,EZSPN033-09,EZSPN529-09,EZSPN1021-09,FBLMV697-09,GWORO807-09,GWORA2456-09,PHLAB325-10,PHLAB359-10,LEFIL250-10,GWOSK800-11,ODOPE754-11,LEEUA502-11,PHLAH701-12,WMB939-13,PHLAI499-13,GBLAB127-13,LEATD294-13,LEATD295-13,LEATF472-14,WMB3655-14,EULE…	BOLD:AAB1429	69	Lycaenidae:69	Polyommatinae:69	Phengaris:69	Phengaris arion:69
EZROM243-08,EZRMN023-08,EZSPC476-09,EZSPC477-09,EZSPC478-09,EZSPC479-09,EZSPC480-09,EZSPN093-09,EZSPN214-09,EZSPN322-09,EZSPN587-09,EZSPN818-09,EZSPN846-09,EZSPN872-09,EZSPM056-09,EZSPM061-09,EZSPM212-09,EZSPM364-09,GWORZ044-10,WMB135-11,WMB143-11,WMB519-11,PHLAF293-11,EZSPM882-12,WMB804-13,WMB1092-13,WMB1093-13,WMB1097-13,WMB1106-13,WMB1114-13,WMB1119-13,WMB1671-13,WMB1752-13,WMB1753-13,WMB1772-…	BOLD:AAB2752	106	Lycaenidae:106	Polyommatinae:106	Leptotes:106	Leptotes pirithous:106
EULEP476-14,EULEP477-14,EULEP478-14,EULEP2077-15,EULEP2509-15,EULEP2510-15,EULEP2511-15,EULEP2512-15,EULEP4555-16	BOLD:AAD8222	9	Nymphalidae:9	Satyrinae:9	Proterebia:9	Proterebia phegea:9
EZSPN329-09,EZSPN349-09,EZSPN417-09,EZSPN419-09,EZSPN533-09,EZSPN535-09,EZSPM319-09,EZSPC1000-10,EZSPC1001-10,EZSPC1002-10,EZSPC1013-10,EZSPC1014-10,GWOSU952-11	BOLD:AAC1501	13	Pieridae:13	Pierinae:13	Zegris:13	Zegris eupheme:13
EZSPN095-09,EZSPN135-09,EZSPN217-09,EZSPN308-09,EZSPN324-09,EZSPN327-09,EZSPN396-09,EZSPN520-09,EZSPN660-09,EZSPN778-09,EZSPM033-09,EZSPM050-09,EZSPM115-09,EZSPM176-09,EZSPM373-09,EZSPN1050-11,EZSPN1052-11,EZSPN1056-11,EZSPN1057-11,EZSPN1065-11,WMB267-11,WMB295-11,WMB333-11,WMB357-11,WMB528-11,GWOSU1021-11,EZSPM603-12,EZSPM757-12,EZSPM889-12,EZSPM890-12,EZSPM913-12,EZSPM934-12,EZSPM978-12,EZSPM99…	BOLD:AAB5691	63	Pieridae:63	Pierinae:63	Pontia:63	Pontia daplidice:63
WMB2746-13,WMB4716-14,WMB4722-14,EULEP745-15,EULEP1293-15,EULEP1462-15,EULEP1472-15,EULEP1475-15,EULEP1478-15,EULEP1540-15,EULEP1543-15,EULEP1839-15,EULEP1840-15,EULEP2887-15,EULEP2890-15,EULEP2891-15,EULEP2892-15,BIBSA703-15,EULEP4089-16,EULEP4925-16,EULEP4926-16,EULEP4927-16	BOLD:AAC0731	22	Nymphalidae:22	Satyrinae:22	Hyponephele:22	Hyponephele lupina:22
EZSPN548-09,EZSPN980-09,EZSPN990-09,EZSPC1093-10,EZSPC1108-10,EZSPC1109-10,EZSPC1212-10,EZSPC1279-10,EZSPN1048-11,EZSPN1053-11,EZSPM661-12,EZSPM662-12,EZSPM910-12,EZSPM911-12,WMB4455-14,WMB4521-14	BOLD:AAC0732	16	Nymphalidae:16	Satyrinae:16	Hyponephele:16	Hyponephele lupina:16
EZSPN161-09,EZSPN162-09,EZSPN163-09,EZSPN164-09,EZSPN602-09,EZSPN606-09,EULEP108-14,EULEP122-14,EULEP123-14,EULEP124-14,EULEP125-14,EULEP126-14	BOLD:AAE4016	12	Pieridae:12	Pierinae:12	Euchloe:12	Euchloe bazae:12
EULEP450-14,EULEP3789-16,EULEP3790-16,EULEP3791-16,EULEP3793-16	BOLD:AAB9739	5	Nymphalidae:5	Satyrinae:5	Erebia:5	Erebia dabanensis:5
EZSPN792-09,EZSPC740-10,EZSPC1396-10,EZSPC1397-10,EZSPC1441-10,EZSPC1442-10,EZSPN1115-11,EZSPN1116-11,EZSPM579-12,EZSPM582-12,WMB3413-14,WMB6546-18,WMB6548-18	BOLD:AAB1095	13	Nymphalidae:13	Satyrinae:13	Arethusana:13	Arethusana arethusa:13
EZROM023-08,EZROM024-08,EZROM598-08,EZROM660-08,EZROM773-08,EZROM774-08,EZROM775-08,EZROM957-08,EZSPC197-09,EZSPC198-09,EZSPC202-09,EZSPC252-09,EZSPC267-09,EZSPN465-09,EZSPN756-09,EZSPM098-09,EZSPM105-09,EZSPC801-10,EZSPC802-10,EZSPC816-10,EZSPC818-10,EZSPC942-10,EZSPC956-10,EZSPN1094-11,EZSPN1095-11,WMB117-11,LENOA1370-11,WMB726-12,WMB745-12,WMB746-12,EZSPM764-12,EZSPM850-12,WMB852-13,WMB1078-13…	BOLD:AAB1094	55	Nymphalidae:55	Satyrinae:55	Arethusana:55	Arethusana arethusa:55
EZSPN169-09,EZSPN314-09,EZSPN317-09,EZSPN446-09,EZSPN514-09,EZSPN711-09,EZSPN817-09,EZSPM039-09,EZSPM057-09,EZSPM466-09,EZSPC694-10,EZSPC729-10,EZSPC797-10,EZSPC799-10,EZSPM756-12,EZSPM869-12,EZSPM883-12,EZSPM884-12,EZSPM957-12,EZSPM971-12,GBMIN32553-13,GBMIN32556-13,GBMIN32557-13,GBMIN32561-13,GBMIN32562-13,GBMIN32578-13,GBMIN32579-13,GBMIN32581-13,GBMIN32582-13,GBMIN32583-13,GBMIN32585-13,GBMIN…	BOLD:AAA3304	166	Lycaenidae:166	Polyommatinae:166	Polyommatus:166	Polyommatus celina:166
EULEP1267-15,EULEP1278-15,EULEP1507-15,EULEP1901-15,EULEP4689-16	BOLD:ACX5385	5	Hesperiidae:5	Hesperiinae:5	Thymelicus:5	Thymelicus sylvestris:5
EULEP1727-15,EULEP1736-15,EULEP1775-15,EULEP1779-15,EULEP3024-15,EULEP3025-15,EULEP3026-15,EULEP3027-15,EULEP3028-15,EULEP3030-15,BIBSA859-15,WMB6028-18,WMB6029-18,WMB6030-18	BOLD:AAX2568	14	Papilionidae:14	Papilioninae:14	Papilio:14	Papilio alexanor:14
EZSPM022-09,EZSPM183-09,EZSPM184-09,EZSPM186-09,EZSPM187-09,EZSPM193-09,EZSPM194-09,EZSPC1156-10,EZSPC1165-10,EZSPC1171-10,EZSPC1172-10,EZSPM830-12,EZSPM837-12,EZSPM841-12,WMB4529-14,WMB4530-14,WMB4531-14,WMB4532-14,WMB4533-14,WMB4534-14,EULEP2187-15	BOLD:AAD4268	21	Nymphalidae:21	Satyrinae:21	Erebia:21	Erebia lefebvrei:21
EZSPN438-09,EZSPN453-09,EZSPN523-09,EZSPN620-09,EZSPN710-09,EZSPC972-10,EZSPC1129-10,EZSPC1130-10,EZSPC1131-10,EZSPC1133-10,EZSPC1138-10,EZSPM609-12,EZSPM715-12,EZSPM716-12,EZSPM717-12,EZSPM780-12,EZSPM975-12,WMB3551-14,WMB3568-14,WMB3576-14	BOLD:AAB3409	20	Nymphalidae:20	Satyrinae:20	Melanargia:20	Melanargia ines:20
EZSPN728-09,EZSPM429-09,EZSPM459-09,EZSPC824-10,EZSPC867-10,EZSPC868-10,EZSPC887-10,EZSPC900-10,EZSPC1332-10	BOLD:ACB9869	9	Lycaenidae:9	Polyommatinae:9	Polyommatus:9	Polyommatus nivescens:9
EULEP907-15,EULEP915-15,EULEP920-15,EULEP1086-15,EULEP1087-15,EULEP1093-15,EULEP3912-16,EULEP3913-16,EULEP3914-16	BOLD:ACX5010	9	Nymphalidae:9	Satyrinae:9	Erebia:9	Erebia orientalis:9
EZROM106-08,EZROM107-08,EZROM108-08,EZROM616-08,EZROM867-08,EZROM868-08,EZROM869-08,EZROM870-08,EZROM871-08,EZSPC352-09,EZSPC353-09,EZSPN251-09,EZSPN595-09,EZSPN596-09,EZSPN638-09,EZSPN650-09,EZSPN824-09,EZSPN871-09,EZSPM308-09,EZSPM377-09,FBLMU382-09,FBLMU488-09,FBLMV676-09,PHLAA641-09,PHLAA642-09,GWORT464-10,GWORT467-10,EZSPC707-10,EZSPC708-10,EZSPC771-10,EZSPC772-10,EZSPC779-10,EZSPC794-10,EZS…	BOLD:AAA9402	72	Nymphalidae:72	Satyrinae:72	Coenonympha:72	Coenonympha glycerion:72
LOWA777-06,EZROM260-08,EZROM261-08,EZROM262-08,EZROM263-08,EZROM732-08,EZRMN050-08,EZRMN051-08,EZRMN052-08,EZRMN053-08,EZRMN054-08,LON387-08,EZSPC500-09,EZSPC501-09,EZSPC502-09,EZSPC503-09,EZSPN087-09,EZSPN307-09,EZSPN321-09,EZSPN348-09,EZSPN375-09,EZSPN445-09,EZSPN592-09,EZSPN688-09,EZSPN723-09,EZSPM046-09,EZSPM051-09,EZSPM071-09,EZSPM379-09,FBLMU448-09,FBLMV674-09,GWORO789-09,LEFIE915-10,LEFIC2…	BOLD:AAA5867	198	Lycaenidae:198	Lycaeninae:198	Lycaena:198	Lycaena phlaeas:198
EULEP1677-15,EULEP1679-15,EULEP1687-15,EULEP1688-15	BOLD:ADR5718	4	Nymphalidae:4	Satyrinae:4	Proterebia:4	Proterebia phegea:4
EZROM089-08,EZROM090-08,EZROM667-08,EZROM714-08,EZROM847-08,EZROM848-08,EZROM958-08,EZSPC216-09,EZSPC238-09,EZSPC239-09,EZSPC258-09,EZSPN287-09,EZSPN755-09,EZSPN957-09,EZSPM127-09,GWORU361-10,EZSPC991-10,EZSPC1134-10,EZSPC1318-10,EZSPC1339-10,GWORZ038-10,EZSPC1368-10,WMB700-12,WMB701-12,WMB736-12,WMB743-12,EZSPM767-12,WMB1644-13,WMB1698-13,WMB2009-13,WMB2037-13,WMB2117-13,WMB2124-13,WMB2418-13,WM…	BOLD:AAB1789	58	Nymphalidae:58	Satyrinae:58	Chazara:58	Chazara briseis:58
PHLAA366-09,WMB1641-13,WMB2685-13,WMB2694-13,BIBSA296-15,EULEP750-15,BIBSA898-15,EULEP3758-16	BOLD:ABY7699	8	Nymphalidae:8	Satyrinae:8	Erebia:8	Erebia aethiopellus:8
EULEP773-15,EULEP774-15,WMB6053-18,WMB6054-18	BOLD:ABY5476	4	Nymphalidae:4	Satyrinae:4	Maniola:4	Maniola megala:4
EULEP1987-15,EULEP2289-15,EULEP2290-15,EULEP3035-15,EULEP3036-15,EULEP3037-15,EULEP4881-16	BOLD:AAI1409	7	Hesperiidae:7	Hesperiinae:7	Pelopidas:7	Pelopidas thrax:7
EZROM497-08,EZROM733-08,EZSPC514-09,EZSPC515-09,EZSPC516-09,EZSPC517-09,EZSPN134-09,EZSPN356-09,EZSPN390-09,EZSPN458-09,EZSPN689-09,EZSPM173-09,EZSPM269-09,GWORR408-10,GWORR409-10,GWORR410-10,EZSPC726-10,EZSPC730-10,EZSPC748-10,EZSPC822-10,EZSPC954-10,ODOPE245-11,WMB109-11,WMB201-11,EZSPM711-12,EZSPM922-12,WMB1701-13,WMB1796-13,WMB1968-13,WMB2126-13,WMB2221-13,WMB2461-13,WMB2465-13,PHLAW020-13,LE…	BOLD:ACE9753	70	Lycaenidae:70	Polyommatinae:70	Lysandra:70	Lysandra bellargus:70
EZROM441-08,EZROM742-08,EZRMN144-08,EZRMN145-08,EZSPC567-09,EZSPC568-09,EZSPC569-09,EZSPC570-09,EZRMN423-09,GWORA2508-09,GWORA2509-09,LEFIJ530-10,LEFIJ531-10,LON949-12,EZSPM732-12,EZSPM733-12,EZSPM798-12,EZSPM799-12,EZSPM800-12,LEATA048-13,LEATG019-14,LEATG020-14,LEATG448-14,EULEP015-14,EULEP200-14,WMB4587-14,WMB5125-14,EULEP840-15,EULEP983-15,EULEP1481-15,EULEP4328-16,EULEP4329-16,EULEP4856-16,E…	BOLD:AAA7166	37	Nymphalidae:37	Nymphalinae:37	Nymphalis:37	Nymphalis antiopa:37
EZSPN081-09,EZSPN101-09,EZSPN131-09,EZSPN311-09,EZSPN1007-09,EZSPN1012-09,EZSPM120-09,EZSPM261-09,EZSPM330-09,EZSPC1080-10,EZSPC1081-10,EZSPC1270-10,EZSPC1271-10,EZSPC1291-10,EZSPC1427-10,EZSPM613-12,EZSPM614-12,WMB1687-13,WMB4567-14,EULEP5919-18	BOLD:AAC1173	20	Nymphalidae:20	Nymphalinae:20	Melitaea:20	Melitaea deione:20
EZROM205-08,EZROM206-08,EZROM315-08,EZROM316-08,EZROM318-08,EZROM365-08,EZROM722-08,EZROM1009-08,EZROM1010-08,EZROM1011-08,EZSPC426-09,EZSPC427-09,EZSPN037-09,EZSPN627-09,EZSPN873-09,GWORO794-09,EZSPC1164-10,EZSPC1176-10,GWORZ060-10,GWOSA774-10,GWOSI559-10,GWOSK795-11,ODOPE747-11,LENOA1357-11,LENOA1358-11,PHLAI508-13,LEATA078-13,PHLAW017-13,WMB3323-14,LEATG081-14,LEATG391-14,LEATG392-14,EULEP141-…	BOLD:AAB8731	43	Riodinidae:43	Nemeobiinae:43	Hamearis:43	Hamearis lucina:43
EZRMN320-08,EZRMN321-08,EZRMN322-08,EZRMN323-08,EZSPC071-09,EZSPC072-09,EZSPC073-09,EZSPC074-09,EZSPC075-09,GWORK563-09,EZRMN403-09,EZSPM003-09,EZSPM012-09,GWORR686-10,EZSPC994-10,EZSPC995-10,EZSPC1361-10,EZSPC1371-10,GWOSK901-11,ODOPE686-11,ODOPE687-11,PHLAF345-11,PHLAF346-11,PHLAF656-11,PHLAF657-11,PHLSA384-11,PHLSA696-11,PHLAI564-13,EULEP520-15,EULEP579-15,EULEP598-15,EULEP1092-15,EULEP1152-15…	BOLD:AAB1341	50	Nymphalidae:50	Satyrinae:50	Erebia:50	Erebia oeme:50
EZROM011-08,EZROM012-08,EZROM761-08,EZROM762-08,EZROM763-08,EZROM764-08,EZROM765-08,EZSPC088-09,EZSPN031-09,EZSPN063-09,GWORA2512-09,GWORA2513-09,EZSPC873-10,EZSPC919-10,LEFIB065-10,LEFID151-10,GWOSA729-10,LEFIJ759-10,GWOSI560-10,FBLMX206-11,EZSPM666-12,EZSPM844-12,EZSPM854-12,EZSPM855-12,GWOTL175-13,GWOTL176-13,LEATA079-13,LEATA414-13,LEATG220-14,LEATG396-14,LASTS096-14,EULEP079-14,EULEP198-14,E…	BOLD:AAB7905	43	Nymphalidae:43	Apaturinae:43	Apatura:43	Apatura iris:43
EZROM338-08,EZROM447-08,EZROM448-08,EZROM449-08,EZROM450-08,EZRMN152-08,EZRMN153-08,GWORK513-09,EZSPC582-09,EZSPC583-09,EZSPC584-09,EZSPN395-09,EZSPN442-09,EZSPN609-09,EZSPM043-09,EZSPM049-09,EZSPM060-09,EZSPM207-09,EZSPM287-09,EZSPM289-09,EZSPM366-09,FBLMU410-09,GWORU074-10,EZSPC1049-10,EZSPC1170-10,EZSPC1199-10,LEFIB255-10,LEFID021-10,LEFID090-10,WMB096-11,WMB161-11,WMB171-11,WMB186-11,WMB294-1…	BOLD:AAA5810	168	Papilionidae:168	Papilioninae:168	Papilio:168	Papilio machaon:168
EZROM370-08,EZROM377-08,EZROM378-08,EZROM379-08,EZROM380-08,EZROM386-08,EZRMN075-08,EZRMN076-08,EZRMN077-08,EZRMN078-08,EZROM1042-09,EZSPN223-09,EZSPN515-09,EZSPN516-09,EZSPN741-09,FBLMV714-09,PHLAB362-10,PHLAB363-10,ODOPE248-11,EZSPM791-12,EZSPM805-12,WMB1264-13,GBLAC370-13,LEATG257-14,LEATG258-14,LEATG259-14,LEATG260-14,EULEP059-14,EULEP060-14,EULEP061-14,EULEP062-14,EULEP063-14,EULEP201-14,EUL…	BOLD:AAB4303	64	Lycaenidae:64	Polyommatinae:64	Phengaris:64	Phengaris alcon:64
EZROM170-08,EZROM171-08,HBOK149-08,HBOK150-08,EZROM628-08,EZROM965-08,EZROM966-08,EZROM967-08,EZROM968-08,EZROM969-08,GWORL320-09,PHLAA140-09,GWORA2482-09,GWORA2485-09,GWORR682-10,GWORR689-10,GWOSK903-11,GWOSK905-11,GWOSK906-11,ODOPE681-11,LEATC623-13,LEATC624-13,LEATG083-14,LEATG091-14,LEATG508-14,EULEP1846-15,BIBSA1082-15,ABOLD026-16,EULEP3953-16,EULEP3955-16,EULEP3957-16,EULEP3958-16,LEASS556-…	BOLD:ACF5881	58	Nymphalidae:58	Satyrinae:58	Erebia:58	Erebia pronoe:58
EZROM038-08,EZROM360-08,EZROM361-08,LON252-08,EZROM787-08,EZROM788-08,EZROM789-08,EZRMN340-08,EZRMN341-08,EZSPC230-09,EZSPC241-09,EZSPC260-09,EZSPC281-09,EZSPN210-09,EZSPN476-09,EZSPN651-09,EZSPN901-09,EZSPN955-09,EZSPM144-09,GWORA2502-09,GWORA2503-09,GWORU371-10,EZSPC1016-10,EZSPC1123-10,LEFID864-10,LEFIC085-10,GWORZ027-10,EZSPC1357-10,LEFIJ533-10,EZSPN1103-11,WMB235-11,PHLAF332-11,WMB820-13,WMB…	BOLD:AAA8958	131	Nymphalidae:131	Heliconiinae:131	Argynnis:131	Argynnis paphia:131
EZSPN192-09,EZSPN663-09,EZSPN667-09,EZSPN668-09,EZSPN669-09,EZSPN719-09,EZSPN748-09,EZSPN1011-09,EZSPN1016-09,EZSPM075-09,EZSPC742-10,EZSPC774-10,EZSPC901-10,EZSPC925-10,EZSPC926-10,EZSPC1326-10,WMB199-11,EZSPM755-12,WMB816-13,WMB1610-13,WMB2255-13,WMB2384-13,GBMIN20562-13,WMB3380-14,WMB3415-14,WMB3496-14,WMB3662-14,WMB3740-14,WMB4518-14,WMB5139-14,BIBSA267-15,BIBSA650-15,BIBSA1406-15,OXB1592-16,…	BOLD:ABZ4903	37	Lycaenidae:37	Polyommatinae:37	Polyommatus:37	Polyommatus escheri:37
EZROM432-08,EZROM433-08,EZRMN129-08,EZRMN130-08,EZRMN131-08,EZRMN132-08,EULEP2995-15,EULEP2996-15,EULEP4308-16,EULEP4309-16,EULEP4310-16,EULEP5109-17,EULEP5110-17,EULEP5111-17	BOLD:AAD4125	14	Hesperiidae:14	Pyrginae:14	Muschampia:14	Muschampia cribrellum:14
WMB015-11,WMB195-11,WMB658-11,WMB725-12,WMB2594-13,WMB2725-13,WMB2875-14,WMB4469-14,WMB4470-14,WMB4471-14,WMB4477-14,WMB4478-14,WMB4479-14,OXB894-15,EULEP5698-17,WMB6057-18,WMB6058-18	BOLD:ACF0540	17	Nymphalidae:17	Satyrinae:17	Coenonympha:17	Coenonympha corinna:17
EZRMN291-08,EZRMN292-08,EZRMN293-08	BOLD:ACE6733	3	Hesperiidae:3	Hesperiinae:3	Thymelicus:3	Thymelicus sylvestris:3
EULEP408-14,EULEP409-14,EULEP2078-15,EULEP2079-15,EULEP2221-15,EULEP2250-15,EULEP2251-15,EULEP2252-15,EULEP2496-15,EULEP2497-15,EULEP2498-15,EULEP2502-15,EULEP2520-15,EULEP2521-15	BOLD:AAA8612	14	Lycaenidae:14	Lycaeninae:14	Tomares:14	Tomares callimachus:14
EULEP1299-15,EULEP1300-15,EULEP1301-15,EULEP1576-15,EULEP1597-15,EULEP1601-15,EULEP1608-15,EULEP1830-15,EULEP1834-15,EULEP4661-16,EULEP4662-16,EULEP4663-16,EULEP4877-16	BOLD:AAE9613	13	Lycaenidae:13	Polyommatinae:13	Tarucus:13	Tarucus balkanicus:13
EZROM149-08,EZROM150-08,EZROM151-08,HBOK107-08,EZROM672-08,EZROM914-08,EZROM915-08,EZROM916-08,EZROM917-08,EZROM918-08,EZSPC380-09,EZSPC381-09,EZSPC382-09,EZSPC383-09,EZSPC384-09,EZROM1037-09,EZSPN036-09,EZSPM221-09,EZSPM223-09,PHLAA340-09,PHLAA365-09,PHLAA411-09,PHLAB314-10,PHLAB319-10,PHLAB320-10,PHLAB352-10,PHLAB364-10,EZSPC1113-10,EZSPC1114-10,EZSPC1157-10,EZSPC1365-10,PHLAB1223-10,ODOPE670-1…	BOLD:AAB0969	82	Nymphalidae:82	Satyrinae:82	Erebia:82	Erebia epiphron:82
LOWA290-06,LOWA291-06,EZROM402-08,EZROM403-08,EZROM404-08,EZROM405-08,EZROM406-08,EZROM693-08,EZROM694-08,LON023-08,LON203-08,EZRMN099-08,EZRMN100-08,EZRMN101-08,EZRMN372-08,EZRMN373-08,EZRMN374-08,FBLMT898-09,FBLMU119-09,GWORA2497-09,GWORR679-10,GWORR680-10,LEFID245-10,LEFIE848-10,GWOSA740-10,LEFIJ549-10,GWOSK889-11,FBLMX265-11,GWOSN693-11,GWOSN694-11,GWOTD804-12,FBLMZ162-12,LEATF462-14,EULEP317…	BOLD:AAA3081	85	Nymphalidae:85	Nymphalinae:85	Melitaea:85	Melitaea athalia:85
EZROM414-08,EZROM415-08,EZROM680-08,EZROM681-08,EZROM736-08,EZRMN110-08,EZRMN111-08,EZRMN112-08,GWORK313-09,EZSPC545-09,EZSPC546-09,EZSPC547-09,EZSPC548-09,PHLAA683-09,GWORA2500-09,GWORR678-10,EZSPC986-10,EZSPC1173-10,EZSPC1174-10,EZSPC1189-10,EZSPC1243-10,LEFIL379-10,LEFIL380-10,ODOPE246-11,PHLSA656-11,EZSPM787-12,WMB830-13,WMB1859-13,PHLAI520-13,PHLAI547-13,LEATD292-13,LEATG437-14,EULEP318-14,W…	BOLD:AAA3082	67	Nymphalidae:67	Nymphalinae:67	Melitaea:67	Melitaea diamina:67
WMB317-11,WMB1158-13,WMB1159-13,EULEP611-15,EULEP612-15	BOLD:ADL6285	5	Lycaenidae:5	Polyommatinae:5	Pseudophilotes:5	Pseudophilotes barbagiae:5
EZSPN086-09,EZSPN094-09,EZSPN372-09,EZSPN374-09,EZSPN450-09,EZSPN457-09,EZSPN571-09,EZSPN691-09,EZSPN845-09,EZSPM251-09,EZSPM253-09,EZSPN1032-11,EZSPN1035-11,EZSPN1043-11,EZSPM694-12,WMB934-13,WMB941-13,WMB3125-14,WMB3174-14,WMB3187-14,WMB3319-14,WMB3466-14,WMB3536-14,WMB3557-14,OXB948-15	BOLD:AAC5743	25	Lycaenidae:25	Polyommatinae:25	Glaucopsyche:25	Glaucopsyche melanops:25
EULEP2904-15,EULEP5121-17,EULEP5122-17,EULEP5123-17	BOLD:AAU8029	4	Lycaenidae:4	Polyommatinae:4	Kretania:4	Kretania psylorita:4
EZROM438-08,EZROM439-08,EZROM440-08,EZROM644-08,EZRMN140-08,EZRMN141-08,EZRMN142-08,EZRMN143-08,GWOTF689-12,EULEP2338-15,EULEP2343-15,EULEP2399-15,EULEP3008-15,EULEP3009-15,EULEP3010-15,EULEP3011-15,ABOLD581-17,LEASS477-17	BOLD:AAB1699	18	Nymphalidae:18	Limenitidinae:18	Neptis:18	Neptis sappho:18
LOWA778-06,LOWA779-06,EZROM019-08,EZROM020-08,EZROM021-08,EZROM022-08,EZROM355-08,EZROM571-08,EZROM771-08,EZROM772-08,EZSPC243-09,EZSPC244-09,EZSPC245-09,EZSPM404-09,EZSPM405-09,FBLMT893-09,FBLMU447-09,PHLAB327-10,LEFID200-10,LEFID201-10,LEFIG238-10,EZSPC1377-10,LENOA1362-11,LENOA1363-11,PHLAI565-13,LEATA080-13,GBLAB319-13,GBLAD099-14,GBLAD208-14,GBLAA373-14,EULEP107-14,EULEP173-14,EULEP615-15,EU…	BOLD:AAB1698	54	Nymphalidae:54	Nymphalinae:54	Araschnia:54	Araschnia levana:54
GBMIN34113-13,GBGLP113-13,EULEP1280-15,EULEP1518-15,EULEP1558-15,EULEP1693-15,EULEP2256-15,EULEP2913-15,OXB1603-16,EULEP5332-17,EULEP5333-17,EULEP5385-17,EULEP5425-17,EULEP5442-17,EULEP5487-17,EULEP5735-17	BOLD:AAA6299	16	Pieridae:16	Dismorphiinae:16	Leptidea:16	Leptidea duponcheli:16
EZROM036-08,EZROM037-08,EZROM661-08,EZROM744-08,EZROM784-08,EZROM785-08,EZROM786-08,EZSPC579-09,EZSPC642-09,EZSPN401-09,EZSPN645-09,EZSPC722-10,EZSPC723-10,EZSPC724-10,EZSPC966-10,GWORZ028-10,WMB659-11,EZSPM658-12,EZSPM898-12,EZSPM933-12,WMB1102-13,WMB1505-13,WMB1899-13,WMB2058-13,WMB2059-13,WMB2090-13,WMB2095-13,WMB2239-13,WMB2251-13,WMB2401-13,WMB2425-13,WMB2588-13,EULEP177-14,EULEP178-14,WMB43…	BOLD:AAB4702	50	Nymphalidae:50	Heliconiinae:50	Argynnis:50	Argynnis pandora:50
EZROM456-08,EZROM457-08,EZROM458-08,EZROM646-08,EZRMN158-08,EZRMN159-08,EZRMN160-08,EZRMN161-08,EZRMN162-08,EZRMN163-08,GWORA2437-09,LEFID119-10,LEFIJ794-10,LEFIJ795-10,ODOPE191-11,ODOPE194-11,PHLAG181-12,PHLAG182-12,PHLAG183-12,PHLAG184-12,LON926-12,EULEP580-15,EULEP1229-15,EULEP1335-15,EULEP1341-15,EULEP1434-15,EULEP1438-15,EULEP1892-15,EULEP2080-15,EULEP2109-15,BIBSA1120-15,LEATJ1187-16,LEATJ1…	BOLD:AAA3342	41	Papilionidae:41	Parnassiinae:41	Parnassius:41	Parnassius mnemosyne:41
EZSPC594-09,EZSPC645-09,EZSPN035-09,EZSPN059-09,EZSPN060-09,EZSPN431-09,EZSPN432-09,GWORT458-10,GWORU075-10,EZSPC928-10,PHLAD681-11,PHLAD682-11,ODOPE739-11,WMB548-11,WMB597-11,WMB607-11,PHLSA695-11,WMB1975-13,WMB1976-13,BIBSA001-14,BIBSA002-14,WMB4939-14,WMB5208-14,WMB5233-14,BIBSA860-15,BIBSA861-15,BIBSA1026-15,BIBSA1065-15,BIBSA1359-15,BIBSA1429-16,BIBSA1430-16,BIBSA1561-16,BIBSA1564-16,BIBSA15…	BOLD:AAA3343	44	Papilionidae:44	Parnassiinae:44	Parnassius:44	Parnassius mnemosyne:44
WMB6064-18,WMB6065-18,WMB6066-18,WMB6067-18	BOLD:ADM4001	4	Nymphalidae:4	Satyrinae:4	Hipparchia:4	Hipparchia neomiris:4
EZROM156-08,EZROM157-08,EZROM158-08,HBOK099-08,HBOK100-08,EZROM625-08,EZROM936-08,EZROM937-08,EZROM938-08,EZROM939-08,EZROM940-08,EZSPC391-09,EZSPC392-09,EZSPC393-09,EZSPC394-09,EZSPC395-09,EZROM1060-09,EZROM1061-09,PHLAB348-10,PHLAB349-10,EZSPC1117-10,GWOSA782-10,GWOSK900-11,ODOPE669-11,EZSPM640-12,EZSPM644-12,GWOTD441-12,PHLAH668-12,WMB1150-13,WMB1856-13,WMB1863-13,GBLAB774-13,LEATF450-14,LEATG…	BOLD:AAB5180	60	Nymphalidae:60	Satyrinae:60	Erebia:60	Erebia manto:60
LOWA164-06,LOWA785-06,LOWA786-06,LOWA863-06,EZROM327-08,EZROM492-08,EZROM493-08,EZROM494-08,EZROM750-08,EZRMN203-08,EZRMN204-08,EZRMN205-08,EZSPC661-09,EZSPC668-09,EZSPC677-09,EZSPC678-09,EZSPN589-09,EZSPN948-09,EZSPN993-09,EZSPM147-09,EZSPM259-09,FBLMU451-09,PHLAA441-09,EZSPC1054-10,EZSPC1089-10,LEFIB082-10,LEFIB083-10,GWORZ030-10,LEFIJ536-10,WMB605-11,GWOSU1044-11,GWOSU1045-11,LENOA1353-11,WMB1…	BOLD:ABY7043	127	Nymphalidae:127	Nymphalinae:127	Polygonia:127	Polygonia c-album:127
EZSPN343-09,EZSPN380-09,EZSPN416-09,EZSPN532-09,EZSPN607-09,EZSPC1007-10,EZSPC1012-10,EZSPC1022-10,EZSPC1038-10,EZSPC1039-10,EZSPN1106-11,GWOSU974-11,GWOSU975-11,GWOSU976-11,GWOSU977-11,GWOSU979-11,GWOSU980-11,GWOSU982-11,PHLAH282-12,EZSPM691-12,EZSPM692-12,WMB4045-14,WMB4239-14,WMB5194-14,OXB938-15,EULEP801-15,EULEP2846-15,EULEP2847-15,BIBSA883-15,BIBSA884-15	BOLD:AAD3194	30	Pieridae:30	Pierinae:30	Euchloe:30	Euchloe tagis:30
EZROM015-08,EZROM016-08,EZROM333-08,EZROM335-08,EZROM354-08,EZROM570-08,EZROM766-08,EZSPC089-09,EZSPC090-09,EZSPC093-09,EZSPN949-09,EZSPM082-09,FBLMT907-09,GWORA2478-09,GWORA2479-09,EZSPC741-10,EZSPC792-10,EZSPC800-10,EZSPC825-10,EZSPC826-10,EZSPC840-10,EZSPC912-10,LEFIC025-10,PHLAF651-11,LON842-11,LEATG010-14,LEATG063-14,LEATG491-14,LEATG492-14,EULEP043-14,BIBSA171-15,BIBSA355-15,OXB198-15,OXB27…	BOLD:AAB1940	80	Nymphalidae:80	Satyrinae:80	Aphantopus:80	Aphantopus hyperantus:80
EZSPC027-09,EZSPC066-09,EZSPC067-09,EZSPC068-09,EZSPC069-09,EZSPC167-09,EZSPC611-09,EZSPC612-09,EZSPC613-09,EZSPC614-09,EZSPN008-09,EZSPM478-10,EZSPM479-10,EZSPM481-10,EZSPM482-10,EZSPM483-10,EZSPM485-10,EZSPM486-10,EZSPM488-10,EZSPM489-10,EZSPM490-10,EZSPM491-10,EZSPM492-10,EZSPM493-10,EZSPM494-10,EULEP883-15,EULEP1185-15,EULEP1502-15,EULEP1516-15,EULEP1622-15,EULEP3127-15,EULEP4612-16	BOLD:AAA6589	32	Hesperiidae:32	Pyrginae:32	Pyrgus:32	Pyrgus cinarae:32
EZSPC009-09,EZSPC010-09,EZSPN040-09,EZSPM381-09,EZSPM383-09,EZSPM384-09,EZSPM385-09,EZSPM386-09,EZSPM387-09,EZSPM389-09,EZSPM390-09,EZSPM476-10,EZSPM591-12	BOLD:AAA6588	13	Hesperiidae:13	Pyrginae:13	Pyrgus:13	Pyrgus cinarae:13
EULEP677-15,EULEP678-15,EULEP1308-15,EULEP1311-15,EULEP1314-15,EULEP1315-15,EULEP1316-15,EULEP3150-15,EULEP3151-15	BOLD:AAG3472	9	Hesperiidae:9	Hesperiinae:9	Thymelicus:9	Thymelicus hyrax:9
EZSPC941-10,LEATG482-14,BIBSA862-15,BIBSA1006-15,EULEP5163-17,EULEP5219-17,EULEP5228-17,EULEP5229-17,EULEP5230-17,EULEP5291-17,EULEP5292-17,EULEP5297-17,EULEP5377-17,EULEP5378-17,EULEP5379-17,EULEP5572-17,EULEP5576-17,EULEP5578-17,EULEP5580-17,EULEP5584-17,EULEP5585-17,EULEP5592-17,EULEP5632-17,BCLEP117-17	BOLD:ACM8089	24	Lycaenidae:24	Polyommatinae:24	Iolana:24	Iolana iolas:24
EULEP2058-15,EULEP2059-15,EULEP2060-15,EULEP2487-15,EULEP2499-15	BOLD:AAC8419	5	Nymphalidae:5	Satyrinae:5	Chazara:5	Chazara persephone:5
EZROM225-08,EZROM1034-08,EZRMN001-08,EZRMN002-08,EULEP730-15,EULEP1110-15,EULEP1265-15,EULEP1379-15,EULEP1482-15,EULEP1623-15,EULEP1778-15,EULEP4105-16,EULEP4106-16,EULEP5673-17	BOLD:AAD8115	14	Nymphalidae:14	Satyrinae:14	Kirinia:14	Kirinia roxelana:14
EZSPN517-09,EZSPN518-09,EZSPN1096-11,EZSPM671-12,EZSPM673-12,EZSPM1012-12,EULEP157-14,EULEP158-14,EULEP159-14,EULEP2691-15,EULEP2692-15	BOLD:AAI6616	11	Hesperiidae:11	Pyrginae:11	Carcharodus:11	Carcharodus tripolinus:11
EULEP2297-15,EULEP2299-15,EULEP2300-15,EULEP2301-15	BOLD:AAS0305	4	Nymphalidae:4	Satyrinae:4	Coenonympha:4	Coenonympha thyrsis:4
EULEP4711-16,EULEP4874-16,EULEP5900-18,EULEP5901-18,EULEP5902-18	BOLD:ACE9318	5	Lycaenidae:5	Polyommatinae:5	Zizeeria:5	Zizeeria karsandra:5
LOWA522-06,LOWA523-06,LOWA524-06,EZROM399-08,EZROM400-08,EZROM401-08,EZROM638-08,EZRMN097-08,EZRMN098-08,EZSPC535-09,EZSPC536-09,EZSPC537-09,EZSPC538-09,EZSPC638-09,EZSPN779-09,EZSPM130-09,FBLMV713-09,GWORO762-09,EZSPC1126-10,GWOSK859-11,GBMIN20564-13,EULEP149-14,EULEP174-14,EULEP867-15,EULEP1126-15,EULEP1200-15,EULEP1241-15,EULEP1624-15,EULEP2224-15,EULEP2405-15,LEATJ1196-16,EULEP4506-16,EULEP45…	BOLD:AAB4174	37	Lycaenidae:37	Polyommatinae:37	Polyommatus:37	Polyommatus daphnis:37
EZROM264-08,EZROM265-08,EZROM266-08,EZROM676-08,EZRMN055-08,EZRMN056-08,EZRMN057-08,WMB1871-13,WMB1872-13,WMB5280-14,BIBSA476-15,BIBSA477-15,OXB937-15,EULEP768-15,EULEP2195-15,EULEP2530-15,EULEP4829-16,EULEP4847-16,EULEP4878-16,EULEP5140-17	BOLD:AAB4170	20	Lycaenidae:20	Lycaeninae:20	Lycaena:20	Lycaena thersamon:20
EZROM061-08,EZROM062-08,EZROM186-08,EZROM288-08,EZROM362-08,EZROM363-08,EZROM609-08,EZROM811-08,EZROM812-08,EZROM813-08,EZSPN759-09,EZSPN909-09,EZSPN951-09,EZSPC1069-10,EZSPC1070-10,EZSPC1086-10,EZSPC1087-10,EZSPN1100-11,WMB248-11,GWOTF692-12,WMB4275-14,EULEP503-15,EULEP1035-15,EULEP1120-15,EULEP1254-15,EULEP1855-15,EULEP1940-15,EULEP2101-15,BIBSA1118-15,ABOLD485-16,ABOLD602-17	BOLD:AAB6580	31	Nymphalidae:31	Heliconiinae:31	Brenthis:31	Brenthis hecate:31
WMB287-11,WMB291-11,WMB671-12,WMB672-12,EULEP3182-15,EULEP3183-15,EULEP3190-15,EULEP3191-15,EULEP3192-15,EULEP3193-15,EULEP3194-15,EULEP3279-15,BIBSA1271-15	BOLD:ABV3772	13	Hesperiidae:13	Pyrginae:13	Spialia:13	Spialia therapne:13
EZROM495-08,EZSPC656-09,EZSPC660-09,EZSPC680-09,EZSPN255-09,EZSPN720-09,EZSPN740-09,EZSPN880-09,EZSPN895-09,GWORA2460-09,EZSPC701-10,EZSPC908-10,LEFIB996-10,LEFIC064-10,GWORZ058-10,FBLMW310-10,LEFIJ523-10,GWOSI558-10,EZSPM663-12,EZSPM664-12,WMB918-13,PHLAI503-13,LEATD457-13,LEATG233-14,BIBSA066-14,BIBSA067-14,WMB4545-14,EULEP368-14,WMB5025-14,WMB5142-14,WMB5173-14,LEATI057-15,EULEP549-15,EULEP589…	BOLD:ABX6143	62	Lycaenidae:62	Polyommatinae:62	Polyommatus:62	Polyommatus amandus:62
EZROM197-08,EZROM198-08,EZROM199-08,EZROM200-08,EZROM201-08,EZROM721-08,EZROM1001-08,EZROM1002-08,EZROM1003-08,EZROM1004-08,EZROM1005-08,EZROM1006-08,EZROM1007-08,EZSPC417-09,EZSPC418-09,EZSPC419-09,EZSPC420-09,EZSPN424-09,EZSPN628-09,EZSPN712-09,EZSPN854-09,EZSPM248-09,EZSPM268-09,FBLMT890-09,EZSPC1035-10,EZSPC1045-10,EZSPC1063-10,LEFIC345-10,LEFIC520-10,GWORZ051-10,LEFIJ513-10,LEFIJ798-10,WMB15…	BOLD:AAA5424	141	Lycaenidae:141	Polyommatinae:141	Glaucopsyche:141	Glaucopsyche alexis:141
EZROM207-08,EZROM296-08,EZROM723-08,LON208-08,LON254-08,EZSPC428-09,EZSPC429-09,EZSPC430-09,EZSPC431-09,EZSPN112-09,EZSPN119-09,EZSPN969-09,EZSPM107-09,EZSPM461-09,EZSPM462-09,FBLMU513-09,GWORA2488-09,GWORR701-10,GWORR702-10,LEFID810-10,GWORZ073-10,LEFIJ489-10,LEFIJ490-10,WMB285-11,WMB1229-13,WMB1696-13,WMB1887-13,WMB2019-13,WMB2055-13,WMB2092-13,WMB2566-13,WMB2794-13,PHLAI513-13,PHLAI540-13,GBLA…	BOLD:ABX6141	89	Hesperiidae:89	Hesperiinae:89	Hesperia:89	Hesperia comma:89
EZROM308-08,EZROM309-08,EZROM324-08,EZROM342-08,EZROM349-08,EZROM350-08,EZROM545-08,EZROM546-08,FBLMV667-09,GWORO787-09,PHLAF330-11,LENOA1459-11,WMB1665-13,WMB1789-13,WMB2030-13,WMB2845-13,LEATG393-14,GBLAA880-14,WMB5028-14,WMB5182-14,WMB5250-14,WMB5391-14,BIBSA276-15,BIBSA445-15,GBLAA1373-15,OXB720-15,LEATI007-15,LEATI062-15,LEATI063-15,EULEP1255-15,EULEP1384-15,EULEP1455-15,EULEP1484-15,EULEP15…	BOLD:AAB3187	54	Lycaenidae:54	Theclinae:54	Satyrium:54	Satyrium spini:54
EZROM341-08,EZROM1023-08,EZROM1024-08,EZSPC440-09,EZSPC441-09,EZSPC442-09,EZSPC443-09,EZSPN469-09,EZSPN509-09,EZSPN745-09,EZSPN751-09,EZSPN752-09,EZSPN942-09,EZSPN960-09,EZSPM293-09,EZSPM463-09,EZSPC1019-10,EZSPC1216-10,EZSPC1217-10,EZSPC1219-10,EZSPC1223-10,GWORZ035-10,EZSPC1381-10,LEFIK298-10,LEFIL234-10,LEFIL235-10,PHLAF325-11,WMB808-13,WMB823-13,WMB1612-13,WMB1699-13,WMB1832-13,WMB1880-13,WMB…	BOLD:AAA9909	71	Nymphalidae:71	Satyrinae:71	Hyponephele:71	Hyponephele lycaon:71
EULEP3549-16,EULEP4824-16,EULEP4957-16	BOLD:ADE9518	3	Nymphalidae:3	Heliconiinae:3	Boloria:3	Boloria selene:3
EZSPC946-10,EZSPC947-10,EZSPC949-10,EZSPC950-10,EZSPC951-10,EZSPC1041-10,EZSPC1051-10,EZSPC1055-10,EZSPC1057-10,EZSPC1064-10,WMB3632-14,EULEP5639-17,EULEP5640-17	BOLD:ACE9899	13	Nymphalidae:13	Satyrinae:13	Erebia:13	Erebia pronoe:13
EZSPC317-09,EZSPC318-09,EZSPC319-09,EZSPC320-09,EZSPC321-09,EZSPN137-09,EZSPN584-09,EZSPN701-09,EZSPN705-09,EZSPN916-09,EZSPN944-09,EZSPN964-09,EZSPM002-09,EZSPM150-09,WMB282-11,EZSPM602-12,EZSPM646-12,EZSPM856-12,EZSPM860-12,EZSPM867-12,EZSPM953-12,WMB3197-14,WMB3240-14,WMB3247-14,WMB3351-14,WMB3578-14	BOLD:AAB3188	26	Lycaenidae:26	Theclinae:26	Satyrium:26	Satyrium spini:26
EZROM539-08,EZROM541-08,EZRMN263-08,EZRMN264-08,EZRMN265-08,EZRMN266-08,EZRMN267-08,EZSPC223-09,EZSPC312-09,EZSPC313-09,EZSPC314-09,EZSPC315-09,EZSPC316-09,EZSPN927-09,EZSPN959-09,EZSPN1023-09,EZSPM090-09,EZSPM229-09,GWORZ042-10,WMB483-11,WMB616-11,GWOTF698-12,WMB812-13,WMB1072-13,WMB1073-13,WMB1498-13,WMB1877-13,WMB1902-13,WMB2107-13,WMB2287-13,WMB2288-13,WMB2421-13,WMB2468-13,WMB2752-13,WMB2789…	BOLD:AAB6628	68	Lycaenidae:68	Theclinae:68	Satyrium:68	Satyrium ilicis:68
EZROM055-08,EZROM803-08,EZROM804-08,EZROM805-08,EZROM806-08,EZRMN428-09,FBLMU472-09,PHLAA681-09,PHLAA705-09,GWORA2496-09,GWORR672-10,PHLAB293-10,PHLAB1033-10,PHLAB1034-10,PHLAB1035-10,PHLAC685-10,FBLMX197-11,ODOPE243-11,PHLAF622-11,WMB1636-13,WMB1852-13,WMB2667-13,PHLAI487-13,LEATD455-13,LEATF453-14,LEATF455-14,WMB5119-14,BIBSA188-15,BIBSA366-15,BIBSA369-15,OXB609-15,OXB828-15,EULEP649-15,EULEP21…	BOLD:ACS2433	49	Nymphalidae:49	Heliconiinae:49	Boloria:49	Boloria titania:49
PHLAA421-09,PHLAC726-10,PHLAC932-10,PHLAC933-10,LEATG383-14,LEATG384-14,LEATI004-15,LEATI044-15,EULEP2085-15,EULEP2087-15,EULEP2110-15,EULEP2456-15,EULEP4383-16,EULEP4384-16,EULEP4385-16,EULEP4386-16,EULEP4387-16,EULEP4388-16,EULEP4389-16,EULEP4390-16,LEASS539-17,LEASS978-17	BOLD:AAB0370	22	Papilionidae:22	Parnassiinae:22	Parnassius:22	Parnassius phoebus:22
WMB132-11,WMB2327-13,WMB2328-13,WMB2329-13,OLEP057-15,WMB5916-17,WMB5917-17,WMB5918-17	BOLD:ACE3231	8	Nymphalidae:8	Satyrinae:8	Lasiommata:8	Lasiommata megera:8
EZSPN316-09,EZSPN406-09,EZSPN805-09,EZSPM054-09,EZSPM066-09,EZSPM069-09,EZSPM076-09,EZSPM309-09,EZSPC1028-10,EZSPC1079-10,EZSPC1215-10,EZSPC1237-10,GWORZ036-10,EZSPC1388-10,WMB048-11,WMB064-11,WMB065-11,WMB087-11,WMB121-11,WMB517-11,WMB542-11,WMB656-11,WMB665-12,EZSPM887-12,EZSPM888-12,EZSPM929-12,EZSPM942-12,EZSPM963-12,EZSPM1013-12,EZSPM1039-12,WMB862-13,WMB910-13,WMB911-13,WMB1061-13,WMB1525-1…	BOLD:AAC4998	135	Nymphalidae:135	Satyrinae:135	Pyronia:135	Pyronia cecilia:135
EZSPN296-09,EZSPN567-09,EZSPN656-09,EZSPN657-09,EZSPN742-09,EZSPN832-09,EZSPN890-09,EZSPN1000-09,EZSPM149-09,EZSPM427-09,EZSPM474-09,EZSPM475-09,EZSPC985-10,EZSPC999-10,EZSPC1031-10,EZSPC1032-10,EZSPC1066-10,EZSPC1175-10,EZSPC1257-10,EZSPC1288-10,EZSPC1303-10,LENOA1364-11,LENOA1365-11,EZSPM647-12,WMB3282-14,WMB3322-14,WMB3349-14,WMB3354-14,WMB3363-14,WMB4546-14,WMB4564-14,WMB5296-14,EULEP2119-15,…	BOLD:AAC1025	39	Nymphalidae:39	Nymphalinae:39	Melitaea:39	Melitaea parthenoides:39
EZSPN462-09,EZSPN1089-11	BOLD:AAB3695	2	Nymphalidae:2	Nymphalinae:2	Vanessa:2	Vanessa virginiensis:2
EULEP1833-15,EULEP2557-15	BOLD:ACX4825	2	Lycaenidae:2	Polyommatinae:2	Tarucus:2	Tarucus balkanicus:2
EZSPC091-09,GWORA2477-09,LEFIJ559-10,LEATH762-14,OXB220-15,EULEP618-15,OXB1407-15,EULEP3432-16,EULEP3433-16,EULEP3437-16,EULEP4952-16,EULEP4968-16,EULEP5072-16	BOLD:ACF2774	13	Nymphalidae:13	Satyrinae:13	Aphantopus:13	Aphantopus hyperantus:13
EULEP1226-15,EULEP1825-15,EULEP1826-15,EULEP3483-16	BOLD:AAD1899	4	Lycaenidae:4	Polyommatinae:4	Aricia:4	Aricia anteros:4
EZRMN024-08,EZRMN025-08,EZRMN026-08,EZRMN027-08,EZRMN028-08,EZSPC481-09,EZSPC482-09,EZSPC483-09,EZSPC484-09,EZSPC639-09,EZSPN428-09,EZSPN552-09,GWORO992-09,GWORU087-10,EZSPC1015-10,WMB506-11,WMB635-11,EZSPM617-12,WMB1515-13,WMB1569-13,WMB1576-13,WMB1591-13,WMB1962-13,WMB1965-13,WMB2096-13,WMB2292-13,WMB2780-13,WMB2831-13,WMB4556-14,WMB4584-14,WMB4585-14,WMB4798-14,WMB4810-14,WMB5495-14,BIBSA587-1…	BOLD:AAB5250	56	Nymphalidae:56	Libytheinae:56	Libythea:56	Libythea celtis:56
EULEP420-14,EULEP448-14,EULEP449-14,EULEP2787-15,EULEP2788-15,EULEP2790-15,EULEP2791-15	BOLD:AAB9131	7	Nymphalidae:7	Satyrinae:7	Erebia:7	Erebia discoidalis:7
LON165-08,LEFIJ554-10,LEFIJ555-10,EULEP464-14,EULEP547-15,EULEP548-15,EULEP4762-16	BOLD:AAB9133	7	Nymphalidae:7	Satyrinae:7	Erebia:7	Erebia disa:7
EZSPN303-09,EZSPN304-09,EZSPM044-09,EZSPM067-09,EZSPM068-09,EZSPC713-10,WMB044-11,WMB239-11,WMB290-11,WMB310-11,EZSPM1002-12,WMB1571-13,WMB2650-13,WMB2651-13,WMB2652-13,WMB2895-14,OXB1249-15,BIBSA1280-15	BOLD:ADJ7308	18	Nymphalidae:18	Satyrinae:18	Coenonympha:18	Coenonympha pamphilus:18
GWOSU955-11,EULEP465-14,EULEP466-14,EULEP2041-15,EULEP2042-15	BOLD:AAB8407	5	Pieridae:5	Pierinae:5	Zegris:5	Zegris eupheme:5
EZSPN680-09,EZSPC1224-10,EZSPC1225-10,EZSPM605-12	BOLD:ADY8282	4	Nymphalidae:4	Nymphalinae:4	Melitaea:4	Melitaea didyma:4
EZROM284-08,EZROM299-08,EZROM313-08,EZROM442-08,EZRMN147-08,LEFIJ313-10,LEFIJ314-10,LEFIJ1026-11,EULEP309-14,EULEP339-14,EULEP356-14,EULEP563-15,EULEP829-15,EULEP834-15,EULEP2335-15,EULEP3014-15	BOLD:AAC2194	16	Nymphalidae:16	Nymphalinae:16	Nymphalis:16	Nymphalis xanthomelas:16
EZROM416-08,EZROM417-08,EZROM418-08,EZRMN113-08,EZRMN114-08,EULEP143-14,EULEP187-14,EULEP498-15,EULEP531-15,EULEP533-15,EULEP546-15,EULEP930-15,EULEP931-15,EULEP1057-15,EULEP1138-15,EULEP1184-15,EULEP1264-15,EULEP1370-15,EULEP1432-15,EULEP1453-15,EULEP1593-15,EULEP1722-15,EULEP1787-15,EULEP1905-15,EULEP2198-15,EULEP2390-15,EULEP2513-15,EULEP2528-15,ABOLD071-16,EULEP4849-16,LEASS757-17,LEASS758-17…	BOLD:AAA6985	34	Nymphalidae:34	Nymphalinae:34	Melitaea:34	Melitaea didyma:34
EULEP991-15,EULEP1230-15,EULEP1338-15,EULEP1435-15,EULEP1661-15,EULEP1694-15,EULEP2522-15,EULEP2523-15,EULEP4919-16	BOLD:ACX5623	9	Hesperiidae:9	Pyrginae:9	Pyrgus:9	Pyrgus serratulae:9
EZSPN244-09,EZSPN245-09,EZSPN246-09,GWORA2480-09,PHLAB290-10,PHLAB291-10,PHLAB347-10,EZSPC864-10,LEFIB177-10,LEFID485-10,LEFIJ564-10,GWOSK896-11,EZSPN1038-11,GWOTF673-12,PHLAH458-12,PHLAI489-13,LEATC577-13,LEATD290-13,LEATG011-14,OXB318-15,EULEP904-15,EULEP1933-15,EULEP1936-15,EULEP2472-15,EULEP4126-16,EULEP4758-16,LEASS749-17,WMB6095-18,WMB6107-18,WMB6108-18,WMB6168-18,WMB6169-18,WMB6170-18,WMB6…	BOLD:AAC3112	34	Nymphalidae:34	Satyrinae:34	Lasiommata:34	Lasiommata petropolitana:34
EULEP412-14,EULEP2032-15,EULEP2240-15,EULEP2241-15,EULEP2266-15,EULEP2358-15,EULEP3007-15,EULEP4322-16,EULEP4323-16,EULEP4892-16	BOLD:AAE1884	10	Lycaenidae:10	Theclinae:10	Neolycaena:10	Neolycaena rhymnus:10
LOWA287-06,EZROM221-08,EZROM222-08,EZROM223-08,EZROM224-08,EZROM332-08,EZROM334-08,EZROM632-08,EZROM726-08,EZROM1031-08,EZROM1032-08,EZROM1033-08,EZSPC453-09,EZSPC454-09,EZSPC455-09,EZSPN100-09,EZSPN333-09,EZSPN367-09,EZSPN397-09,EZSPN734-09,EZSPN841-09,EZSPM085-09,EZSPM131-09,GWORA2501-09,GWORU347-10,LEFIG105-10,LEFIG353-10,GWORZ025-10,FBLMW377-10,LEFIJ541-10,FBLMX196-11,WMB256-11,WMB311-11,WMB3…	BOLD:AAA8713	117	Nymphalidae:117	Heliconiinae:117	Issoria:117	Issoria lathonia:117
EZSPN451-09,EZSPN452-09,EZSPM718-12,EZSPM719-12,EZSPM720-12,EZSPM721-12,WMB1277-13,WMB1278-13,WMB1283-13,WMB1284-13,OLEP056-15,BIBSA1508-16	BOLD:AAF4473	12	Nymphalidae:12	Nymphalinae:12	Melitaea:12	Melitaea aetherie:12
EZROM293-08,EZROM307-08,EZROM374-08,EZROM459-08,EZROM460-08,EZROM647-08,EZRMN164-08,EZRMN165-08,GWORK291-09,EZSPC595-09,EZSPC596-09,EZSPC597-09,EZSPC598-09,EZSPN300-09,EZSPN373-09,EZSPN577-09,EZSPN839-09,EZSPN1024-09,EZSPM232-09,EZSPM279-09,FBLMU454-09,GWORA2448-09,GWORA2449-09,GWORU083-10,LEFIC265-10,LEFIC266-10,LEFIJ502-10,WMB118-11,WMB126-11,WMB136-11,WMB142-11,WMB165-11,WMB263-11,WMB307-11,WM…	BOLD:AAB0552	185	Pieridae:185	Pierinae:185	Pieris:185	Pieris brassicae:185
EZRMN282-08,EZRMN283-08,EZSPC332-09,EZSPC333-09,EZSPC334-09,EZSPC335-09,EZSPC336-09,EZSPN096-09,EZSPN120-09,EZSPN267-09,EZSPN574-09,EZSPN983-09,EZSPM376-09,FBLMU510-09,PHLAA439-09,GWORZ072-10,FBLMW320-10,GWOSK782-11,WMB497-11,WMB513-11,WMB661-11,PHLAF632-11,EZSPM589-12,EZSPM622-12,EZSPM648-12,EZSPM923-12,EZSPM950-12,EZSPM962-12,EZSPM1023-12,EZSPM1029-12,PHLAH861-12,WMB1070-13,WMB1071-13,WMB1280-1…	BOLD:AAB8365	133	Hesperiidae:133	Hesperiinae:133	Thymelicus:133	Thymelicus acteon:133
HBOK009-08,HBOK010-08,EZSPN505-09,EZSPN551-09,EZSPN902-09,EZSPM164-09,EZSPM303-09,EZSPC703-10,EZSPC758-10,EZSPC834-10,EZSPC895-10,EZSPC960-10,EZSPC1020-10,EZSPC1021-10,EZSPC1395-10,EZSPN1061-11,GWOSU1041-11,EZSPM775-12,EZSPM796-12,EZSPM845-12,EZSPM1015-12,EZSPM1016-12,EZSPM1027-12,WMB1705-13,WMB3200-14,WMB3283-14,EULEP246-14,WMB4387-14,WMB4519-14,LEATJ1254-16,LEATJ1255-16,ABOLD022-16,EULEP4808-16…	BOLD:ACE5939	34	Nymphalidae:34	Satyrinae:34	Hipparchia:34	Hipparchia hermione:34
EZROM737-08,EZSPC549-09,EZSPC550-09,EZSPC552-09,EZSPN757-09,EZSPN900-09,EZSPN908-09,EZSPM355-09,EZSPC990-10,EZSPC1017-10,EZSPC1046-10,EZSPC1048-10,EZSPC1067-10,EZSPC1082-10,EZSPC1091-10,EZSPC1092-10,EZSPC1099-10,WMB731-12,WMB3522-14,EULEP4283-16,EULEP5798-18,EULEP5801-18,EULEP5806-18,EULEP5820-18,EULEP5860-18,EULEP5880-18,EULEP5881-18	BOLD:ABZ6328	27	Nymphalidae:27	Nymphalinae:27	Melitaea:27	Melitaea didyma:27
LOWA535-06,EZROM137-08,EZROM312-08,EZROM719-08,EZROM899-08,EZROM900-08,EZROM901-08,EZRMN383-09,EZSPC370-09,EZSPC371-09,EZRMN425-09,EZSPN057-09,EZSPN065-09,EZSPN148-09,EZSPN525-09,EZSPN534-09,EZSPN540-09,EZSPN639-09,EZSPN713-09,EZSPC1112-10,EZSPC1410-10,EZSPC1411-10,EZSPC1412-10,EZSPC1413-10,EZSPN1055-11,WMB280-11,WMB670-12,WMB673-12,EZSPM778-12,EZSPM801-12,EZSPM802-12,WMB2041-13,WMB3433-14,EULEP0…	BOLD:AAB3004	48	Lycaenidae:48	Polyommatinae:48	Cupido:48	Cupido osiris:48
EZROM091-08,EZROM092-08,EZROM093-08,EZROM094-08,EZROM709-08,EZROM849-08,EZROM850-08,EZROM851-08,EZROM852-08,EZROM853-08,EZROM854-08,EZROM855-08,EZSPC196-09,EZSPC218-09,EZSPC249-09,EZSPC253-09,EZSPN789-09,EZSPN914-09,EZSPN923-09,FBLMV675-09,GWORR671-10,EZSPC778-10,EZSPC827-10,LEFID124-10,LEEUA529-11,LENOA1373-11,EZSPM795-12,PHLAH474-12,WMB1648-13,WMB1686-13,WMB1794-13,GBLAB321-13,GBLAD222-14,GBLAA…	BOLD:AAB5849	67	Nymphalidae:67	Heliconiinae:67	Boloria:67	Boloria dia:67
EZROM051-08,EZROM052-08,EZROM604-08,EZROM662-08,LON481-08,EZSPC273-09,EZSPC274-09,EZSPC275-09,EZSPC276-09,EZSPN061-09,EZSPN796-09,EZSPN797-09,EZSPN826-09,EZSPN827-09,PHLAB310-10,PHLAB311-10,PHLAB358-10,EZSPC1177-10,EZSPC1228-10,EZSPC1229-10,EZSPC1245-10,EZSPC1247-10,LEFIC009-10,LEFIG228-10,EZSPC1436-10,LEFIJ515-10,GWOSI554-10,EZSPN1104-11,FBLMX191-11,FBLMX192-11,WMB200-11,WMB593-11,WMB611-11,PHLA…	BOLD:AAC3364	95	Lycaenidae:95	Polyommatinae:95	Eumedonia:95	Eumedonia eumedon:95
EZROM426-08,EZROM427-08,EZROM428-08,EZROM642-08,EZROM739-08,EZRMN122-08,EZRMN123-08,EZRMN124-08,EZRMN125-08,EZSPC557-09,EZSPC558-09,EZSPC559-09,EZSPC643-09,EZSPN175-09,EZSPN176-09,EZSPN493-09,EZSPN834-09,EZSPN868-09,EZSPM100-09,GWORU090-10,EZSPC1283-10,EZSPC1285-10,WMB836-13,WMB2064-13,WMB2065-13,WMB2466-13,WMB2642-13,WMB2646-13,WMB3207-14,WMB3357-14,WMB3418-14,EULEP021-14,BIBSA085-14,WMB4401-14,…	BOLD:AAA6774	72	Nymphalidae:72	Nymphalinae:72	Melitaea:72	Melitaea trivia:72
LON185-08,LEFIJ2423-14,LEFIJ2424-14	BOLD:ACE6475	3	Pieridae:3	Coliadinae:3	Colias:3	Colias hecla:3
GWORK566-09,FBLMU475-09,GWORO851-09,LEFIA739-10,LEFIA740-10,GWORR673-10,LEFIC095-10,PHLAB1030-10,PHLAB1031-10,PHLAB1032-10,PHLAC686-10,GWOSK893-11,FBLMX199-11,PHLSA699-11,GRAFW2418-13,LEATG016-14,LEATG047-14,LEATG517-14,LEATG518-14,WMB5110-14,EULEP2451-15,EULEP2677-15,EULEP2678-15,BIBSA1112-15,LEATJ1245-16,EULEP3555-16,EULEP3556-16,EULEP3557-16,EULEP3559-16,EULEP3560-16,EULEP3561-16,EULEP4715-16,…	BOLD:ABZ5868	36	Nymphalidae:36	Heliconiinae:36	Boloria:36	Boloria thore:36
EZROM566-08,EZROM695-08,EZRMN404-09,EZRMN405-09,EZROM1064-09,EZROM1069-09,GBMIN12590-13,GBMIN12591-13,GBMIN12592-13,GBMIN12593-13,GBMIN12594-13,GBMIN12602-13,GBMIN12603-13,GBMIN12604-13,GBMIN12605-13,GBMIN12606-13,EULEP603-15,EULEP760-15,EULEP2311-15,EULEP2312-15,EULEP2313-15,EULEP2314-15,EULEP2316-15,EULEP2317-15,EULEP2318-15,EULEP2337-15,BIBSA1450-16,BIBSA1451-16,ABOLD573-17,LEASS463-17,LEASS46…	BOLD:AAC8202	32	Papilionidae:32	Parnassiinae:32	Zerynthia:32	Zerynthia polyxena:32
EZROM505-08,EZROM506-08,EZROM507-08,EZROM508-08,EZROM509-08,EZROM752-08,EZRMN211-08,EZRMN212-08,EZRMN214-08,EZSPC286-09,EZSPC287-09,EZSPN149-09,EZSPN716-09,EZSPN750-09,EZSPN863-09,EZSPN917-09,EZSPN936-09,EZSPM454-09,FBLMW304-10,WMB105-11,WMB227-11,WMB228-11,EZSPM588-12,EZSPM630-12,WMB835-13,WMB930-13,WMB1711-13,WMB1776-13,WMB2072-13,WMB2702-13,WMB2755-13,GBMIN16200-13,GBLAB122-13,PHLAW028-13,PHLA…	BOLD:AAB3703	71	Lycaenidae:71	Polyommatinae:71	Polyommatus:71	Polyommatus thersites:71
EZSPN083-09,EZSPN133-09,EZSPN340-09,EZSPN398-09,EZSPN434-09,EZSPN481-09,EZSPN527-09,EZSPN632-09,EZSPN706-09,EZSPN975-09,EZSPM310-09,EZSPM358-09,EZSPN1051-11,EZSPN1058-11,WMB265-11,EZSPM907-12,EZSPM927-12,EZSPM941-12,EZSPM964-12,EZSPM1017-12,EZSPM1018-12,WMB927-13,WMB1697-13,WMB3217-14,WMB3286-14,WMB3389-14,WMB3398-14,WMB3474-14,WMB3549-14,WMB3567-14,WMB3569-14,WMB3707-14,WMB3737-14	BOLD:AAC2163	33	Nymphalidae:33	Satyrinae:33	Pyronia:33	Pyronia bathseba:33
HBOK017-08,HBOK018-08,EZSPN775-09,EZSPN782-09,EZSPN1005-09,EZSPM032-09,EZSPM042-09,EZSPM062-09,EZSPM129-09,EZSPM182-09,EZSPM422-09,EZSPC1029-10,EZSPC1068-10,EZSPC1124-10,EZSPC1127-10,WMB1670-13,WMB1717-13,WMB1767-13,WMB3153-14,WMB3498-14,WMB3532-14,WMB3701-14,WMB3910-14,WMB4003-14,WMB4366-14,WMB4408-14	BOLD:AAC3528	26	Nymphalidae:26	Satyrinae:26	Hipparchia:26	Hipparchia fidia:26
EULEP1416-15,EULEP2936-15,EULEP2937-15,EULEP2938-15,EULEP2939-15,EULEP4165-16,EULEP4166-16	BOLD:ABX5589	7	Lycaenidae:7	Lycaeninae:7	Lycaena:7	Lycaena thetis:7
EZSPM197-09,EZSPM198-09,EZSPM199-09,EZSPC851-10,EZSPC852-10,EZSPC853-10,EZSPC854-10,EZSPC917-10,EZSPC1331-10,EZSPM838-12,EZSPM842-12,EULEP5878-18	BOLD:AAF2537	12	Nymphalidae:12	Satyrinae:12	Erebia:12	Erebia gorgone:12
EZROM119-08,EZROM120-08,EZROM669-08,EZROM888-08,EULEP2049-15,EULEP2050-15,LEATJ1197-16,EULEP4825-16,LEASS960-17	BOLD:ABY7217	9	Pieridae:9	Coliadinae:9	Colias:9	Colias chrysotheme:9
EULEP499-15,EULEP1253-15,EULEP1289-15,EULEP1530-15,EULEP1701-15,EULEP1711-15,EULEP1745-15,EULEP1747-15,EULEP1761-15,EULEP1786-15,EULEP1796-15,EULEP1812-15,EULEP1832-15,EULEP2551-15,EULEP2968-15,EULEP2970-15,EULEP2971-15,EULEP2974-15,EULEP4286-16,EULEP5914-18	BOLD:AAA7371	20	Nymphalidae:20	Nymphalinae:20	Melitaea:20	Melitaea ornata:20
EULEP1389-15,EULEP1393-15,EULEP1396-15,EULEP1400-15,EULEP2582-15,EULEP2583-15,EULEP3047-15,EULEP5115-17	BOLD:ABX6037	8	Lycaenidae:8	Polyommatinae:8	Kretania:8	Kretania eurypilus:8
LOWA858-06,EZROM248-08,EZROM249-08,EZRMN035-08,EZRMN036-08,GWORK515-09,GWORT459-10,LEFIJ316-10,LEFIJ317-10,GWOSK898-11,GWOTF679-12,LASTS332-14,EULEP196-14,EULEP197-14,EULEP209-14,EULEP250-14,EULEP316-14,EULEP351-14,WMB5454-14,ABOLA856-15,ABOLA857-15,EULEP605-15,EULEP805-15,EULEP1016-15,EULEP2271-15,EULEP2382-15,BIBSA1106-15,ABOLD041-16,EULEP4139-16,EULEP4140-16,EULEP4904-16,LEASS893-17,LEASS1047-…	BOLD:AAC1068	34	Nymphalidae:34	Satyrinae:34	Lopinga:34	Lopinga achine:34
GWORZ074-10,WMB134-11,WMB224-11,WMB225-11,WMB286-11,WMB478-11,WMB530-11,WMB579-11,EZSPM1041-12,EZSPM1042-12,WMB854-13,WMB1279-13,WMB2270-13,WMB2373-13,WMB2375-13,WMB2409-13,WMB2716-13,WMB2729-13,WMB2744-13,WMB2745-13,WMB2929-14,WMB2930-14,WMB3071-14,WMB3072-14,WMB3086-14,WMB3087-14,WMB4636-14,WMB4671-14,WMB4777-14,WMB4781-14,WMB5461-14,WMB5482-14,BIBSA489-15,BIBSA490-15,EULEP1288-15,EULEP1585-15,…	BOLD:AAB3179	46	Hesperiidae:46	Hesperiinae:46	Gegenes:46	Gegenes pumilio:46
GWORK287-09,EZSPC589-09,EZSPC590-09,EZSPC591-09,EZSPC592-09,EZSPC593-09,EZSPN359-09,EZSPN364-09,EZSPN933-09,EZSPM014-09,EZSPM091-09,EZSPM299-09,EZSPM428-09,EZSPM469-09,GWORA2431-09,GWORA2432-09,GWORA2435-09,EZSPC866-10,EZSPC891-10,EZSPC907-10,EZSPC916-10,EZSPC959-10,EZSPC961-10,EZSPC965-10,EZSPC968-10,PHLAG188-12,PHLAG189-12,PHLAG190-12,WMB824-13,WMB826-13,WMB840-13,WMB1613-13,WMB1874-13,WMB1881-…	BOLD:ACE6682	58	Papilionidae:58	Parnassiinae:58	Parnassius:58	Parnassius apollo:58
LEFID248-10,LEFIC059-10,LEFIG534-10,PHLAB1019-10,PHLAB1020-10,PHLAB1021-10,PHLAC716-10,LON803-11,GBMIN16197-13,EULEP3090-15,EULEP3492-16,EULEP4796-16,EULEP4797-16	BOLD:ABZ0886	13	Lycaenidae:13	Polyommatinae:13	Aricia:13	Aricia nicias:13
EZROM707-08,EZSPN703-09,EZSPC705-10,EZSPC706-10,EZSPC753-10,EZSPC756-10,EZSPM667-12,EZSPM668-12,EZSPM891-12,EZSPM892-12,EZSPM899-12,EZSPM912-12,EZSPM943-12,EZSPM967-12,EZSPM1022-12,EZSPM1025-12,EZSPM1036-12,GBMIN16222-13,GBMIN16224-13,GBMIN16225-13,GBMIN16226-13,GBMIN16227-13,GBMIN16229-13,GBMIN16230-13,GBMIN16231-13,GBMIN16234-13,GBMIN16235-13,GBMIN16310-13,GBMIN16360-13,GBMIN16361-13,GBMIN16363…	BOLD:ABZ0887	191	Lycaenidae:191	Polyommatinae:191	Aricia:191	Aricia cramera:191
EZROM271-08,EZROM272-08,EZROM273-08,EZROM677-08,EZRMN063-08,EZRMN064-08,EZRMN065-08,EZRMN066-08,EZSPC509-09,EZSPC510-09,EZSPC511-09,EZSPC512-09,EZSPC513-09,EZSPN947-09,EZSPN962-09,EZSPM083-09,EZSPM301-09,GWORO760-09,GWORA2465-09,EZSPC1100-10,EZSPC1145-10,EZSPC1239-10,LEFIB038-10,LEFIG533-10,LEFIJ496-10,PHLAF290-11,PHLAF291-11,PHLSA405-11,PHLSA406-11,LON882-11,EZSPM849-12,PHLAH830-12,WMB809-13,WMB…	BOLD:AAB4984	80	Lycaenidae:80	Lycaeninae:80	Lycaena:80	Lycaena virgaureae:80
EULEP433-14,EULEP3061-15,EULEP3062-15	BOLD:ACM5449	3	Lycaenidae:3	Polyommatinae:3	Glabroculus:3	Glabroculus cyane:3
EULEP007-14,EULEP008-14,EULEP009-14,EULEP010-14,EULEP036-14,EULEP037-14,EULEP038-14,EULEP039-14,EULEP064-14,EULEP065-14,EULEP066-14,EULEP067-14,EULEP068-14,EULEP073-14,EULEP074-14	BOLD:ACP3725	15	Lycaenidae:15	Polyommatinae:15	Iolana:15	Iolana debilitata:15
EZSPN089-09,EZSPN191-09,EZSPN352-09,EZSPN366-09,EZSPN382-09,EZSPN383-09,EZSPN402-09,EZSPN456-09,EZSPN460-09,EZSPN498-09,EZSPN604-09,EZSPM346-09,EZSPN1041-11,EZSPN1123-11,WMB262-11,WMB272-11,WMB933-13,WMB3359-14,WMB3422-14,WMB3710-14,WMB4464-14,WMB4513-14,WMB4559-14,WMB4579-14,WMB4583-14,WMB4586-14	BOLD:AAB7808	26	Papilionidae:26	Parnassiinae:26	Zerynthia:26	Zerynthia rumina:26
WMB785-13,WMB786-13,WMB842-13,EULEP2961-15,BIBSA885-15,BIBSA890-15,BIBSA1515-16	BOLD:ACF8911	7	Nymphalidae:7	Nymphalinae:7	Melitaea:7	Melitaea deione:7
EZRMN234-08,EZSPC127-09,EZSPC130-09,EZRMN412-09,EZSPM393-09,EZSPM394-09,EZSPM533-10,EULEP882-15,EULEP894-15,EULEP928-15,EULEP1188-15,EULEP1189-15,EULEP1194-15,EULEP1467-15,EULEP1468-15,EULEP1477-15,EULEP1620-15,EULEP1675-15,EULEP1689-15,EULEP1731-15,EULEP1801-15,EULEP1804-15,EULEP1956-15,EULEP1958-15,EULEP1959-15,EULEP1960-15,EULEP1961-15,EULEP2476-15,EULEP4840-16	BOLD:ABX5450	29	Hesperiidae:29	Pyrginae:29	Pyrgus:29	Pyrgus armoricanus:29
EZSPN090-09,EZSPN144-09,EZSPN350-09,EZSPN415-09,EZSPN441-09,EZSPN455-09,EZSPN605-09,EZSPN625-09,EZSPN643-09,EZSPN696-09,EZSPM026-09,EZSPM262-09,EZSPN1034-11,EZSPN1075-11,WMB275-11,WMB861-13,WMB935-13,WMB3124-14,WMB3142-14,WMB3201-14,WMB3239-14,WMB3371-14,WMB3539-14,WMB3542-14,WMB3554-14,BIBSA867-15,BIBSA868-15,BIBSA869-15,BIBSA870-15,EULEP5528-17	BOLD:AAC3381	30	Pieridae:30	Pierinae:30	Anthocharis:30	Anthocharis euphenoides:30
LEFIG488-10,LEFIG489-10,LEFIG490-10,LEFIG491-10,LON934-12,EULEP4790-16	BOLD:ACF3121	6	Nymphalidae:6	Heliconiinae:6	Boloria:6	Boloria improba:6
EZROM039-08,EZROM040-08,EZROM041-08,EZROM042-08,EZROM043-08,EZROM044-08,EZROM048-08,EZROM601-08,EZROM605-08,EZROM606-08,EZROM790-08,EZROM793-08,EZSPC189-09,EZSPC190-09,EZSPC193-09,GWORL189-09,GWORL191-09,GWORL192-09,GWORL195-09,GWORL205-09,GWORL207-09,GWORL209-09,GWORL211-09,GWORL213-09,GWORL215-09,GWORL217-09,GWORL219-09,GWORL221-09,GWORL223-09,GWORL225-09,GWORL227-09,GWORL229-09,GWORL231-09,GWO…	BOLD:AAA4731	300	Lycaenidae:300	Polyommatinae:300	Aricia:300	Aricia agestis:300
LEFIG145-10,LEFIG146-10,LEFIG159-10,EULEP388-14,EULEP389-14	BOLD:ABZ6103	5	Nymphalidae:5	Heliconiinae:5	Boloria:5	Boloria frigga:5
EULEP1104-15,EULEP1109-15,EULEP1115-15,EULEP1154-15,EULEP1155-15,EULEP1274-15,EULEP1275-15,EULEP1276-15,EULEP2267-15,EULEP2900-15,EULEP4103-16,EULEP4104-16	BOLD:AAF3414	12	Nymphalidae:12	Satyrinae:12	Kirinia:12	Kirinia climene:12
EZROM859-08,WMB5021-14,EULEP901-15,EULEP1013-15,EULEP1066-15,EULEP1266-15,EULEP1926-15,EULEP1932-15,BIBSA1111-15,EULEP3504-16,EULEP3506-16,EULEP3508-16,EULEP3515-16,EULEP3516-16	BOLD:AAB1748	14	Nymphalidae:14	Heliconiinae:14	Boloria:14	Boloria euphrosyne:14
WMB865-13,WMB866-13,WMB2252-13,WMB2862-14,WMB4641-14,OXB1046-15,OXB1047-15	BOLD:ACF6226	7	Nymphalidae:7	Satyrinae:7	Hipparchia:7	Hipparchia neomiris:7
EZROM531-08,EZROM532-08,EZROM533-08,EZROM657-08,EZRMN244-08,EZRMN245-08,EZRMN246-08,EZSPC025-09,EZSPC044-09,EZSPC064-09,EZSPC065-09,EZSPC102-09,EZSPC163-09,EZSPC164-09,EZSPC165-09,EZSPC166-09,EZSPC172-09,EZSPC173-09,EZSPC175-09,EZSPC176-09,EZSPC177-09,EZSPC178-09,EZSPC182-09,EZSPC183-09,EZSPC184-09,EZSPC185-09,EZSPC187-09,EZSPC610-09,EZSPC616-09,EZSPC618-09,EZSPN006-09,EZSPN022-09,EZSPN023-09,EZS…	BOLD:AAA4126	61	Hesperiidae:61	Pyrginae:61	Pyrgus:61	Pyrgus sidae:61
EZROM138-08,EZROM139-08,EZROM568-08,EZROM623-08,EZROM902-08,EZROM903-08,EZROM904-08,EZROM905-08,EZSPC372-09,EZSPC373-09,EZSPC374-09,EZSPC375-09,GWORL258-09,GWORL261-09,EZSPC653-09,EZSPN170-09,EZSPN261-09,EZSPN496-09,EZSPN652-09,EZSPN829-09,EZSPN963-09,EZSPN989-09,EZSPM431-09,EZSPM455-09,EZSPM456-09,GWORO804-09,GWORA2524-09,EZSPC773-10,EZSPC776-10,EZSPC903-10,EZSPC904-10,EZSPC1097-10,EZSPC1098-10,…	BOLD:AAB3027	126	Lycaenidae:126	Polyommatinae:126	Cyaniris:126	Cyaniris semiargus:126
EZROM095-08,EZROM096-08,EZROM301-08,EZROM614-08,LON052-08,EZROM856-08,EZROM857-08,EZROM858-08,EZSPC225-09,EZSPC226-09,GWORL285-09,EZSPC646-09,EZSPC647-09,EZSPC652-09,EZSPN258-09,GWORR669-10,GWORR670-10,EZSPC879-10,EZSPC880-10,EZSPC909-10,EZSPC944-10,LEFID495-10,PHLAC362-10,LEFIJ548-10,LEFIL378-10,EZSPN1072-11,WMB279-11,LON819-11,LON866-11,PHLAH746-12,WMB857-13,WMB903-13,WMB937-13,WMB2229-13,LEATC…	BOLD:AAB1747	82	Nymphalidae:82	Heliconiinae:82	Boloria:82	Boloria euphrosyne:82
EULEP694-15,EULEP699-15,EULEP703-15,EULEP708-15,EULEP710-15,EULEP711-15	BOLD:AAW1895	6	Papilionidae:6	Parnassiinae:6	Zerynthia:6	Zerynthia cretica:6
EULEP390-14,EULEP4747-16,EULEP5173-17,EULEP5174-17	BOLD:ACW5301	4	Nymphalidae:4	Heliconiinae:4	Boloria:4	Boloria frigga:4
EZSPM551-10,EZSPM552-10,EZSPM553-10,EZSPM554-10,EZSPM555-10,EZSPM556-10,LENOA1443-11,PHLAF618-11,PHLAF619-11,EZSPM641-12,EZSPM642-12,EZSPM643-12,WMB1605-13,WMB2668-13,WMB2669-13,WMB2670-13,WMB2671-13,WMB3528-14,BIBSA143-15,BIBSA271-15,BIBSA364-15	BOLD:ABY4540	21	Lycaenidae:21	Polyommatinae:21	Aricia:21	Aricia nicias:21
EULEP426-14,EULEP427-14,EULEP2253-15,EULEP2254-15,EULEP2482-15,EULEP2483-15,EULEP2484-15,EULEP2485-15,EULEP3155-15,EULEP3156-15	BOLD:ACE4088	10	Lycaenidae:10	Lycaeninae:10	Tomares:10	Tomares nogelii:10
EZROM066-08,EZROM067-08,EZROM610-08,EZROM727-08,EZROM818-08,EZROM819-08,EZROM820-08,EZROM821-08,EZROM822-08,EZRMN343-08,EZSPC217-09,EZSPC231-09,EZSPC658-09,EZSPC679-09,EZSPN466-09,EZSPN560-09,EZSPN576-09,EZSPN985-09,EZSPM372-09,GWORR422-10,EZSPC1090-10,EZSPC1200-10,EZSPC1356-10,GWOSK908-11,WMB114-11,WMB236-11,EZSPM956-12,WMB864-13,WMB1084-13,WMB1227-13,WMB1232-13,WMB1522-13,WMB1530-13,WMB1675-13,…	BOLD:AAB5533	92	Nymphalidae:92	Satyrinae:92	Brintesia:92	Brintesia circe:92
EZRMN410-09,EULEP5134-17,EULEP5306-17,EULEP5307-17,EULEP5308-17,EULEP5369-17,EULEP5432-17,EULEP5549-17,EULEP5550-17,EULEP5590-17,EULEP5591-17,EULEP5601-17,EULEP5602-17,EULEP5603-17,EULEP5604-17,EULEP5605-17,EULEP5627-17,EULEP5628-17,EULEP5629-17,EULEP5630-17,EULEP5631-17	BOLD:AAE6114	21	Papilionidae:21	Parnassiinae:21	Zerynthia:21	Zerynthia cerisy:21
EZSPN076-09,EZSPN077-09,EZSPN676-09,EZSPC1265-10,EZSPC1276-10,EZSPC1301-10,GBMIN16238-13,WMB6386-18,WMB6445-18,WMB6446-18,WMB6447-18	BOLD:AAC6542	11	Lycaenidae:11	Polyommatinae:11	Aricia:11	Aricia morronensis:11
EZSPN385-09,EZSPN386-09,EZSPN388-09,EZSPC714-10,EZSPC715-10,EZSPC720-10,EZSPC721-10,EZSPC731-10,EZSPM758-12,EZSPM759-12,EZSPM760-12,WMB5508-14,EULEP5587-17,EULEP5588-17	BOLD:ACF2114	14	Lycaenidae:14	Polyommatinae:14	Pseudophilotes:14	Pseudophilotes abencerragus:14
WMB345-11,WMB362-11,WMB682-12,WMB2245-13,WMB2246-13,WMB2247-13,WMB2274-13,WMB2602-13,WMB2619-13,WMB2903-14,WMB2905-14,WMB3018-14,WMB3019-14,BIBSA1273-15	BOLD:ABU8604	14	Nymphalidae:14	Satyrinae:14	Coenonympha:14	Coenonympha corinna:14
LON649-09,LEFID492-10,LEFID493-10,LEFIG142-10,EULEP4760-16,EULEP5172-17	BOLD:ACF1649	6	Nymphalidae:6	Satyrinae:6	Erebia:6	Erebia embla:6
GWORZ029-10,WMB1298-13,WMB2100-13,WMB2106-13,WMB4693-14,BIBSA616-15,BIBSA646-15,EULEP740-15,EULEP1353-15,EULEP1724-15,EULEP1770-15,EULEP1780-15,EULEP1788-15,EULEP1806-15,EULEP3058-15,BIBSA1267-15,BIBSA1595-16,EULEP4500-16,EULEP5164-17,BCLEP098-17,BCLEP099-17	BOLD:AAF1317	21	Nymphalidae:21	Nymphalinae:21	Polygonia:21	Polygonia egea:21
EULEP4043-16,EULEP4044-16,EULEP4045-16	BOLD:ADE9753	3	Lycaenidae:3	Polyommatinae:3	Glaucopsyche:3	Glaucopsyche paphos:3
LOWA756-06,EZROM097-08,EZROM098-08,EZROM099-08,EZROM100-08,EZROM101-08,EZROM573-08,EZROM615-08,LON001-08,LON210-08,EZROM860-08,EZROM861-08,GWORK309-09,EZSPC654-09,EZSPC675-09,EZSPC676-09,EZSPN062-09,EZSPN497-09,EZSPN588-09,EZSPN790-09,EZSPN831-09,EZSPN874-09,EZSPM240-09,FBLMU471-09,GWORA2494-09,GWORR667-10,GWORR668-10,EZSPC855-10,EZSPC865-10,LEFIB997-10,LEFIC043-10,LEFIJ545-10,LEFIJ547-10,PHLSA70…	BOLD:AAA5115	71	Nymphalidae:71	Heliconiinae:71	Boloria:71	Boloria selene:71
EZSPN201-09,EZSPN549-09,EZSPN594-09,EZSPN762-09,EZSPN807-09,EZSPN939-09,EZSPM018-09,EZSPM457-09,EZSPM458-09,EZSPC987-10,EZSPC1034-10,EZSPC1380-10,EZSPN1037-11,EZSPN1118-11,EZSPN1120-11,WMB283-11,EZSPM595-12,EZSPM596-12,EZSPM597-12,EZSPM598-12,EZSPM904-12,WMB1825-13,WMB3290-14,WMB3395-14,WMB3503-14,WMB3577-14,WMB4371-14,WMB4517-14,WMB5259-14,EULEP5645-17,EULEP5646-17,BCLEP121-17	BOLD:AAC4494	32	Nymphalidae:32	Satyrinae:32	Coenonympha:32	Coenonympha dorus:32
EZROM387-08,EZROM388-08,EZROM389-08,EZROM679-08,EZRMN087-08,EZRMN088-08,EZRMN089-08,GWORK517-09,FBLMV484-09,GWORO808-09,GWORA2457-09,GWORT457-10,ODOPE755-11,PHLAF628-11,PHLAW003-13,GBLAD462-14,EULEP327-14,EULEP595-15,EULEP761-15,EULEP2216-15,EULEP2231-15,EULEP2232-15,EULEP2394-15,EULEP2951-15,EULEP4407-16,EULEP4966-16,EULEP5087-16,ABOLD433-16,ABOLD620-17,LEASS680-17,LEASS737-17	BOLD:ACE6328	31	Lycaenidae:31	Polyommatinae:31	Phengaris:31	Phengaris teleius:31
EULEP917-15,EULEP922-15,EULEP923-15,EULEP924-15,EULEP925-15,EULEP1837-15,EULEP1838-15,EULEP3959-16	BOLD:ACD3949	8	Nymphalidae:8	Satyrinae:8	Erebia:8	Erebia rhodopensis:8
LEFIL142-10,EULEP1213-15,EULEP1294-15,EULEP1323-15,EULEP1431-15,EULEP1439-15,EULEP1911-15,WMB6096-18,WMB6097-18,WMB6099-18,WMB6134-18,WMB6135-18,WMB6140-18,WMB6141-18,WMB6142-18,WMB6143-18,WMB6144-18,WMB6145-18,WMB6146-18,WMB6147-18,WMB6150-18,WMB6151-18,WMB6164-18,WMB6166-18,WMB6167-18,WMB6173-18,WMB6174-18,WMB6175-18,WMB6198-18,WMB6199-18,WMB6200-18,WMB6201-18,WMB6202-18,WMB6203-18,WMB6204-18,W…	BOLD:ACF2557	43	Nymphalidae:43	Satyrinae:43	Lasiommata:43	Lasiommata megera:43
PHLSA393-11,PHLAH842-12,PHLAI538-13,LEATC617-13,LEATF473-14,LEATG353-14,LEATG506-14,LEATG507-14,WMB5277-14,BIBSA299-15,OXB786-15,EULEP749-15,EULEP1883-15,OXB1185-15,BIBSA897-15,BIBSA1147-15,EULEP3892-16,EULEP3893-16,EULEP3894-16,EULEP3895-16,EULEP3896-16,EULEP3897-16,EULEP5393-17,EULEP5454-17,EULEP5473-17,EULEP5474-17,EULEP5475-17	BOLD:ACF7581	27	Nymphalidae:27	Satyrinae:27	Erebia:27	Erebia montana:27
EZSPC337-09,GBLAA1110-15	BOLD:AAA6762	2	Hesperiidae:2	Hesperiinae:2	Thymelicus:2	Thymelicus lineola:2
EZROM735-08,EZSPC541-09,EZSPC542-09,EZSPC543-09,EZSPC544-09,EZSPN501-09,EZSPN530-09,EZSPN833-09,EZSPN870-09,EZSPN884-09,EZSPN978-09,GWORU092-10,PHLAB357-10,EZSPC1308-10,EZSPC1344-10,WMB629-11,EZSPM804-12,WMB1282-13,WMB1286-13,WMB1695-13,WMB1774-13,WMB1973-13,WMB2222-13,WMB2233-13,WMB2348-13,WMB2349-13,WMB2600-13,WMB2814-13,WMB3188-14,WMB3213-14,WMB3358-14,WMB3464-14,WMB3485-14,WMB3529-14,LEATG451…	BOLD:ACE4157	70	Nymphalidae:70	Nymphalinae:70	Melitaea:70	Melitaea cinxia:70
EZROM233-08,EZROM234-08,EZROM235-08,EZROM236-08,EZROM633-08,EZROM729-08,LON186-08,EZRMN006-08,EZRMN007-08,EZSPC464-09,EZSPC465-09,EZSPC466-09,EZSPC467-09,EZSPN085-09,EZSPN353-09,EZSPN368-09,EZSPN499-09,EZSPN600-09,EZSPN610-09,EZSPN714-09,EZSPN816-09,EZSPN860-09,EZSPM036-09,EZSPM041-09,EZSPM065-09,EZSPM208-09,EZSPM211-09,EZSPM433-09,FBLMT903-09,GWORZ033-10,LEFIL143-10,EZSPN1122-11,WMB040-11,WMB098…	BOLD:AAB0123	262	Nymphalidae:262	Satyrinae:262	Lasiommata:262	Lasiommata megera:262
EZROM384-08,EZROM385-08,EZROM585-08,EZROM586-08,EZRMN083-08,EZRMN084-08,EZRMN085-08,EZRMN086-08,EZROM1035-09,EZROM1038-09,EZROM1039-09,EZSPN511-09,EZSPN512-09,EZSPN928-09,EZSPN929-09,EZSPM294-09,FBLMV483-09,GWORO806-09,GWORA2458-09,GWORA2459-09,EZSPC1101-10,EZSPC1147-10,EZSPC1185-10,PHLAF629-11,PHLAH711-12,EULEP468-14,EULEP469-14,ABOLB315-15,EULEP2284-15,EULEP2944-15,EULEP2946-15,EULEP4403-16,EUL…	BOLD:AAB3518	36	Lycaenidae:36	Polyommatinae:36	Phengaris:36	Phengaris nausithous:36
EULEP2305-15,EULEP2306-15,EULEP4708-16,EULEP4709-16,EULEP4875-16	BOLD:AAF5069	5	Nymphalidae:5	Satyrinae:5	Ypthima:5	Ypthima asterope:5
EULEP1216-15,EULEP5828-18	BOLD:ABZ4576	2	Nymphalidae:2	Nymphalinae:2	Melitaea:2	Melitaea didyma:2
WMB160-11,WMB1125-13,WMB1126-13,WMB1292-13,WMB2810-13,BIBSA034-14,BIBSA581-15,BIBSA582-15,BIBSA592-15,BIBSA593-15,EULEP716-15,BIBSA691-15	BOLD:ABU9514	12	Pieridae:12	Pierinae:12	Anthocharis:12	Anthocharis damone:12
EZSPC599-09,EZSPC600-09,EZSPC601-09,EZSPN038-09,EZSPN039-09,EZSPN082-09,GWORU080-10,EZSPC1260-10,EZSPM821-12,WMB797-13,WMB2024-13,WMB2125-13,WMB4013-14,WMB5136-14,WMB5183-14,WMB5221-14,EULEP1159-15,EULEP1296-15,EULEP1369-15,EULEP1424-15,EULEP1541-15,EULEP1738-15,EULEP1849-15,EULEP3038-15,EULEP3042-15,BIBSA756-15,EULEP4429-16,EULEP4430-16,EULEP4431-16	BOLD:ABZ0072	29	Pieridae:29	Pierinae:29	Pieris:29	Pieris ergane:29
OXB330-15,GBLAA1402-15,EULEP4703-16	BOLD:ACT5602	3	Hesperiidae:3	Hesperiinae:3	Thymelicus:3	Thymelicus sylvestris:3
EZSPM167-09,EZSPM169-09,EZSPM170-09,EZSPC1152-10	BOLD:AAE9617	4	Lycaenidae:4	Polyommatinae:4	Tarucus:4	Tarucus theophrastus:4
EULEP475-14,EULEP2200-15,EULEP2201-15	BOLD:AAD9330	3	Nymphalidae:3	Satyrinae:3	Coenonympha:3	Coenonympha phryne:3
GWOSA779-10,ODOPE666-11,ODOPE667-11,PHLSA411-11,PHLAH289-12,LEATA408-13,EULEP2794-15,EULEP2795-15,LEATJ1103-15,LEATJ1309-16,EULEP3800-16,EULEP3801-16,EULEP3802-16,EULEP3805-16,LEASS517-17	BOLD:AAL0274	15	Nymphalidae:15	Satyrinae:15	Erebia:15	Erebia eriphyle:15
EZSPC342-09,EZSPC343-09,EZSPC344-09,EZSPC345-09,EZSPC346-09,EZSPN122-09,EZSPN291-09,EZSPN597-09,EZSPN979-09,EZSPC719-10,EZSPC934-10,EZSPC936-10,EZSPC1050-10,EZSPC1058-10,GWORZ069-10,GWORZ070-10,PHLAF639-11,EZSPM632-12,FBLMZ508-12,EZSPM924-12,EZSPM928-12,EZSPM961-12,EZSPM973-12,EZSPM1024-12,EZSPM1028-12,PHLAH466-12,WMB1600-13,WMB1851-13,WMB2254-13,WMB3121-14,WMB3307-14,WMB3478-14,BIBSA006-14,BIBSA…	BOLD:AAA6764	75	Hesperiidae:75	Hesperiinae:75	Thymelicus:75	Thymelicus sylvestris:75
PHLAF404-11,WMB1627-13,WMB1628-13,WMB1868-13,EULEP505-15,EULEP862-15,EULEP863-15,EULEP908-15,BIBSA881-15,EULEP3520-16	BOLD:ABU6851	10	Nymphalidae:10	Heliconiinae:10	Boloria:10	Boloria graeca:10
GBMIN16170-13,GBMIN16308-13,EULEP1683-15,EULEP1808-15,EULEP1809-15,EULEP1828-15,EULEP2227-15,EULEP2408-15,EULEP2409-15	BOLD:ACE5396	9	Lycaenidae:9	Polyommatinae:9	Aricia:9	Aricia anteros:9
EZSPN203-09,EZSPN284-09,EZSPN743-09,EZSPN754-09,EZSPN934-09,EZSPN935-09,EZSPM015-09,EZSPM200-09,EZSPC1104-10,EZSPC1116-10,EZSPC1125-10,EZSPC1379-10,GWOSK862-11,PHLAF389-11,PHLAF637-11,PHLAI494-13,LEATG223-14,LEATG419-14,LEATG420-14,EULEP329-14,LEATJ1155-16,ABOLD618-17,EULEP5125-17,EULEP5792-18	BOLD:AAC1666	24	Lycaenidae:24	Polyommatinae:24	Polyommatus:24	Polyommatus damon:24
EZROM339-08,EZROM443-08,EZROM444-08,EZROM445-08,EZROM446-08,EZRMN148-08,EZRMN149-08,EZRMN150-08,EZRMN151-08,EZRMN336-08,EZSPC574-09,EZSPC575-09,EZSPC576-09,EZSPC577-09,EZSPC578-09,EZSPN113-09,EZSPN241-09,EZSPN265-09,EZSPN266-09,EZSPN544-09,EZSPN590-09,EZSPN987-09,EZSPN1002-09,EZSPM375-09,FBLMT906-09,FBLMU257-09,FBLMU507-09,GWORR404-10,GWORR703-10,LEFIB869-10,LEFIB870-10,GWORZ071-10,LEFIJ487-10,WM…	BOLD:AAB4864	148	Hesperiidae:148	Hesperiinae:148	Ochlodes:148	Ochlodes sylvanus:148
PHLSA388-11,PHLSA389-11,PHLSA403-11,WMB1623-13,WMB1624-13,WMB1848-13,PHLAI522-13,LEATD289-13,LEATD453-13,LEATG080-14,WMB5103-14,WMB5121-14,WMB5257-14,WMB5278-14,BIBSA154-15,BIBSA155-15,BIBSA202-15,BIBSA203-15,BIBSA383-15,BIBSA390-15,OXB732-15,OXB733-15,OXB768-15,EULEP578-15,EULEP821-15,EULEP822-15,EULEP1095-15,EULEP1141-15,EULEP1876-15,EULEP2437-15,BIBSA1196-15,OXB1564-16,OXB1565-16,EULEP3762-16,…	BOLD:ABA8687	41	Nymphalidae:41	Satyrinae:41	Erebia:41	Erebia albergana:41
HBOK126-08,EZROM326-08,EZRMN356-08,EZSPC390-09,EZSPN028-09,PHLAA226-09,PHLAA305-09,PHLAA364-09,EZSPC806-10,EZSPC807-10,EZSPC808-10,EZSPC809-10,EZSPC937-10,GWOSA780-10,ODOPE679-11,ODOPE680-11,PHLSA382-11,PHLSA383-11,PHLSA400-11,PHLSA401-11,GWOTF668-12,WMB2683-13,WMB2692-13,LEATC111-13,LEATC132-13,LEATG229-14,LEATG230-14,EULEP207-14,EULEP208-14,BIBSA324-15,EULEP2799-15,EULEP2800-15,EULEP2801-15,EUL…	BOLD:AAC0261	60	Nymphalidae:60	Satyrinae:60	Erebia:60	Erebia gorge:60
EULEP5112-17,EULEP5113-17,EULEP5114-17	BOLD:ABZ4684	3	Lycaenidae:3	Theclinae:3	Satyrium:3	Satyrium ledereri:3
EZSPN199-09,EZSPN200-09,EZSPC921-10,EZSPC922-10,EZSPC923-10,WMB4522-14,EULEP1972-15,EULEP1973-15	BOLD:ABX5413	8	Lycaenidae:8	Polyommatinae:8	Polyommatus:8	Polyommatus violetae:8
PHLAA302-09,PHLAA303-09,PHLAA427-09,PHLAA428-09,ODOPE677-11,ODOPE678-11,LEATC113-13,LEATC126-13,LEATC616-13,ABOLA430-14,ABOLA431-14,EULEP1844-15,BIBSA1141-15,BIBSA1142-15,BIBSA1143-15,EULEP3940-16,EULEP3941-16,EULEP3942-16,EULEP3943-16,EULEP3944-16,EULEP3945-16,EULEP3946-16,EULEP3947-16,EULEP3948-16,EULEP3949-16,EULEP3950-16,EULEP3951-16,EULEP3952-16,EULEP5455-17,EULEP5456-17,EULEP5457-17,EULEP54…	BOLD:AAF0097	32	Nymphalidae:32	Satyrinae:32	Erebia:32	Erebia pluto:32
LOWA167-06,LOWA783-06,EZROM217-08,EZROM218-08,EZROM330-08,LON053-08,LON197-08,EZROM1025-08,EZROM1026-08,EZROM1027-08,EZSPC446-09,EZSPC447-09,EZSPC448-09,EZSPN848-09,EZSPN911-09,EZSPN918-09,EZSPN994-09,EZSPM241-09,FBLMU443-09,EZSPC1096-10,LEFIB081-10,LEFIJ527-10,LEFIJ528-10,WMB650-11,LENOA1354-11,EZSPM571-12,EZSPM572-12,EZSPM574-12,WMB728-12,WMB738-12,WMB917-13,WMB1508-13,WMB1519-13,WMB1592-13,WMB…	BOLD:AAB4921	88	Nymphalidae:88	Nymphalinae:88	Aglais:88	Aglais io:88
LON184-08,LEFID420-10,LEFID421-10,LEFID422-10,LEFIJ2011-13,EULEP395-14,EULEP438-14	BOLD:AAA3398	7	Nymphalidae:7	Heliconiinae:7	Boloria:7	Boloria polaris:7
LOWA292-06,LOWA293-06,LOWA758-06,LON467-08,GWORK308-09,EZSPN198-09,EZSPN810-09,EZSPN891-09,EZSPN892-09,EZSPN893-09,EZSPN894-09,FBLMT910-09,GWORR675-10,EZSPC757-10,EZSPC763-10,LEFIG143-10,LEFIG144-10,LEFIJ544-10,ODOPE249-11,ODOPE250-11,GWOTF680-12,PHLAI555-13,PHLAI570-13,PHLAI571-13,PHLAI572-13,GBLAB324-13,GBLAB780-13,PHLAW004-13,GBLAC368-13,EULEP1090-15,EULEP1091-15,EULEP1094-15,EULEP2275-15,EULE…	BOLD:AAA3397	42	Nymphalidae:42	Heliconiinae:42	Boloria:42	Boloria eunomia:42
WMB036-11,WMB218-11,WMB289-11,WMB660-11,WMB1549-13,WMB1806-13,WMB2250-13,WMB2837-13,WMB2919-14,WMB2990-14,WMB2991-14,WMB4623-14,OXB299-15,OXB305-15,BIBSA1424-15	BOLD:ABV3934	15	Nymphalidae:15	Satyrinae:15	Hipparchia:15	Hipparchia aristaeus:15
EZROM522-08,EZROM523-08,EZROM524-08,EZROM567-08,EZROM654-08,EZRMN231-08,EZRMN232-08,EZRMN233-08,EZSPC022-09,EZSPC023-09,EZSPC106-09,EZSPC109-09,EZSPC112-09,EZSPC126-09,EZSPC131-09,EZSPC135-09,EZSPC136-09,EZSPC138-09,EZSPC147-09,EZSPC171-09,EZSPC174-09,EZSPC179-09,EZSPC291-09,EZSPC292-09,EZSPC293-09,EZSPC615-09,GWORL248-09,GWORL256-09,EZRMN413-09,EZRMN414-09,EZRMN415-09,EZRMN416-09,EZRMN417-09,EZR…	BOLD:ACE5088	109	Hesperiidae:109	Pyrginae:109	Pyrgus:109	Pyrgus armoricanus:109
EULEP424-14,EULEP425-14,EULEP2037-15,EULEP2038-15,EULEP2039-15,EULEP3419-16,EULEP3420-16	BOLD:ACR4211	7	Papilionidae:7	Parnassiinae:7	Zerynthia:7	Zerynthia caucasica:7
LOWA162-06,LOWA163-06,LOWA784-06,EZROM328-08,EZROM560-08,EZROM561-08,EZROM562-08,EZROM563-08,EZROM596-08,LON022-08,EZRMN297-08,EZRMN298-08,EZRMN299-08,EZSPC347-09,EZSPC348-09,EZSPC349-09,EZSPC350-09,EZSPC351-09,EZSPN297-09,EZSPN298-09,EZSPN365-09,EZSPN405-09,EZSPN448-09,EZSPN490-09,EZSPM160-09,EZSPM205-09,GWORA2510-09,GWORA2511-09,GWORR423-10,GWORU353-10,LEFIB379-10,LEFIG261-10,LEFIJ526-10,FBLMX2…	BOLD:AAA8638	146	Nymphalidae:146	Nymphalinae:146	Vanessa:146	Vanessa atalanta:146
FBLMU190-09,PHLAF624-11,PHLAF625-11,PHLSA390-11,EULEP443-14,EULEP2219-15,EULEP2220-15,EULEP2238-15,EULEP2733-15,EULEP2734-15,EULEP2738-15,EULEP2739-15,EULEP3669-16,EULEP3670-16,EULEP3671-16,EULEP4860-16,ABOLD646-17,LEASS739-17,LEASS740-17,BIBSA1808-17,BIBSA1812-17,BIBSA1817-17,BIBSA1818-17	BOLD:AAE8931	23	Nymphalidae:23	Satyrinae:23	Coenonympha:23	Coenonympha oedippus:23
EZROM542-08,EZROM543-08,EZROM544-08,EZROM686-08,EZRMN268-08,EZRMN269-08,EZRMN270-08,EZRMN271-08,FBLMU254-09,FBLMU259-09,EZSPC1140-10,EZSPC1141-10,EZSPC1142-10,EZSPC1143-10,LEFIJ492-10,LEFIJ796-10,LEFIJ797-10,EULEP212-14,EULEP360-14,WMB5336-14,WMB5337-14,GBLAA1433-15,GBLAA1447-15,EULEP1099-15,EULEP2206-15,EULEP2215-15,EULEP2379-15,EULEP4645-16,EULEP4857-16,ABOLD491-16,EULEP5138-17,LEASS696-17,LEAS…	BOLD:AAC6392	36	Lycaenidae:36	Theclinae:36	Satyrium:36	Satyrium pruni:36
EZSPN109-09,EZSPN123-09,EZSPN124-09,EZSPN125-09,EZSPN803-09,EZSPN981-09,EZSPN982-09,EZSPC1110-10,EZSPC1341-10,WMB524-11,WMB613-11,EZSPM590-12,EZSPM1040-12,WMB1909-13,WMB2127-13,WMB2314-13,WMB2777-13,WMB3449-14,EULEP230-14,EULEP231-14,EULEP232-14,EULEP233-14,WMB4403-14,WMB4660-14,WMB4676-14,WMB5048-14,BIBSA619-15,BIBSA653-15,EULEP1588-15,EULEP1645-15,BIBSA879-15,EULEP4041-16,WMB5955-17,WMB5971-17	BOLD:ABZ6134	34	Hesperiidae:34	Hesperiinae:34	Gegenes:34	Gegenes nostrodamus:34
EULEP2921-15,EULEP2922-15,EULEP2923-15	BOLD:AAX0757	3	Lycaenidae:3	Polyommatinae:3	Luthrodes:3	Luthrodes galba:3
PHLAA136-09,GWOSA773-10,PHLAC715-10,ODOPE760-11,PHLSA728-11,GWOTF675-12,WMB2690-13,GBLAC373-13,LEATG093-14,LEATG098-14,BIBSA284-15,BIBSA354-15,EULEP1867-15,EULEP2028-15,EULEP2448-15,BIBSA1078-15,EULEP3410-16,EULEP3411-16,EULEP3412-16,EULEP3413-16,EULEP3414-16,EULEP3415-16,EULEP3416-16,EULEP3417-16,EULEP3418-16,EULEP4800-16,EULEP4801-16	BOLD:AAE5039	27	Lycaenidae:27	Polyommatinae:27	Agriades:27	Agriades orbitulus:27
EZROM434-08,EZROM435-08,EZRMN133-08,EZRMN335-08,EULEP2333-15,EULEP2552-15,EULEP2553-15,EULEP2567-15,EULEP2568-15,EULEP2587-15,EULEP3000-15,EULEP3001-15,EULEP4315-16,EULEP4316-16,EULEP4317-16,EULEP4318-16,EULEP4319-16,EULEP4320-16,EULEP4321-16	BOLD:AAE6651	19	Hesperiidae:19	Pyrginae:19	Muschampia:19	Muschampia tessellum:19
EZROM168-08,EZROM169-08,GWOSA783-10,GWOSK899-11,ODOPE672-11,ODOPE673-11,PHLAF588-11,PHLAF659-11,PHLAF660-11,PHLAF661-11,PHLSA394-11,PHLAG251-12,PHLAH702-12,PHLAI566-13,LEATG493-14,EULEP2035-15,EULEP2036-15,EULEP2453-15,LEATJ1259-16,EULEP3932-16,EULEP3933-16,EULEP3934-16,EULEP3935-16,EULEP3936-16,EULEP3937-16,EULEP3938-16,EULEP3939-16,LEASS491-17,LEASS516-17,LEASS564-17,LEASS565-17	BOLD:AAJ1029	31	Nymphalidae:31	Satyrinae:31	Erebia:31	Erebia pharte:31
EULEP3002-15,EULEP3003-15,EULEP4311-16,EULEP4313-16,EULEP4314-16,EULEP4831-16	BOLD:ABY6375	6	Hesperiidae:6	Pyrginae:6	Muschampia:6	Muschampia proto:6
EULEP421-14,EULEP458-14,EULEP459-14,EULEP3019-15,EULEP3020-15,EULEP3021-15,EULEP3022-15	BOLD:AAI3057	7	Nymphalidae:7	Satyrinae:7	Oeneis:7	Oeneis tarpeia:7
EULEP1365-15,EULEP1366-15,EULEP1465-15,EULEP1473-15,EULEP1474-15,EULEP1831-15,EULEP2547-15,EULEP2929-15,EULEP2931-15,EULEP4159-16	BOLD:ACM5121	10	Lycaenidae:10	Lycaeninae:10	Lycaena:10	Lycaena ottomana:10
EULEP724-15,EULEP725-15,EULEP1333-15,EULEP1374-15,EULEP1768-15,EULEP1813-15,EULEP4000-16	BOLD:AAE4885	7	Hesperiidae:7	Pyrginae:7	Erynnis:7	Erynnis marloyi:7
EZROM181-08,EZROM182-08,EZROM183-08,EZROM982-08,EZROM983-08,EZROM984-08,EZROM985-08,EZROM986-08,EZSPC403-09,EZSPC404-09,EZSPC405-09,EZSPC406-09,EZSPC657-09,EZSPN051-09,EZSPN058-09,EZSPN357-09,EZSPN474-09,EZSPN482-09,EZSPN568-09,EZSPN569-09,EZSPN629-09,EZSPN709-09,EZSPN855-09,EZSPM004-09,EZSPM005-09,EZSPM006-09,EZSPM242-09,EZSPM322-09,EZSPM424-09,FBLMU477-09,GWORR676-10,PHLAB294-10,PHLAB295-10,PHL…	BOLD:AAA7508	132	Nymphalidae:132	Nymphalinae:132	Euphydryas:132	Euphydryas aurinia:132
EZROM337-08,EZROM556-08,EZROM557-08,EZROM559-08,EZROM690-08,EZROM692-08,EZRMN286-08,EZRMN290-08,EZRMN295-08,GWORA2487-09,GWORR704-10,EZSPC998-10,EZSPC1203-10,EZSPC1204-10,EZSPN1073-11,LEEUA527-11,LEEUA528-11,WMB565-11,WMB625-11,LENOA1328-11,LENOA1329-11,EZSPM620-12,EZSPM621-12,EZSPM633-12,EZSPM645-12,EZSPM659-12,EZSPM665-12,WMB792-13,WMB1822-13,WMB1951-13,WMB1978-13,WMB2779-13,WMB3510-14,LEATG412…	BOLD:AAA6761	99	Hesperiidae:99	Hesperiinae:99	Thymelicus:99	Thymelicus sylvestris:99
EZROM553-08,EZROM554-08,EZROM595-08,EZRMN287-08,EZRMN288-08,EZRMN289-08,GWORL458-09,FBLMU440-09,LEFIA1394-10,LEFIG536-10,LEFIJ743-10,PHLAF294-11,PHLAF638-11,GBLAD447-14,LEATG027-14,LEATG028-14,LEATG034-14,LEATG410-14,LEATG411-14,EULEP042-14,LEATH672-14,BIBSA279-15,BIBSA280-15,BIBSA282-15,BIBSA431-15,BIBSA432-15,GBLAA1382-15,OXB620-15,OXB759-15,EULEP551-15,EULEP762-15,EULEP788-15,EULEP868-15,EULEP…	BOLD:AAA6760	66	Hesperiidae:66	Hesperiinae:66	Thymelicus:66	Thymelicus lineola:66
EZSPN041-09,EZSPN042-09,EZSPN043-09,EZSPN044-09,EZSPN045-09,EZSPN110-09,EZSPN116-09,EZSPN196-09,EZSPN233-09,EZSPN262-09,EZSPN799-09,EZSPN847-09,EZSPM123-09,EZSPM526-10,EZSPC785-10,EZSPC791-10,EZSPC970-10,EZSPC971-10,EZSPC1061-10,EZSPC1162-10,EZSPC1163-10,EZSPC1181-10,EZSPC1252-10,LEFID123-10,GWOSK773-11,GWOSK778-11,FBLMX130-11,ODOPE201-11,GWOSR003-11,PHLAF649-11,WMB787-13,WMB942-13,GBLAB143-13,PH…	BOLD:AAB7639	55	Hesperiidae:55	Pyrginae:55	Pyrgus:55	Pyrgus serratulae:55
LOWA857-06,EZROM244-08,EZROM245-08,EZROM730-08,EZRMN029-08,EZRMN030-08,EZRMN031-08,EZRMN032-08,EZSPC486-09,EZSPN278-09,EZSPM265-09,EZSPC765-10,EZSPC860-10,EZSPC911-10,EZSPC913-10,EZSPN1059-11,LEFIJ1008-11,EZSPM777-12,PHLAW052-13,WMB3296-14,LEATG385-14,LEATG386-14,EULEP090-14,WMB4806-14,ABOLB035-15,ABOLB037-15,ABOLB042-15,EULEP2424-15,EULEP2425-15,BIBSA737-15,OXB1232-15,OXB1258-15,LEFIJ4717-16,EUL…	BOLD:AAB8291	38	Nymphalidae:38	Limenitidinae:38	Limenitis:38	Limenitis camilla:38
EZSPN143-09,EZSPN547-09,EZSPN640-09,EZSPN798-09,EZSPN976-09,EZSPC1072-10,EZSPC1073-10,EZSPC1105-10,EZSPC1106-10,EZSPC1107-10,EZSPC1310-10,EZSPC1319-10,EZSPM851-12,WMB3702-14,WMB4460-14,EULEP2849-15	BOLD:AAD1111	16	Nymphalidae:16	Nymphalinae:16	Euphydryas:16	Euphydryas desfontainii:16
EZROM084-08,EZROM085-08,EZROM086-08,EZROM087-08,EZROM088-08,EZROM843-08,EZROM844-08,EZROM845-08,EZROM846-08,EZSPC200-09,EZSPC212-09,EZSPC240-09,EZSPC251-09,EZSPC280-09,GWORK518-09,GWORL416-09,EZSPN092-09,EZSPN309-09,EZSPN325-09,EZSPN354-09,EZSPN408-09,EZSPN486-09,EZSPN819-09,EZSPM038-09,EZSPM055-09,EZSPM080-09,EZSPM135-09,EZSPM175-09,EZSPM249-09,EZSPM270-09,FBLMU439-09,GWORO793-09,LEFIB124-10,LEF…	BOLD:AAA7663	195	Lycaenidae:195	Polyommatinae:195	Celastrina:195	Celastrina argiolus:195
PHLAA415-09,PHLAB377-10,PHLAB380-10,PHLAB1220-10,PHLAB1221-10,PHLAF621-11,PHLAF640-11,WMB1615-13,WMB2696-13,LEATC090-13,LEATG453-14,BIBSA414-15,BIBSA415-15,BIBSA416-15,BIBSA417-15,OXB769-15,OXB846-15,EULEP816-15,EULEP817-15,LEATJ1330-16,EULEP4299-16,EULEP4300-16,EULEP4301-16,EULEP4302-16,EULEP4303-16,EULEP4304-16,LEASS671-17,LEASS672-17,LEASS673-17,LEASS1016-17,LEASS1017-17	BOLD:AAE2578	31	Nymphalidae:31	Nymphalinae:31	Melitaea:31	Melitaea varia:31
