# Supplementary material for: High resolution DNA barcode library for European butterflies reveals continental patterns of mitochondrial genetic diversity
Source: Commun Biol. 2021 Mar 9;4:315. doi: 10.1038/s42003-021-01834-7 (PMC7943782; doi:10.1038/s42003-021-01834-7)
Supplement: Supplementary file 15 — Supplementary Data 12 [file 42003_2021_1834_MOESM15_ESM.xlsx]

## Sheet: Supplementary Data 12
Process ID	URI	Count	Family	Subfamily	Genus	Species
EULEP4643-16	BOLD:ADE9992	1	Lycaenidae:1	Theclinae:1	Satyrium:1	Satyrium ilicis:1
EULEP030-14	BOLD:AAE1106	1	Lycaenidae:1	Polyommatinae:1	Azanus:1	Azanus jesous:1
EULEP445-14	BOLD:AAF0147	1	Nymphalidae:1	Satyrinae:1	Erebia:1	Erebia cyclopius:1
EULEP4312-16	BOLD:ABX6312	1	Hesperiidae:1	Pyrginae:1	Muschampia:1	Muschampia proto:1
WMB6350-18	BOLD:AAC7254	1	Nymphalidae:1	Satyrinae:1	Hipparchia:1	Hipparchia autonoe:1
EULEP013-14	BOLD:ADB6860	1	Nymphalidae:1	Heliconiinae:1	Brenthis:1	Brenthis hecate:1
EULEP4371-16	BOLD:ACW2540	1	Nymphalidae:1	Satyrinae:1	Pararge:1	Pararge aegeria:1
EULEP3711-16	BOLD:ABY4460	1	Pieridae:1	Coliadinae:1	Colias:1	Colias palaeno:1
EULEP429-14	BOLD:ACI8231	1	Lycaenidae:1	Lycaeninae:1	Lycaena:1	Lycaena dimorpha:1
EZSPN844-09	BOLD:ACF8912	1	Nymphalidae:1	Nymphalinae:1	Melitaea:1	Melitaea deione:1
EULEP2584-15	BOLD:ACQ1829	1	Lycaenidae:1	Polyommatinae:1	Neolysandra:1	Neolysandra coelestina:1
GWOSU1040-11	BOLD:ACE9371	1	Nymphalidae:1	Nymphalinae:1	Euphydryas:1	Euphydryas maturna:1
EULEP428-14	BOLD:AAE0670	1	Lycaenidae:1	Polyommatinae:1	Tongeia:1	Tongeia fischeri:1
EULEP2474-15	BOLD:AAA9910	1	Nymphalidae:1	Satyrinae:1	Hyponephele:1	Hyponephele lycaon:1
WMB1843-13	BOLD:ACF6579	1	Papilionidae:1	Parnassiinae:1	Parnassius:1	Parnassius apollo:1
EULEP2190-15	BOLD:ACE5017	1	Nymphalidae:1	Satyrinae:1	Chazara:1	Chazara briseis:1
