# Supplementary material for: High resolution DNA barcode library for European butterflies reveals continental patterns of mitochondrial genetic diversity
Source: Commun Biol. 2021 Mar 9;4:315. doi: 10.1038/s42003-021-01834-7 (PMC7943782; doi:10.1038/s42003-021-01834-7)
Supplement: Supplementary file 16 — Supplementary Data 13 [file 42003_2021_1834_MOESM16_ESM.xlsx]

## Sheet: Supplementary Data 13
Process ID	URI	Rank	Count	Family	Subfamily	Genus	Species
LOWA859-06,LOWA860-06,EZROM376-08,EZROM480-08,EZROM483-08,EZROM484-08,EZROM485-08,EZROM486-08,EZROM487-08,EZROM488-08,EZROM489-08,EZROM653-08,LON085-08,EZRMN190-08,EZRMN191-08,EZRMN192-08,EZRMN193-08,EZRMN390-09,EZRMN391-09,EZRMN394-09,GWOR3912-09,EZSPC402-09,EZROM1070-09,EZSPC683-09,EZSPC684-09,EZSPC685-09,EZSPC686-09,EZRMN422-09,EZSPN662-09,EZSPN738-09,EZSPN921-09,EZSPN930-09,EZSPM009-09,EZSPM0…	BOLD:AAA3628	species	264	Lycaenidae:264	Polyommatinae:264	Plebejus:264	Plebejus argyrognomon:58, Plebejus bellieri:20, Plebejus idas:186
EZROM734-08,EZSPC207-09,EZSPC257-09,EZSPC539-09,EZSPC560-09,EZSPN473-09,EZSPN494-09,EZSPN583-09,EZSPN913-09,EZSPN997-09,EZSPN1010-09,EZSPM027-09,EZSPM304-09,GWORA2499-09,GWORU094-10,PHLAB326-10,PHLAB360-10,EZSPC1056-10,EZSPC1269-10,EZSPC1273-10,EZSPC1298-10,EZSPC1423-10,EZSPC1424-10,EZSPC1425-10,EZSPC1426-10,PHLAC444-10,WMB111-11,WMB503-11,WMB551-11,WMB556-11,WMB651-11,PHLSA657-11,GWOSZ215-11,EZS…	BOLD:AAA7584	species	152	Nymphalidae:152	Nymphalinae:152	Melitaea:152	Melitaea athalia:7, Melitaea celadussa:145
EZROM102-08,EZROM103-08,EZROM104-08,EZROM105-08,EZROM862-08,EZROM863-08,EZROM864-08,EZROM865-08,EZROM866-08,EZROM872-08,EZROM873-08,EZROM874-08,EZROM875-08,EZROM876-08,PHLAA709-09,PHLAA710-09,PHLAB298-10,PHLAB322-10,PHLAB374-10,GWOSA778-10,FBLMX208-11,FBLMX209-11,PHLSA729-11,WMB800-13,WMB901-13,WMB1083-13,WMB1616-13,WMB2423-13,PHLAI492-13,PHLAI562-13,LEATC102-13,LEATD302-13,LEATG073-14,LEATG512-1…	BOLD:AAB1120	species	120	Nymphalidae:120	Satyrinae:120	Coenonympha:120	Coenonympha leander:19, Coenonympha arcania:59, Coenonympha gardetta:42
EULEP2291-15,EULEP3722-16	BOLD:ACX5255	species	2	Pieridae:2	Coliadinae:2	Colias:2	Colias myrmidone:1, Colias caucasica:1
LOWA294-06,LOWA295-06,EZROM794-08,EZROM795-08,EZROM796-08,EZROM797-08,EZROM798-08,GWORL401-09,FBLMU469-09,PHLAA706-09,LEFIA746-10,GWORR674-10,LEFIC066-10,LEFIC067-10,LEFIC094-10,LEFIG493-10,GWOSA737-10,LEFIJ543-10,PHLSA407-11,GWOTF677-12,PHLAH291-12,PHLAH292-12,PHLAH355-12,PHLAH356-12,WMB2680-13,WMB2681-13,WMB2682-13,GBLAB771-13,LEATC570-13,LEATG041-14,EULEP182-14,EULEP439-14,EULEP440-14,LEATH794…	BOLD:AAA9406	species	73	Nymphalidae:73	Heliconiinae:73	Boloria:73	Boloria napaea:34, Boloria aquilonaris:29, Boloria alaskensis:3
EZROM164-08,EZROM165-08,EZROM166-08,EZROM167-08,EZROM564-08,EZROM948-08,EZROM949-08,EZROM950-08,EZROM951-08,EZROM952-08,EZROM953-08,EZROM954-08,EZROM955-08,EZROM956-08,EZRMN351-08,EZRMN366-08,EZRMN367-08,EZROM1055-09,EZROM1057-09,PHLAB350-10,ODOPE682-11,PHLAF340-11,PHLAF341-11,PHLAF664-11,GWOTD442-12,EULEP553-15,EULEP857-15,EULEP913-15,EULEP997-15,EULEP2824-15,EULEP2825-15,EULEP3882-16,EULEP3883-…	BOLD:AAA8265	species	38	Nymphalidae:38	Satyrinae:38	Erebia:38	Erebia pronoe:7, Erebia melas:31
EZROM152-08,EZROM153-08,EZROM154-08,EZROM155-08,HBOK095-08,HBOK097-08,EZROM578-08,EZROM579-08,EZROM580-08,LON125-08,EZROM919-08,EZROM920-08,EZROM921-08,EZROM922-08,EZROM923-08,EZROM924-08,EZROM925-08,EZROM926-08,EZROM927-08,EZROM928-08,EZROM929-08,EZROM930-08,EZROM931-08,EZROM932-08,EZROM933-08,EZROM934-08,EZROM935-08,EZSPC385-09,EZSPC386-09,EZSPC387-09,EZSPC388-09,EZSPC389-09,EZROM1036-09,EZROM1…	BOLD:AAA8264	species	182	Nymphalidae:182	Satyrinae:182	Erebia:182	Erebia ligea:67, Erebia euryale:115
HBOK011-08,HBOK012-08,EZSPN186-09,EZSPN249-09,EZSPN250-09,EZSPN503-09,EZSPN504-09,EZSPN550-09,EZSPN729-09,EZSPN770-09,EZSPN1013-09,EZSPM017-09,EZSPM078-09,EZSPM128-09,EZSPM178-09,EZSPM421-09,EZSPM460-09,EZSPN1068-11,EZSPN1079-11,EZSPM858-12,EZSPM862-12,EZSPM864-12,WMB1077-13,WMB1660-13,WMB1788-13,WMB1826-13,WMB1827-13,WMB1830-13,WMB2007-13,WMB2045-13,WMB2047-13,WMB2379-13,WMB3137-14,WMB3151-14,WM…	BOLD:AAC4737	species	79	Nymphalidae:79	Satyrinae:79	Satyrus:79	Satyrus virbius:4, Satyrus ferula:50, Satyrus actaea:25
LON211-08,LEFIA735-10,LEFIA736-10,LEFID416-10,EULEP2859-15,EULEP2860-15,EULEP4718-16,EULEP4785-16,WMB6629-18	BOLD:ABZ6240	species	9	Nymphalidae:9	Nymphalinae:9	Euphydryas:9	Euphydryas iduna:7, Euphydryas intermedia:2
LON183-08,LEFID417-10,LEFID418-10,LEFIG494-10,LEFIG495-10,EULEP3495-16,EULEP3496-16,EULEP3497-16,EULEP4776-16,EULEP4787-16	BOLD:AAA2067	species	10	Nymphalidae:10	Heliconiinae:10	Boloria:10	Boloria chariclea:7, Boloria angarensis:3
EZROM323-08,EZRMN227-08,EZRMN228-08,EZRMN229-08,EZRMN230-08,EZSPC001-09,EZSPC003-09,EZSPC005-09,EZSPC006-09,EZSPC007-09,EZSPC008-09,EZSPC019-09,EZSPC020-09,EZSPC021-09,EZSPC024-09,EZSPC029-09,EZSPC030-09,EZSPC031-09,EZSPC032-09,EZSPC033-09,EZSPC034-09,EZSPC036-09,EZSPC037-09,EZSPC038-09,EZSPC039-09,EZSPC040-09,EZSPC041-09,EZSPC042-09,EZSPC043-09,EZSPC047-09,EZSPC061-09,EZSPC062-09,EZSPC063-09,EZS…	BOLD:ABZ6967	species	249	Hesperiidae:249	Pyrginae:249	Pyrgus:249	Pyrgus foulquieri:31, Pyrgus alveus:183, Pyrgus warrenensis:30
EZROM461-08,EZROM462-08,EZROM465-08,EZROM466-08,EZROM467-08,EZROM468-08,EZROM469-08,EZROM470-08,EZROM471-08,EZROM472-08,EZROM590-08,EZROM649-08,EZROM650-08,EZROM683-08,EZROM700-08,EZROM747-08,LON172-08,EZRMN166-08,EZRMN167-08,EZRMN168-08,EZRMN169-08,EZRMN170-08,EZRMN171-08,EZRMN172-08,EZRMN179-08,EZRMN180-08,EZSPC604-09,EZSPC605-09,EZSPC606-09,EZSPC607-09,GWORL288-09,EZROM1041-09,EZROM1044-09,EZR…	BOLD:AAA2226	species	335	Pieridae:335	Pierinae:335	Pieris:335	Pieris napi:256, Pieris bryoniae:54
EULEP848-15,EULEP849-15,EULEP1409-15,EULEP1410-15,EULEP1427-15,EULEP1430-15,EULEP1445-15,EULEP2180-15,EULEP2185-15,EULEP2186-15,EULEP2293-15,EULEP3105-15,EULEP3106-15,EULEP3107-15,EULEP4560-16,EULEP4561-16	BOLD:AAD3197	species	16	Nymphalidae:16	Satyrinae:16	Pseudochazara:16	Pseudochazara geyeri:4, Pseudochazara graeca:8, Pseudochazara amymone:4
GWOSK904-11,ODOPE684-11,ODOPE685-11,GWOSN575-11,WMB884-13,LEATG082-14,LEATG109-14,LEATG428-14,LEATG429-14,LEATH722-14,LEATH723-14,EULEP521-15,EULEP522-15,EULEP523-15,EULEP1843-15,EULEP2111-15,EULEP3954-16,EULEP3969-16,EULEP3970-16,EULEP3971-16,EULEP3972-16,EULEP3973-16,EULEP3974-16,EULEP3975-16,EULEP3976-16,EULEP3978-16,EULEP3979-16,EULEP3980-16,EULEP3981-16,EULEP3982-16,EULEP3983-16,EULEP3984-16…	BOLD:AAV7085	species	37	Nymphalidae:37	Satyrinae:37	Erebia:37	Erebia stiria:13, Erebia styx:24
LON170-08,PHLAA392-09,LEFIA021-10,LEFIA745-10,PHLAB287-10,LEFIC093-10,GWOSA786-10,FBLMX212-11,PHLSA387-11,GWOTF672-12,COLFF474-13,COLFF475-13,PHLAI558-13,PHLAI559-13,LEATC086-13,LEATC087-13,LEATG100-14,EULEP454-14,BIBSA251-15,COLFH608-15,EULEP1866-15,EULEP4342-16,EULEP4343-16,EULEP4344-16,EULEP4345-16,EULEP4346-16,EULEP4347-16,EULEP4348-16,EULEP4349-16,EULEP4350-16,EULEP4351-16,EULEP4764-16,EULEP…	BOLD:ACE5691	species	33	Nymphalidae:33	Satyrinae:33	Oeneis:33	Oeneis norna:10, Oeneis glacialis:23
LOWA861-06,LOWA862-06,EZROM009-08,EZROM010-08,EZROM013-08,EZROM014-08,EZROM701-08,EZROM702-08,EZROM759-08,EZROM760-08,EZRMN371-08,EZRMN376-08,EZSPC086-09,EZSPC087-09,EZSPC640-09,EZSPN027-09,EZSPN279-09,FBLMU109-09,FBLMU463-09,FBLMU464-09,GWORA2515-09,EZSPC872-10,EZSPC874-10,LEFID153-10,GWOSA731-10,LEFIJ535-10,LEFIJ760-10,EZSPM587-12,PHLAW056-13,GBLAC571-13,EULEP142-14,EULEP186-14,WMB5126-14,BIBSA…	BOLD:AAB7458	species	70	Nymphalidae:70	Apaturinae:70	Apatura:70	Apatura metis:17, Apatura ilia:53
HBOK048-08,EZSPN732-09,EZSPN733-09,EZSPN735-09,EZSPN736-09,EZSPN791-09,EZSPM470-09,EZSPC1429-10,EZSPC1430-10,EZSPC1431-10,EZSPC1433-10,EZSPC1440-10,EZSPC1443-10,EZSPC1444-10,EULEP451-14,EULEP452-14,EULEP453-14,EULEP487-14,EULEP488-14,EULEP892-15,EULEP893-15,EULEP1260-15,EULEP1297-15,EULEP1554-15,EULEP1556-15,EULEP1564-15,EULEP1565-15,EULEP1566-15,EULEP1567-15,EULEP1619-15,EULEP1626-15,EULEP1897-1…	BOLD:AAC9354	species	45	Nymphalidae:45	Satyrinae:45	Pseudochazara:45	Pseudochazara orestes:6, Pseudochazara cingovskii:7, Pseudochazara mercurius:2, Pseudochazara euxina:8, Pseudochazara williamsi:13, Pseudochazara tisiphone:9
EZROM258-08,EZROM259-08,EZROM675-08,EZRMN049-08,LON501-08,EZRMN330-08,EZSPC496-09,EZSPC497-09,EZSPC498-09,EZSPC499-09,EZSPC655-09,EZSPN885-09,EZSPN886-09,EZSPM312-09,EZSPM418-09,GWORO788-09,EZSPC1122-10,LEFID354-10,EZSPC1352-10,EZSPC1353-10,LEFIJ497-10,LEFIJ498-10,GWOSK799-11,ODOPE750-11,GWOSU070-11,PHLAF620-11,PHLAF636-11,PHLSA439-11,GWOTF695-12,WMB1638-13,WMB2001-13,WMB2675-13,WMB2700-13,PHLAI5…	BOLD:AAB8947	species	90	Lycaenidae:90	Lycaeninae:90	Lycaena:90	Lycaena candens:9, Lycaena hippothoe:81
EZROM219-08,EZROM220-08,EZROM351-08,EZROM725-08,EZROM1028-08,EZROM1029-08,EZROM1030-08,EZRMN332-08,EZSPC449-09,EZSPC450-09,EZSPC451-09,EZSPC452-09,EZSPN330-09,EZSPN403-09,EZSPN477-09,EZSPN561-09,EZSPM099-09,EZSPM275-09,EZSPM362-09,EZSPM419-09,EZSPM448-09,EZSPM449-09,EZSPM450-09,GWORA2430-09,LEFIL147-10,WMB127-11,WMB259-11,WMB354-11,WMB641-11,EZSPM611-12,EZSPM629-12,EZSPM803-12,WMB1173-13,WMB1294-…	BOLD:AAB2272	species	127	Papilionidae:127	Papilioninae:127	Iphiclides:127	Iphiclides feisthamelii:27, Iphiclides podalirius:100
EZROM172-08,EZROM173-08,EZROM174-08,EZROM175-08,EZROM970-08,EZROM971-08,EZROM972-08,EZRMN305-08,EZRMN313-08,EZRMN325-08,EZRMN326-08,PHLAB321-10,ODOPE674-11,PHLAF633-11,PHLSA385-11,PHLSA663-11,PHLAI518-13,LEATD142-13,LEATD144-13,LEATD291-13,BIBSA212-15,BIBSA213-15,BIBSA386-15,BIBSA389-15,BIBSA393-15,OXB629-15,OXB827-15,EULEP608-15,EULEP610-15,EULEP1870-15,EULEP2443-15,EULEP2450-15,OXB1151-15,BIBSA…	BOLD:AAC5377	species	57	Nymphalidae:57	Satyrinae:57	Erebia:57	Erebia sudetica:19, Erebia melampus:38
EZROM114-08,EZROM880-08,EZROM881-08,EZROM882-08,EZROM883-08,EZROM884-08,EZRMN359-08,EZRMN360-08,EZRMN361-08,GWORK321-09,FBLMU482-09,GWORT465-10,LEFID529-10,LEFIC021-10,LEFIG583-10,PHLAF416-11,PHLAF417-11,GBLAB768-13,LEATA404-13,EULEP128-14,EULEP129-14,EULEP130-14,WMB4441-14,WMB4442-14,WMB4443-14,EULEP400-14,EULEP401-14,EULEP403-14,EULEP404-14,OXB200-15,LEATI050-15,LEATI051-15,EULEP758-15,EULEP759…	BOLD:AAA3563	species	77	Nymphalidae:77	Satyrinae:77	Coenonympha:77	Coenonympha tullia:48, Coenonympha amaryllis:2, Coenonympha rhodopensis:27
LOWA528-06,LOWA864-06,LOWA865-06,LOWA866-06,LOWA867-06,EZROM331-08,EZROM372-08,EZROM373-08,EZROM390-08,EZROM391-08,EZROM392-08,EZROM393-08,EZROM587-08,EZRMN090-08,EZRMN091-08,EZRMN092-08,EZRMN093-08,EZSPC527-09,EZSPC528-09,EZSPC529-09,EZSPC530-09,EZSPN319-09,EZSPN394-09,EZSPN585-09,EZSPN634-09,EZSPN682-09,EZSPN774-09,EZSPN815-09,EZSPN1022-09,EZSPM081-09,EZSPM137-09,EZSPM351-09,EZSPM380-09,EZSPM43…	BOLD:AAA7785	species	617	Nymphalidae:617	Satyrinae:617	Maniola:617	Maniola chia:5, Maniola nurag:5, Maniola jurtina:607
EZROM131-08,EZROM132-08,EZROM670-08,EZROM897-08,FBLMU459-09,GWORO782-09,LEFIA022-10,LEFIA738-10,LEFIA1057-10,LEFID428-10,LEFIC096-10,LEFIC097-10,LEFIC098-10,LEFIF120-10,GWOSA727-10,GWOSA728-10,LEFIJ509-10,LEFIJ510-10,LEFIL357-10,PHLSA726-11,LON935-12,PHLAI549-13,LEATF466-14,LEATG526-14,LEFIJ2399-14,LEFIJ2400-14,LEFIJ2401-14,LEFIJ2403-14,EULEP349-14,EULEP369-14,EULEP372-14,EULEP373-14,EULEP995-15,…	BOLD:AAA3447	species	69	Pieridae:69	Coliadinae:69	Colias:69	Colias myrmidone:10, Colias caucasica:17, Colias hecla:6, Colias tyche:6, Colias palaeno:25
EZROM419-08,EZROM420-08,EZROM421-08,EZROM422-08,EZROM423-08,EZROM424-08,EZROM425-08,EZROM589-08,EZROM640-08,EZROM641-08,EZROM738-08,EZRMN115-08,EZRMN116-08,EZRMN117-08,EZRMN118-08,EZRMN119-08,EZRMN120-08,EZRMN121-08,EZSPC553-09,EZSPC554-09,EZSPC555-09,EZSPC556-09,EZROM1047-09,EZROM1050-09,EZROM1051-09,EZROM1058-09,EZSPN084-09,EZSPN328-09,EZSPN404-09,EZSPN487-09,EZSPN502-09,EZSPN695-09,EZSPM263-09…	BOLD:AAA7370	species	152	Nymphalidae:152	Nymphalinae:152	Melitaea:152	Melitaea ornata:12, Melitaea phoebe:66
EZROM034-08,EZROM035-08,EZROM358-08,EZROM359-08,EZROM599-08,EZROM781-08,EZROM782-08,EZROM783-08,EZRMN337-08,EZSPC233-09,EZSPC242-09,EZSPC247-09,EZSPC264-09,EZSPN528-09,EZSPN655-09,EZSPN730-09,EZSPN825-09,EZSPN904-09,GWORO812-09,GWORA2504-09,EZSPC886-10,EZSPC1083-10,EZSPC1201-10,EZSPC1218-10,LEFIJ279-10,LEFIJ280-10,LEFIJ540-10,WMB233-11,WMB760-12,PHLAH743-12,WMB802-13,WMB844-13,WMB905-13,WMB1617-1…	BOLD:ABY9182	species	95	Nymphalidae:95	Heliconiinae:95	Fabriciana:95	Fabriciana elisa:9, Fabriciana niobe:86
EZROM160-08,EZROM490-08,EZROM491-08,EZRMN195-08,EZRMN196-08,EZRMN197-08,EZRMN198-08,EZRMN199-08,LEATG565-14,LEATG566-14,EULEP430-14,EULEP431-14,EULEP432-14,EULEP1165-15,EULEP1166-15,EULEP1321-15,EULEP1330-15,EULEP1627-15,EULEP1682-15,EULEP1684-15,EULEP2029-15,EULEP2044-15,EULEP2045-15,EULEP2046-15,EULEP2047-15,EULEP2048-15,EULEP2288-15,EULEP2478-15,EULEP2503-15,EULEP3054-15,EULEP3055-15,EULEP3056…	BOLD:AAB6478	species	45	Lycaenidae:45	Polyommatinae:45	Kretania:45	Kretania pylaon:5, Kretania trappi:8, Kretania sephirus:32
EZROM210-08,EZROM211-08,EZROM310-08,EZROM319-08,EZROM629-08,EZROM724-08,EZROM1013-08,EZROM1014-08,EZROM1015-08,EZROM1016-08,EZROM1017-08,EZRMN316-08,EZRMN317-08,EZRMN318-08,EZRMN319-08,EZSPC432-09,EZSPC433-09,EZSPC434-09,EZSPC435-09,EZROM1076-09,EZROM1077-09,EZROM1078-09,EZRMN421-09,EZSPM288-09,EZSPN1044-11,WMB101-11,GWOSU1042-11,EZSPM824-12,WMB916-13,WMB1079-13,WMB1080-13,WMB1087-13,WMB1231-13,W…	BOLD:AAC0485	species	123	Nymphalidae:123	Satyrinae:123	Hipparchia:123	Hipparchia fagi:65, Hipparchia hermione:40, Hipparchia syriaca:18
PHLAA141-09,EZSPN272-09,EZSPN273-09,EZSPM010-09,EZSPM191-09,EZSPM192-09,PHLAA420-09,GWORA2442-09,PHLAB371-10,EZSPC709-10,EZSPC846-10,EZSPC847-10,EZSPC861-10,EZSPC862-10,EZSPC877-10,EZSPC878-10,EZSPC982-10,EZSPC983-10,EZSPC984-10,PHLSA727-11,GWOTF671-12,FBLMZ172-12,EZSPM832-12,WMB1625-13,WMB1860-13,WMB1893-13,WMB2677-13,PHLAI545-13,GBLAB769-13,LEATC097-13,LEATC133-13,BIBSA292-15,BIBSA377-15,BIBSA3…	BOLD:ACF0844	species	53	Pieridae:53	Coliadinae:53	Colias:53	Colias aurorina:7, Colias palaeno:2, Colias phicomone:44
EZROM306-08,EZROM336-08,EZROM696-08,LON175-08,EZRMN235-08,EZSPC288-09,EZSPC289-09,EZSPC290-09,EZSPC294-09,EZSPC295-09,EZSPC296-09,EZSPC297-09,EZSPC298-09,GWORL284-09,EZSPN290-09,LEFIA748-10,PHLAB308-10,LEFIF116-10,PHLAC706-10,LEFIJ483-10,LEFIJ484-10,EZSPN1091-11,EZSPN1092-11,EZSPN1093-11,FBLMX122-11,FBLMX125-11,PHLAF634-11,EZSPM592-12,EZSPM593-12,EZSPM594-12,WMB921-13,WMB922-13,WMB923-13,WMB924-1…	BOLD:ACE9283	species	96	Hesperiidae:96	Pyrginae:96	Pyrgus:96	Pyrgus cacaliae:48, Pyrgus andromedae:48
LOWA288-06,LOWA529-06,LOWA530-06,EZROM121-08,EZROM122-08,EZROM123-08,EZROM124-08,EZROM125-08,EZROM126-08,EZROM127-08,EZROM161-08,EZROM187-08,EZROM317-08,EZROM575-08,EZROM576-08,EZROM617-08,EZROM717-08,EZROM889-08,EZROM890-08,EZROM891-08,EZROM892-08,EZROM893-08,EZROM894-08,EZRMN395-09,EZRMN396-09,EZRMN397-09,EZRMN398-09,EZSPC363-09,EZSPC364-09,EZSPC365-09,EZSPN306-09,EZSPN320-09,EZSPN449-09,EZSPN4…	BOLD:ABZ3039	species	230	Pieridae:230	Coliadinae:230	Colias:230	Colias crocea:207, Colias erate:19
EZROM498-08,EZROM499-08,EZROM697-08,EZRMN200-08,EZRMN201-08,EZRMN202-08,EZRMN369-08,EZSPC650-09,EZSPC659-09,EZSPC681-09,EZSPC682-09,EZSPN168-09,EZSPN174-09,EZSPN666-09,EZSPN670-09,EZSPN671-09,EZSPN673-09,EZSPN878-09,EZSPM117-09,EZSPM159-09,EZSPM267-09,GWORO803-09,GWORA2454-09,EZSPC894-10,EZSPC896-10,EZSPC897-10,EZSPC898-10,EZSPC899-10,EZSPC902-10,EZSPC1065-10,EZSPC1231-10,EZSPC1235-10,EZSPC1383-1…	BOLD:ABX5016	species	59	Lycaenidae:59	Polyommatinae:59	Polyommatus:59	Polyommatus dorylas:44, Polyommatus golgus:15
EZROM045-08,EZROM046-08,EZROM047-08,EZROM049-08,EZROM050-08,EZROM602-08,LON218-08,EZROM791-08,EZROM792-08,EZRMN213-08,EZSPC191-09,EZSPC192-09,EZSPC262-09,EZSPC272-09,GWORL197-09,GWORL199-09,GWORL203-09,EZSPN075-09,EZSPN078-09,EZSPN658-09,GWORA2463-09,PHLAB305-10,PHLAB323-10,PHLAB324-10,PHLAB367-10,EZSPC692-10,EZSPC710-10,EZSPC749-10,EZSPC777-10,EZSPC788-10,EZSPC829-10,LEFIE772-10,LEFIC063-10,FBLM…	BOLD:ACE7893	species	185	Lycaenidae:185	Polyommatinae:185	Aricia:185	Aricia artaxerxes:117, Aricia montensis:68
EZROM081-08,EZROM082-08,EZROM083-08,EZROM666-08,EZROM840-08,EZROM841-08,EZROM842-08,LON473-08,EZSPC209-09,EZSPC235-09,EZSPN225-09,EZSPN226-09,EZSPN227-09,EZSPN228-09,FBLMT881-09,GWORA2489-09,LEFIA1040-10,PHLAB368-10,LEFIB139-10,LEFIE935-10,LEFIE936-10,LEFIG184-10,FBLMW324-10,PHLAC400-10,LEFIJ478-10,LEFIJ479-10,LEFIJ480-10,LEFIJ481-10,LON805-11,LON870-11,PHLAI563-13,GBLAB158-13,PHLAW019-13,LEATC57…	BOLD:AAA6267	species	70	Hesperiidae:70	Heteropterinae:70	Carterocephalus:70	Carterocephalus palaemon:57, Carterocephalus silvicola:13
EZROM068-08,EZROM069-08,EZROM070-08,EZROM071-08,EZROM072-08,EZROM710-08,EZROM823-08,EZROM824-08,EZROM825-08,EZSPC201-09,EZSPC213-09,EZSPC214-09,EZSPC219-09,EZROM1049-09,EZSPN337-09,EZSPN407-09,EZSPN635-09,EZSPN690-09,EZSPM247-09,EZSPM281-09,EZSPM359-09,GWORO785-09,GWORO786-09,PHLAB296-10,PHLAB297-10,LEFIB084-10,LEFID008-10,GWORZ043-10,EZSPC1373-10,LEFIJ493-10,ODOPE370-11,ODOPE752-11,WMB179-11,WMB…	BOLD:AAB0049	species	144	Lycaenidae:144	Theclinae:144	Callophrys:144	Callophrys rubi:134, Callophrys chalybeitincta:7, Callophrys suaveola:3
LEFID787-10,OXB031-14,OXB033-14,OXB040-14,OXB056-14,OXB073-14,OXB109-14,OXB110-14,OXB112-14,OXB181-14,WMB4446-14,OXB442-15,OXB450-15,OXB481-15,OXB518-15,OXB519-15,OXB520-15,OXB545-15,OXB546-15,OXB547-15,OXB567-15,EULEP1198-15,OXB1403-15,OXB1479-16,OXB1481-16,OXB1483-16,OXB1484-16,OXB1485-16,EULEP4203-16,WMB6033-18,WMB6051-18,WMB6052-18	BOLD:AAA7786	species	32	Nymphalidae:32	Satyrinae:32	Maniola:32	Maniola cypricola:1, Maniola jurtina:31
EZROM159-08,EZROM162-08,HBOK119-08,EZROM581-08,EZROM626-08,EZROM627-08,LON171-08,EZROM942-08,EZROM943-08,EZROM944-08,EZROM945-08,EZROM946-08,EZROM947-08,EZRMN339-08,EZRMN346-08,FBLMT878-09,GWORA2483-09,GWORA2484-09,GWORR681-10,GWORR685-10,PHLAB315-10,PHLAB351-10,LEFIF127-10,LEFIF128-10,PHLAC363-10,LEFIJ553-10,FBLMX271-11,GWOSN714-11,GWOSZ210-11,GBLAB169-13,PHLAW006-13,LEATD454-13,LEATF451-14,GBLA…	BOLD:AAB1340	species	75	Nymphalidae:75	Satyrinae:75	Erebia:75	Erebia medusa:68, Erebia polaris:7
EZROM196-08,EZROM213-08,EZROM215-08,EZROM216-08,HBOK001-08,HBOK002-08,HBOK003-08,HBOK007-08,HBOK008-08,EZROM367-08,EZROM630-08,EZROM631-08,EZRMN338-08,EZRMN389-09,EZSPC436-09,EZSPC437-09,EZSPC438-09,EZSPC439-09,EZROM1065-09,EZRMN420-09,EZSPN463-09,EZSPN737-09,EZSPN769-09,EZSPN956-09,EZSPN958-09,EZSPN1003-09,EZSPN1027-09,EZSPM151-09,EZSPM349-09,LEFID811-10,LEFIJ551-10,LEFIJ552-10,GWOSK595-11,GWOSK…	BOLD:AAB0589	species	209	Nymphalidae:209	Satyrinae:209	Hipparchia:209	Hipparchia blachieri:1, Hipparchia pellucida:1, Hipparchia christenseni:3, Hipparchia volgensis:8, Hipparchia leighebi:12, Hipparchia aristaeus:5, Hipparchia neapolitana:5, Hipparchia cretica:5, Hipparchia semele:109, Hipparchia cypriensis:5, Hipparchia sbordonii:4
EZROM075-08,EZROM078-08,EZROM079-08,EZROM080-08,EZROM325-08,EZROM613-08,EZROM664-08,EZROM665-08,EZROM712-08,EZROM830-08,EZROM831-08,EZROM832-08,EZROM835-08,EZROM836-08,EZROM838-08,EZROM839-08,EZRMN310-08,EZRMN331-08,EZRMN347-08,EZSPC204-09,EZSPC221-09,EZSPC265-09,EZSPN280-09,EZSPN282-09,EZSPN283-09,EZSPC935-10,GWORZ062-10,GWOSA770-10,FBLMX123-11,WMB079-11,WMB090-11,WMB222-11,WMB502-11,WMB596-11,W…	BOLD:AAC3322	species	83	Hesperiidae:83	Pyrginae:83	Carcharodus:83	Carcharodus orientalis:23, Carcharodus floccifera:60
EZROM238-08,EZROM239-08,EZROM240-08,EZROM241-08,EZROM242-08,EZROM287-08,EZROM584-08,EZRMN010-08,EZRMN018-08,EZRMN019-08,EZRMN020-08,EZRMN021-08,EZRMN022-08,EZSPC468-09,EZSPC469-09,EZSPC473-09,EZSPC474-09,EZSPC475-09,EZROM1079-09,EZSPN146-09,EZSPN147-09,EZSPN154-09,EZSPN254-09,EZSPN294-09,EZSPN347-09,EZSPN371-09,EZSPN400-09,EZSPN412-09,EZSPN472-09,EZSPN814-09,EZSPM140-09,EZSPM236-09,EZSPM237-09,EZ…	BOLD:AAA6298	species	516	Pieridae:516	Dismorphiinae:516	Leptidea:516	Leptidea sinapis:429, Leptidea reali:87
WMB3862-14,WMB3863-14,WMB3864-14,WMB3865-14,WMB3866-14,OXB286-15,OXB287-15,OXB288-15,OXB289-15,OXB290-15,EULEP662-15,EULEP663-15,EULEP664-15,EULEP665-15,EULEP669-15,EULEP675-15,EULEP676-15,EULEP731-15,EULEP4204-16,EULEP4205-16,EULEP4879-16,EULEP5672-17	BOLD:ABY5514	species	22	Nymphalidae:22	Satyrinae:22	Maniola:22	Maniola cypricola:8, Maniola telmessia:10, Maniola halicarnassus:4
EZROM056-08,EZROM057-08,EZROM058-08,EZROM059-08,EZROM060-08,EZROM063-08,EZROM064-08,EZROM065-08,EZROM607-08,EZROM708-08,EZROM807-08,EZROM808-08,EZROM809-08,EZROM810-08,EZROM814-08,EZROM815-08,EZROM816-08,EZROM817-08,EZSPC205-09,EZSPC206-09,EZSPC228-09,EZSPC229-09,EZSPC234-09,EZSPC237-09,EZSPC246-09,EZSPC254-09,EZSPC261-09,EZSPN471-09,EZSPN475-09,EZSPN744-09,EZSPN753-09,EZSPN837-09,EZSPN907-09,EZS…	BOLD:AAA9312	species	163	Nymphalidae:163	Heliconiinae:163	Brenthis:163	Brenthis daphne:83, Brenthis ino:80
EZSPN310-09,EZSPN313-09,EZSPN331-09,EZSPN338-09,EZSPN409-09,EZSPN1004-09,EZSPM034-09,EZSPM048-09,EZSPM348-09,EZSPM370-09,EZSPM434-09,GWORU085-10,EZSPC1148-10,EZSPN1045-11,WMB154-11,WMB281-11,WMB284-11,WMB300-11,WMB302-11,WMB327-11,WMB330-11,WMB338-11,WMB368-11,WMB477-11,WMB501-11,WMB514-11,WMB534-11,WMB614-11,EZSPM628-12,EZSPM914-12,WMB909-13,WMB928-13,WMB1067-13,WMB1096-13,WMB1132-13,WMB1167-13,…	BOLD:AAC5767	species	115	Pieridae:115	Coliadinae:115	Gonepteryx:115	Gonepteryx farinosa:10, Gonepteryx cleopatra:105
EZROM133-08,EZROM134-08,EZROM135-08,EZROM136-08,EZROM320-08,EZROM321-08,EZROM345-08,EZROM347-08,EZROM622-08,EZROM718-08,LON084-08,EZROM898-08,EZSPC278-09,EZSPC366-09,EZSPC367-09,EZSPC368-09,EZSPC369-09,GWORL438-09,EZSPN257-09,EZSPN425-09,EZSPN440-09,EZSPN536-09,EZSPN626-09,EZSPN636-09,EZSPN648-09,EZSPN684-09,EZSPN692-09,EZSPN697-09,EZSPN793-09,EZSPN794-09,EZSPN795-09,EZSPN842-09,EZSPM272-09,FBLMT…	BOLD:AAA9082	species	173	Lycaenidae:173	Polyommatinae:173	Cupido:173	Cupido lorquinii:20, Cupido minimus:153
EZROM407-08,EZROM408-08,EZROM409-08,EZROM410-08,EZROM411-08,EZRMN102-08,EZRMN103-08,EZRMN104-08,EZRMN105-08,EZRMN333-08,EZRMN334-08,LEEUA530-11,PHLSA404-11,PHLSA409-11,PHLSA410-11,WMB2231-13,PHLAI550-13,GBLAB320-13,GBLAB778-13,GBLAB779-13,LEATC285-13,LEATG454-14,LEATG455-14,ABOLA859-15,ABOLA860-15,EULEP519-15,EULEP766-15,EULEP1003-15,EULEP1005-15,EULEP1006-15,EULEP1012-15,EULEP1023-15,EULEP1103-1…	BOLD:AAA8828	species	65	Nymphalidae:65	Nymphalinae:65	Melitaea:65	Melitaea aurelia:55, Melitaea asteria:10
LON036-08,LON201-08,LON472-08,LEFIB189-10,LEFIC071-10,LEFIJ556-10,EULEP398-14,EULEP399-14,EULEP455-14,EULEP456-14,EULEP460-14,EULEP461-14,EULEP462-14,EULEP2040-15,EULEP2276-15,EULEP2277-15,EULEP3016-15,EULEP4352-16,EULEP4353-16,EULEP4355-16,EULEP4356-16,EULEP4357-16,EULEP4358-16,EULEP4361-16,EULEP4745-16	BOLD:AAA3562	species	25	Nymphalidae:25	Satyrinae:25	Oeneis:25	Oeneis jutta:19, Oeneis melissa:6
OXB1023-15,EULEP569-15,EULEP4525-16,EULEP4526-16,EULEP4527-16,EULEP4528-16,GBMIN71178-17,GBMIN71179-17,GBMIN71180-17,GBMIN71181-17,GBMIN71182-17,GBMIN71183-17,GBMIN71184-17,GBMIN71185-17,GBMIN71186-17,GBMIN71187-17,GBMIN71188-17,GBMIN71189-17,GBMIN71190-17,GBMIN71191-17,GBMIN71192-17,GBMIN71193-17,GBMIN81773-17,GBMIN81947-17,GBMIN81948-17,GBMIN81949-17,GBMIN81950-17,GBMIN81951-17,EULEP5743-18,EUL…	BOLD:ACC3591	species	57	Lycaenidae:57	Polyommatinae:57	Polyommatus:57	Polyommatus aroaniensis:1, Polyommatus humedasae:6, Polyommatus orphicus:19, Polyommatus timfristos:6
EZROM184-08,EZROM185-08,EZROM987-08,EZROM988-08,EZROM989-08,EZROM990-08,EZROM991-08,EZROM992-08,LEFIJ550-10,LEFIJ799-10,LEFIJ800-10,LEFIL394-10,FBLMX202-11,GWOSU1039-11,FBLMZ174-12,PHLAW061-13,LEATG221-14,LEATG222-14,LEATG433-14,LEATG434-14,LEFIJ2521-15,LEFIJ2522-15,OXB615-15,EULEP604-15,EULEP765-15,EULEP806-15,EULEP996-15,EULEP2273-15,EULEP2454-15,EULEP2576-15,EULEP2577-15,EULEP2850-15,EULEP2851…	BOLD:AAB8035	species	58	Nymphalidae:58	Nymphalinae:58	Euphydryas:58	Euphydryas maturna:41, Euphydryas intermedia:17
EZROM193-08,EZROM194-08,EZROM195-08,EZROM329-08,EZROM343-08,EZROM996-08,EZROM1000-08,EZRMN406-09,EZRMN407-09,EZRMN409-09,EZSPC407-09,EZSPC408-09,EZSPC409-09,EZSPC410-09,EZSPC411-09,EZROM1045-09,EZROM1063-09,EZROM1072-09,EZSPN178-09,EZSPM292-09,EZSPM363-09,EZSPM407-09,GWORR419-10,EZSPC1210-10,EZSPC1249-10,GWORZ046-10,GWORZ047-10,WMB815-13,WMB940-13,WMB2011-13,WMB2186-13,WMB2703-13,WMB3374-14,WMB42…	BOLD:ABY4448	species	76	Lycaenidae:76	Polyommatinae:76	Cupido:76	Cupido decoloratus:18, Cupido alcetas:58
EZSPN188-09,EZSPN205-09,EZSPN218-09,EZSPN220-09,EZSPN286-09,EZSPN919-09,EZSPN920-09,EZSPN937-09,EZSPN952-09,EZSPN954-09,EZSPM001-09,EZSPM077-09,EZSPM331-09,EZSPM332-09,EZSPM333-09,EZSPM334-09,EZSPM335-09,EZSPM336-09,EZSPM337-09,EZSPM338-09,EZSPM352-09,EZSPM353-09,EZSPM425-09,EZSPM426-09,EZSPC754-10,EZSPC755-10,EZSPC780-10,EZSPC814-10,EZSPC952-10,EZSPC1280-10,EZSPC1295-10,EZSPC1304-10,EZSPC1327-10…	BOLD:ABY4361	species	62	Lycaenidae:62	Polyommatinae:62	Polyommatus:62	Polyommatus dolus:16, Polyommatus fulgens:13, Polyommatus fabressei:33
LOWA526-06,LOWA527-06,EZROM394-08,EZROM395-08,EZROM396-08,EZROM397-08,EZROM398-08,EZRMN094-08,EZRMN095-08,EZRMN096-08,EZSPC531-09,EZSPC534-09,EZSPN150-09,EZSPN362-09,EZSPN491-09,EZSPN573-09,EZSPN591-09,EZSPN725-09,EZSPN840-09,EZSPN849-09,EZSPN897-09,EZSPN898-09,EZSPN899-09,EZSPN977-09,EZSPN1017-09,EZSPN1019-09,EZSPM156-09,EZSPM255-09,EZSPM256-09,EZSPM314-09,EZSPM317-09,EZSPM443-09,EZSPM444-09,FBL…	BOLD:AAA6940	species	230	Nymphalidae:230	Satyrinae:230	Melanargia:230	Melanargia larissa:31, Melanargia galathea:162, Melanargia lachesis:37
HBOK172-08,HBOK173-08,EZROM500-08,EZROM501-08,EZROM502-08,EZROM503-08,EZROM504-08,EZROM593-08,EZROM751-08,LON231-08,EZRMN206-08,EZRMN207-08,EZRMN208-08,EZRMN209-08,EZRMN210-08,LON634-09,EZSPC283-09,EZSPC284-09,EZSPC285-09,EZSPC662-09,EZSPC666-09,EZSPC669-09,EZSPN142-09,EZSPN171-09,EZSPN173-09,EZSPN259-09,EZSPN260-09,EZSPN274-09,EZSPN275-09,EZSPN384-09,EZSPN426-09,EZSPN578-09,EZSPN661-09,EZSPN665-…	BOLD:AAA3303	species	438	Lycaenidae:438	Polyommatinae:438	Polyommatus:438	Polyommatus eros:54, Polyommatus icarus:384
LON237-08,EZSPC199-09,EZSPC222-09,EZSPC227-09,EZSPC250-09,EZSPC255-09,EZSPN480-09,EZSPN506-09,EZSPN722-09,EZSPN905-09,EZSPN906-09,EZSPM088-09,EZSPM138-09,EZSPM266-09,EZSPM306-09,GWORA2481-09,GWORT462-10,EZSPC1389-10,LEEUA526-11,WMB270-11,LENOA1377-11,WMB667-12,LEATF465-14,WMB3308-14,WMB3653-14,WMB4572-14,WMB4962-14,WMB5366-14,GWORA2879-15,BIBSA192-15,BIBSA193-15,BIBSA438-15,OXB328-15,OXB618-15,GB…	BOLD:ACF1425	species	56	Nymphalidae:56	Satyrinae:56	Coenonympha:56	Coenonympha arcania:43, Coenonympha gardetta:5, Coenonympha orientalis:8
LON178-08,EZSPN247-09,EZSPN659-09,EZSPN677-09,EZSPN678-09,EZSPM471-09,EZSPM472-09,EZSPM473-09,PHLAA368-09,EZSPM537-10,EZSPM538-10,EZSPM539-10,EZSPM548-10,EZSPM550-10,EZSPC845-10,EZSPC892-10,EZSPC893-10,PHLAB1022-10,PHLAB1023-10,PHLAB1024-10,PHLAB1025-10,ODOPE758-11,EZSPM634-12,EZSPM636-12,GWOTI464-12,GWOTI467-12,GWOTI468-12,GWOTI471-12,GWOTI472-12,FIDIP3610-12,DIFIA665-12,WMB1633-13,WMB1634-13,LE…	BOLD:AAA5321	species	51	Lycaenidae:51	Polyommatinae:51	Agriades:51	Agriades zullichi:8, Agriades aquilo:9, Agriades glandon:34
LOWA283-06,LOWA284-06,LOWA762-06,LOWA763-06,LOWA764-06,EZROM274-08,EZROM275-08,EZROM276-08,EZROM277-08,EZROM278-08,EZROM279-08,EZROM280-08,EZROM281-08,EZROM282-08,EZROM496-08,EZROM636-08,EZROM678-08,EZRMN067-08,EZRMN068-08,EZRMN069-08,EZRMN070-08,EZRMN071-08,EZRMN072-08,EZRMN073-08,EZRMN074-08,EZSPC518-09,EZSPC519-09,EZSPC520-09,EZSPC521-09,EZSPC522-09,EZSPN103-09,EZSPN104-09,EZSPN105-09,EZSPN106…	BOLD:AAA3305	species	220	Lycaenidae:220	Polyommatinae:220	Lysandra:220	Lysandra albicans:22, Lysandra coridon:121, Lysandra hispana:24, Lysandra corydonius:4, Lysandra bellargus:41, Lysandra caelestissima:5
EULEP507-15,EULEP679-15,EULEP739-15,EULEP1298-15,EULEP1368-15,EULEP1386-15,EULEP1423-15,EULEP1440-15,EULEP1506-15,EULEP1510-15,EULEP1614-15,EULEP1835-15,EULEP1836-15,EULEP2556-15,EULEP3097-15,EULEP3099-15,EULEP3101-15,EULEP3102-15	BOLD:AAH8127	species	18	Nymphalidae:18	Satyrinae:18	Pseudochazara:18	Pseudochazara anthelea:4, Pseudochazara amalthea:14
EZSPN887-09,EZSPN888-09,EZSPN965-09,EZSPN973-09,EZSPM095-09,EZSPM152-09,EZSPM153-09,EZSPM155-09,EZSPM179-09,EZSPM215-09,EZSPM222-09,EZSPM228-09,EZSPM300-09,PHLAB316-10,PHLAB317-10,PHLAB318-10,EZSPC1044-10,EZSPC1075-10,EZSPC1102-10,EZSPC1103-10,EZSPC1240-10,EZSPC1241-10,EZSPC1254-10,EZSPC1264-10,EZSPC1386-10,PHLAF665-11,PHLSA381-11,EZSPM772-12,EZSPM774-12,EZSPM776-12,EZSPM836-12,EZSPM847-12,EZSPM8…	BOLD:AAC5456	species	49	Nymphalidae:49	Satyrinae:49	Erebia:49	Erebia meolans:38, Erebia palarica:11
EZROM322-08,LON176-08,EZROM962-08,EZROM963-08,EZROM964-08,LON500-08,EZSPC396-09,EZSPC397-09,GWORL287-09,PHLAA304-09,PHLAA367-09,EZSPM561-10,EZSPM562-10,LEFIA020-10,PHLAB372-10,EZSPC812-10,EZSPC813-10,EZSPC835-10,EZSPC836-10,EZSPC842-10,EZSPC843-10,LEFID392-10,LEFIG496-10,PHLAB1036-10,PHLAC694-10,ODOPE688-11,PHLAF349-11,PHLAF350-11,PHLAF587-11,GWOSZ209-11,GWOTF667-12,EZSPM790-12,EZSPM829-12,EZSPM8…	BOLD:AAB3454	species	58	Nymphalidae:58	Satyrinae:58	Erebia:58	Erebia sthennyo:11, Erebia pandrose:47
EZROM528-08,EZROM529-08,EZROM530-08,EZROM656-08,EZRMN239-08,EZRMN240-08,EZRMN241-08,EZRMN242-08,EZRMN243-08,GWOR3938-09,EZSPN118-09,EZSPN121-09,EZSPN159-09,EZSPN213-09,EZSPN242-09,EZSPN420-09,FBLMT877-09,FBLMT879-09,FBLMU505-09,GWORA2490-09,LEFIA1335-10,GWORR698-10,GWORR699-10,LEFIB013-10,LEFIB319-10,FBLMW325-10,EZSPN1033-11,EZSPN1049-11,EZSPN1063-11,FBLMX214-11,FBLMX254-11,WMB076-11,WMB249-11,GW…	BOLD:AAB6141	species	142	Hesperiidae:142	Pyrginae:142	Pyrgus:142	Pyrgus malvoides:91, Pyrgus malvae:51
EZROM517-08,EZROM518-08,EZROM519-08,EZROM520-08,EZROM521-08,EZRMN223-08,EZRMN224-08,EZRMN225-08,EZRMN226-08,EZSPN140-09,EZSPN156-09,EZSPN231-09,EZSPN232-09,EZSPN410-09,EZSPN524-09,EZSPN611-09,EZSPN654-09,EZSPN683-09,EZSPN685-09,EZSPN800-09,EZSPN801-09,EZSPN828-09,EZSPM283-09,EZSPM285-09,EZSPM320-09,EZSPM569-10,EZSPM570-10,EZSPC687-10,EZSPC689-10,EZSPC738-10,EZSPC762-10,EZSPC881-10,GWORZ050-10,EZS…	BOLD:AAA9654	species	110	Lycaenidae:110	Polyommatinae:110	Pseudophilotes:110	Pseudophilotes baton:61, Pseudophilotes panoptes:26, Pseudophilotes vicrama:23
EZSPN180-09,EZSPN182-09,EZSPM016-09,EZSPM020-09,EZSPM541-10,EZSPM542-10,EZSPM543-10,EZSPM546-10,EZSPC695-10,EZSPC696-10,EZSPC977-10,EZSPC978-10,EZSPC979-10,EZSPC980-10,EZSPC981-10,EZSPC1369-10,EZSPC1370-10,PHLSA392-11,WMB3520-14,WMB3887-14,WMB5272-14,WMB5312-14,BIBSA131-15,BIBSA217-15,EULEP1881-15,EULEP5300-17,EULEP5321-17,EULEP5374-17,EULEP5450-17,EULEP5469-17,EULEP5470-17,EULEP5472-17,EULEP5476…	BOLD:ACD7349	species	33	Nymphalidae:33	Satyrinae:33	Erebia:33	Erebia zapateri:9, Erebia neoridas:24
EZSPC111-09,EZSPN157-09,EZSPN212-09,EZSPN221-09,EZSPN813-09,EZSPM106-09,EZSPM181-09,EZSPM339-09,EZSPM340-09,EZSPM341-09,EZSPM388-09,WMB1594-13,WMB1609-13,WMB1618-13,WMB1622-13,WMB1629-13,WMB1630-13,WMB1631-13,WMB1792-13,WMB1828-13,WMB1844-13,WMB1847-13,WMB2672-13,WMB3152-14,WMB3516-14,WMB3523-14,BIBSA319-15,EULEP575-15,EULEP4603-16,EULEP4604-16,EULEP4613-16	BOLD:ACE5091	species	31	Hesperiidae:31	Pyrginae:31	Pyrgus:31	Pyrgus carlinae:17, Pyrgus cirsii:14
EZROM001-08,EZROM002-08,EZROM003-08,EZROM283-08,EZROM597-08,EZROM754-08,EZSPC076-09,EZSPC077-09,EZSPC078-09,EZSPC079-09,EZSPC092-09,EZSPN091-09,EZSPN098-09,EZSPN184-09,EZSPN360-09,EZSPN727-09,EZSPN835-09,EZSPN967-09,EZSPM139-09,EZSPM260-09,EZSPC750-10,EZSPC769-10,EZSPC784-10,EZSPC958-10,EZSPC964-10,LEFIB079-10,LEFIB080-10,EZSPC1309-10,LEFIJ529-10,WMB318-11,WMB561-11,WMB609-11,LENOA1356-11,EZSPM61…	BOLD:AAA9652	species	124	Nymphalidae:124	Nymphalinae:124	Aglais:124	Aglais urticae:116, Aglais ichnusa:8
EZSPN187-09,EZSPN204-09,EZSPN932-09,EZSPN953-09,EZSPN1006-09,EZSPN1014-09,EZSPM073-09,EZSPM125-09,EZSPC702-10,EZSPC782-10,EZSPC783-10,EZSPC815-10,EZSPC1289-10,EZSPC1302-10,EZSPM747-12,EZSPM748-12,EZSPM750-12,WMB4437-14,WMB4448-14,EULEP269-14,EULEP270-14,EULEP271-14,EULEP272-14,EULEP273-14,EULEP274-14,EULEP275-14,EULEP276-14,EULEP277-14,EULEP278-14,EULEP279-14,EULEP280-14,EULEP281-14,EULEP282-14,E…	BOLD:ABX6579	species	156	Lycaenidae:156	Polyommatinae:156	Polyommatus:156	Polyommatus admetus:44, Polyommatus nephohiptamenos:7, Polyommatus ripartii:82
EZROM147-08,EZROM148-08,HBOK137-08,HBOK138-08,HBOK139-08,HBOK140-08,HBOK143-08,HBOK144-08,HBOK145-08,HBOK146-08,EZROM671-08,EZROM910-08,EZROM911-08,EZROM912-08,EZROM913-08,PHLAA139-09,EZSPN617-09,EZSPN672-09,EZSPN674-09,EZSPN675-09,EZSPM093-09,EZSPM094-09,EZSPM096-09,EZSPM217-09,EZSPM218-09,EZSPM296-09,PHLAA339-09,PHLAA412-09,EZSPM557-10,EZSPM558-10,EZSPM559-10,EZSPM560-10,EZSPM563-10,EZSPM564-10…	BOLD:AAB3453	species	138	Nymphalidae:138	Satyrinae:138	Erebia:138	Erebia nivalis:16, Erebia tyndarus:26, Erebia rondoui:17, Erebia neleus:9, Erebia cassioides:21, Erebia calcarius:8, Erebia arvernensis:32, Erebia hispania:9
EZROM549-08,EZROM550-08,EZROM688-08,EZRMN275-08,EZRMN276-08,EZRMN277-08,EZRMN278-08,EZRMN279-08,EZRMN411-09,EZRMN427-09,EZSPM468-09,WMB058-11,WMB562-11,WMB712-12,WMB716-12,WMB740-12,EULEP105-14,EULEP121-14,EULEP161-14,EULEP221-14,WMB4452-14,WMB4454-14,EULEP1000-15,EULEP1043-15,EULEP1160-15,EULEP1303-15,EULEP1446-15,EULEP1483-15,EULEP1505-15,EULEP1657-15,EULEP1759-15,EULEP3159-15,EULEP3167-15,EULE…	BOLD:AAC4572	species	109	Hesperiidae:109	Pyrginae:109	Spialia:109	Spialia rosae:78, Spialia orbifer:31
