# Supplementary material for: High resolution DNA barcode library for European butterflies reveals continental patterns of mitochondrial genetic diversity
Source: Commun Biol. 2021 Mar 9;4:315. doi: 10.1038/s42003-021-01834-7 (PMC7943782; doi:10.1038/s42003-021-01834-7)
Supplement: Supplementary file 18 — Supplementary Data 15 [file 42003_2021_1834_MOESM18_ESM.xlsx]

## Sheet: Supplementary Data 15
Family	Species	PROTAX probability of correct assignment to species	Mean Intra-Sp	Max Intra-Sp	Nearest Species	Nearest Neighbour (NN)	Distance to NN	Cases of taxa sharing barcodes	Number of species involved / case	Comments
Nymphalidae	Boloria angarensis	0.506	0	0	Boloria chariclea	LEFIG494-10	0	Case 1	2	Further taxonomical research may be needed
Nymphalidae	Boloria chariclea	0.494	0.04	0.15	Boloria angarensis	EULEP3496-16	0
Lycaenidae	Callophrys chalybeitincta	0.555	0.08	0.31	Callophrys rubi	LEATA077-13	0	Case 2	2	Further taxonomical research may be needed
Lycaenidae	Callophrys rubi	0.793	0.36	1.54	Callophrys chalybeitincta	EULEP3591-16	0
Nymphalidae	Coenonympha amaryllis	0.576	0	0	Coenonympha tullia	OXB1506-16	0	Case 3	2	Further taxonomical research may be needed
Nymphalidae	Coenonympha tullia	0.772	0.36	1.38	Coenonympha amaryllis	EULEP404-14	0
Nymphalidae	Coenonympha arcania	0.773	1.18	2.6	Coenonympha gardetta	BIBSA194-15	0	Case 4	2	Further taxonomical research may be needed
Nymphalidae	Coenonympha gardetta	0.811	0.88	2.29	Coenonympha arcania	WMB5215-14	0
Pieridae	Colias caucasica	0.496	0.31	2.29	Colias myrmidone	EULEP2772-15	0	Case 5	2	Further taxonomical research may be needed
Pieridae	Colias myrmidone	0.423	0.51	2.31	Colias caucasica	EULEP5145-17	0
Pieridae	Colias crocea	0.546	0.02	0.51	Colias erate	LEASS479-17	0	Case 6	2	Biological processes likely involved
Pieridae	Colias erate	0.519	0.03	0.31	Colias crocea	EZSPM035-09	0
Lycaenidae	Cupido alcetas	0.581	0.26	1.27	Cupido decoloratus	EZROM1072-09	0	Case 7	2	Biological processes likely involved
Lycaenidae	Cupido decoloratus	0.538	0.02	0.17	Cupido alcetas	EULEP818-15	0
Lycaenidae	Cupido lorquinii	0.81	0.57	1.26	Cupido minimus	EZSPC830-10	0	Case 8	2	Further taxonomical research may be needed. This applies to C. minimus populations attributable to taxon carswelli
Lycaenidae	Cupido minimus	0.946	0.42	2.56	Cupido lorquinii	EZSPN793-09	0
Nymphalidae	Erebia euryale	0.714	0.18	0.66	Erebia ligea	EULEP532-15	0	Case 9	2	Biological processes likely involved
Nymphalidae	Erebia ligea	0.751	0.65	1.59	Erebia euryale	EULEP3806-16	0
Nymphalidae	Erebia medusa	0.675	0.19	0.79	Erebia polaris	LEFIF128-10	0	Case 10	2	Further taxonomical research may be needed
Nymphalidae	Erebia polaris	0.527	0.04	0.15	Erebia medusa	EZROM944-08	0
Nymphalidae	Erebia stiria	0.615	0.11	0.46	Erebia styx	ODOPE685-11	0	Case 11	2	Further taxonomical research may be needed
Nymphalidae	Erebia styx	0.742	0.4	0.95	Erebia stiria	EULEP3972-16	0
Nymphalidae	Hipparchia fagi	0.822	0.49	1.23	Hipparchia syriaca	EULEP681-15	0	Case 12	2	Biological processes likely involved
Nymphalidae	Hipparchia syriaca	0.546	0.16	0.46	Hipparchia fagi	OXB1083-15	0
Papilionidae	Iphiclides feisthamelii	0.547	0.06	0.31	Iphiclides podalirius	WMB4637-14	0	Case 13	2	Biological processes likely involved
Papilionidae	Iphiclides podalirius	0.547	0.1	0.79	Iphiclides feisthamelii	WMB4417-14	0
Lycaenidae	Kretania pylaon	0.526	0.12	0.31	Kretania sephirus	EULEP2503-15	0	Case 14	2	Further taxonomical research may be needed
Lycaenidae	Kretania sephirus	0.773	0.52	1.47	Kretania pylaon	EULEP3055-15	0
Lycaenidae	Lysandra coridon	0.812	1.1	2.29	Lysandra hispana	BIBSA103-15	0	Case 15	2	Further taxonomical research may be needed
Lycaenidae	Lysandra hispana	0.423	1.13	2.29	Lysandra coridon	EULEP4193-16	0
Nymphalidae	Maniola chia	0.533	0.15	0.31	Maniola jurtina	GBLN5040-14	0	Case 16	2	Further taxonomical research may be needed
Nymphalidae	Maniola jurtina	0.85	0.71	3.98	Maniola chia	WMB3885-14	0
Nymphalidae	Melitaea athalia	0.942	1.78	5.66	Melitaea celadussa	PHLAH287-12	0	Case 17	2	Further taxonomical research may be needed
Nymphalidae	Melitaea celadussa	0.996	1.15	2.75	Melitaea athalia	PHLAC444-10	0
Nymphalidae	Melitaea ornata	0.679	1.36	2.96	Melitaea phoebe	EULEP5844-18	0	Case 18	2	Biological processes likely involved
Nymphalidae	Melitaea phoebe	0.879	0.09	0.33	Melitaea ornata	BIBSA1770-16	0
Nymphalidae	Oeneis glacialis	0.797	0.57	1.38	Oeneis norna	LEFIA021-10	0	Case 19	2	Biological processes likely involved
Nymphalidae	Oeneis norna	0.464	1.61	5.67	Oeneis glacialis	GWOSA786-10	0
Pieridae	Pieris bryoniae	0.85	0.3	2.38	Pieris napi	EULEP4441-16	0	Case 20	2	Biological processes likely involved
Pieridae	Pieris napi	0.921	0.59	2.45	Pieris bryoniae	EZRMN167-08	0
Lycaenidae	Polyommatus fabressei	0.81	0.22	0.92	Polyommatus fulgens	EZSPN954-09	0	Case 21	2	Biological processes likely involved
Lycaenidae	Polyommatus fulgens	0.806	0.44	0.76	Polyommatus fabressei	EZSPM746-12	0
Nymphalidae	Erebia nivalis	0.198	0.04	0.34	Erebia tyndarus	FBLMW289-10	0	Case 22	2	Further taxonomical research may be needed
Nymphalidae	Erebia tyndarus	0.298	0.28	1.03	Erebia nivalis	LEATG494-14	0
Nymphalidae	Euphydryas iduna	0.841	0.09	0.31	Euphydryas intermedia	EULEP2859-15	0	Case 23	3	Biological processes likely involved
Nymphalidae	Euphydryas intermedia	0.592	0.52	1.99	Euphydryas iduna	LEFIA735-10	0
Nymphalidae	Euphydryas maturna	0.716	0.29	2.91	Euphydryas intermedia	LEATG221-14	0
Nymphalidae	Maniola cypricola	0.551	1.23	4.13	Maniola telmessia	EULEP662-15	0	Case 24	3	Further taxonomical research may be needed
Nymphalidae	Maniola telmessia	0.611	0.58	1.22	Maniola cypricola	OXB289-15	0
Nymphalidae	Maniola halicarnassus	0.295	0.54	0.92	Maniola telmessia	WMB3864-14	0
Lycaenidae	Plebejus argyrognomon	0.524	0.24	2.75	Plebejus idas	BIBSA1225-15	0	Case 25	3	Further taxonomical research may be needed
Lycaenidae	Plebejus bellieri	0.479	0.12	0.32	Plebejus argyrognomon	GWORZ053-10	0
Lycaenidae	Plebejus idas	0.897	0.22	2.29	Plebejus argyrognomon	LEASS520-17	0
Lycaenidae	Pseudophilotes baton	0.476	0.18	0.76	Pseudophilotes panoptes	EZSPM320-09	0	Case 26	3	Further taxonomical research may be needed
Lycaenidae	Pseudophilotes panoptes	0.872	0.51	1.1	Pseudophilotes baton	BIBSA480-15	0
Lycaenidae	Pseudophilotes vicrama	0.586	0.09	0.63	Pseudophilotes panoptes	EZSPM320-09	0
Hesperiidae	Pyrgus alveus	0.684	0.59	1.43	Pyrgus warrenensis	GWOSK777-11	0	Case 27	3	Further taxonomical research may be needed
Hesperiidae	Pyrgus foulquieri	0.793	0.54	1.07	Pyrgus alveus	FBLMW334-10	0
Hesperiidae	Pyrgus warrenensis	0.608	0.24	0.79	Pyrgus alveus	EULEP642-15	0
Nymphalidae	Erebia arvernensis	0.271	0.12	0.51	Erebia calcarius	EULEP3771-16	0	Case 28	4	Further taxonomical research may be needed
Nymphalidae	Erebia calcarius	0.284	0.11	0.31	Erebia arvernensis	EZSPM296-09	0
Nymphalidae	Erebia cassioides	0.424	0.29	0.76	Erebia arvernensis	EZSPM296-09	0
Nymphalidae	Erebia neleus	0.408	0.11	0.31	Erebia arvernensis	EZSPM296-09	0
Nymphalidae	Hipparchia aristaeus	0.763	1.65	4.44	Hipparchia semele	BIBSA111-15	0	Case 29	6	Further taxonomical research may be needed
Nymphalidae	Hipparchia semele	0.513	0.55	1.75	Hipparchia aristaeus	WMB4597-14	0
Nymphalidae	Hipparchia neapolitana	0.434	0.19	0.49	Hipparchia semele	EULEP050-14	0
Nymphalidae	Hipparchia pellucida	N/A	N/A	0	Hipparchia semele	EZROM215-08	0
Nymphalidae	Hipparchia sbordonii	0.477	0.15	0.31	Hipparchia semele	WMB056-11	0
Nymphalidae	Hipparchia volgensis	0.148	0.78	1.38	Hipparchia semele	OXB561-15	0
Nymphalidae	Hipparchia cypriensis	0.757	0	0	Hipparchia semele	WMB056-11	0.15
Nymphalidae	Pseudochazara amymone	0.949	0	0	Pseudochazara graeca	EULEP849-15	0.15
Nymphalidae	Satyrus virbius	0.891	0	0	Satyrus ferula	EULEP3139-15	0.15
Pieridae	Colias tyche	0.972	0.1	0.31	Colias palaeno	EULEP349-14	0.15
Nymphalidae	Apatura metis	0.914	0.18	0.49	Apatura ilia	EULEP1123-15	0.15
Nymphalidae	Apatura ilia	0.93	0.39	1.07	Apatura metis	EULEP1965-15	0.15
Nymphalidae	Hipparchia christenseni	0.401	0.82	1.22	Hipparchia aristaeus	OXB300-15	0.15
Nymphalidae	Coenonympha rhodopensis	0.869	0.63	1.38	Coenonympha tullia	OXB1504-16	0.15
Lycaenidae	Lysandra albicans	0.761	0.79	1.53	Lysandra hispana	EZSPN207-09	0.15
Nymphalidae	Satyrus ferula	0.959	0.82	1.9	Satyrus virbius	EULEP2056-15	0.15
Nymphalidae	Pseudochazara graeca	0.808	1.23	2.45	Pseudochazara amymone	EULEP2186-15	0.15
Pieridae	Colias palaeno	0.711	2.94	7.8	Colias tyche	EULEP373-14	0.15
Nymphalidae	Coenonympha orientalis	0.913	0.68	1.07	Coenonympha arcania	LENOA1377-11	0.16
Lycaenidae	Agriades aquilo	0.972	0	0	Agriades glandon	EZSPM634-12	0.31
Nymphalidae	Pseudochazara euxina	0.961	0	0	Pseudochazara williamsi	EZSPM470-09	0.31
Nymphalidae	Pseudochazara orestes	0.959	0	0	Pseudochazara tisiphone	EULEP1906-15	0.31
Nymphalidae	Erebia zapateri	0.968	0.03	0.15	Erebia neoridas	EZSPC978-10	0.31
Lycaenidae	Lysandra caelestissima	0.96	0.06	0.15	Lysandra albicans	GBMIN41679-14	0.31
Nymphalidae	Melanargia lachesis	0.994	0.06	0.31	Melanargia galathea	OXB240-15	0.31
Nymphalidae	Erebia sudetica	0.985	0.24	0.61	Erebia melampus	OXB1151-15	0.31
Nymphalidae	Hipparchia cretica	0.761	0.4	0.61	Hipparchia semele	WMB056-11	0.31
Nymphalidae	Pseudochazara tisiphone	0.94	0.37	0.76	Pseudochazara orestes	EULEP1260-15	0.31
Nymphalidae	Erebia neoridas	0.954	0.4	0.92	Erebia zapateri	EZSPM543-10	0.31
Lycaenidae	Lycaena candens	0.977	0.42	0.92	Lycaena hippothoe	WMB5115-14	0.31
Nymphalidae	Pseudochazara williamsi	0.964	0.44	0.92	Pseudochazara euxina	EULEP2055-15	0.31
Lycaenidae	Lycaena hippothoe	0.991	0.51	1.3	Lycaena candens	EULEP4146-16	0.31
Nymphalidae	Melanargia galathea	0.994	0.44	1.38	Melanargia lachesis	WMB1677-13	0.31
Lycaenidae	Agriades glandon	0.948	0.46	1.47	Agriades aquilo	LEFIJ3157-15	0.31
Nymphalidae	Erebia melampus	0.977	0.48	1.53	Erebia sudetica	EZROM175-08	0.31
Lycaenidae	Lysandra bellargus	0.98	1.2	2.75	Lysandra coridon	EZSPC518-09	0.31
Hesperiidae	Carcharodus orientalis	0.993	0.26	0.61	Carcharodus floccifera	WMB596-11	0.33
Hesperiidae	Carcharodus floccifera	0.976	0.28	0.92	Carcharodus orientalis	EULEP1603-15	0.33
Nymphalidae	Pseudochazara cingovskii	0.98	0.38	0.85	Pseudochazara williamsi	EZSPC1443-10	0.36
Nymphalidae	Pseudochazara mercurius	0.96	0.15	0.15	Pseudochazara euxina	EULEP2055-15	0.46
Hesperiidae	Pyrgus cirsii	0.993	0.02	0.15	Pyrgus carlinae	WMB2672-13	0.46
Nymphalidae	Erebia sthennyo	0.998	0.15	0.31	Erebia pandrose	LEATG064-14	0.46
Hesperiidae	Pyrgus carlinae	0.993	0.04	0.31	Pyrgus cirsii	EZSPC111-09	0.46
Hesperiidae	Carterocephalus silvicola	0.99	0.12	0.46	Carterocephalus palaemon	EULEP2693-15	0.46
Nymphalidae	Melitaea asteria	0.997	0.26	0.46	Melitaea aurelia	ABOLA860-15	0.46
Lycaenidae	Polyommatus timfristos	0.991	0.15	0.46	Polyommatus orphicus	GBMIN71179-17	0.46
Lycaenidae	Polyommatus orphicus	0.991	0.27	0.63	Polyommatus timfristos	GBGL20651-18	0.46
Hesperiidae	Carterocephalus palaemon	0.994	0.14	0.92	Carterocephalus silvicola	EULEP5089-16	0.46
Nymphalidae	Erebia pandrose	0.996	0.38	0.92	Erebia sthennyo	EZSPC813-10	0.46
Lycaenidae	Polyommatus dolus	0.965	0.72	1.83	Polyommatus fulgens	EZSPC780-10	0.46
Nymphalidae	Brenthis daphne	0.998	0.72	2.07	Brenthis ino	EZSPC234-09	0.46
Nymphalidae	Melitaea aurelia	0.997	0.99	2.29	Melitaea asteria	LEASS1013-17	0.46
Nymphalidae	Hipparchia hermione	0.984	1.22	2.91	Hipparchia syriaca	EULEP681-15	0.46
Nymphalidae	Boloria alaskensis	0.995	0.11	0.16	Boloria aquilonaris	EULEP4746-16	0.47
Nymphalidae	Boloria aquilonaris	0.982	0.18	0.76	Boloria alaskensis	EULEP439-14	0.47
Nymphalidae	Erebia meolans	0.975	0.42	1.83	Erebia palarica	EZSPN888-09	0.61
Nymphalidae	Brenthis ino		0.62	2.25	Brenthis daphne	EZROM058-08	0.46
Nymphalidae	Erebia rondoui		0.15	0.48	Erebia nivalis	LEASS560-17	0.46
Nymphalidae	Erebia palarica		0	0	Erebia meolans	EULEP2118-15	0.61
Lycaenidae	Polyommatus nephohiptamenos		0.28	0.61	Polyommatus ripartii	EZSPC1302-10	0.61
Nymphalidae	Hipparchia blachieri		N/A	0	Hipparchia semele	OXB561-15	0.16
Nymphalidae	Satyrus actaea		0.43	1.07	Satyrus ferula	BIBSA758-15	0.61
Lycaenidae	Polyommatus ripartii		1.05	2.39	Polyommatus nephohiptamenos	EULEP297-14	0.61
Lycaenidae	Polyommatus eros		0.39	1.33	Polyommatus icarus	LON231-08	0.62
Lycaenidae	Polyommatus icarus		1.01	3.67	Polyommatus eros	EULEP950-15	0.62
Nymphalidae	Coenonympha leander		0.25	0.61	Coenonympha gardetta	BIBSA194-15	0.65
Lycaenidae	Callophrys suaveola		0	0	Callophrys rubi	WMB2228-13	0.66
Hesperiidae	Pyrgus cacaliae		0.32	0.97	Pyrgus andromedae	EULEP5839-18	0.67
Hesperiidae	Pyrgus andromedae		0.39	1.32	Pyrgus cacaliae	ABOLD016-16	0.67
Lycaenidae	Polyommatus golgus		0.09	0.33	Polyommatus dorylas	EZSPC1383-10	0.76
Pieridae	Leptidea reali		0.04	0.46	Leptidea sinapis	EULEP5383-17	0.76
Hesperiidae	Pyrgus malvae		0.12	0.49	Pyrgus malvoides	EZSPN159-09	0.76
Pieridae	Colias aurorina		0.26	0.61	Colias palaeno	LEATJ1192-16	0.76
Pieridae	Leptidea sinapis		0.16	0.79	Leptidea reali	GBMIN34210-13	0.76
Hesperiidae	Pyrgus malvoides		0.32	1.1	Pyrgus malvae	EULEP4740-16	0.76
Lycaenidae	Polyommatus dorylas		0.37	1.99	Polyommatus golgus	EZSPC898-10	0.76
Pieridae	Colias hecla		1.05	2.14	Colias palaeno	EULEP5162-17	0.76
Nymphalidae	Aglais ichnusa		0.12	0.31	Aglais urticae	EZSPN091-09	0.79
Nymphalidae	Aglais urticae		0.45	1.79	Aglais ichnusa	WMB318-11	0.79
Pieridae	Gonepteryx cleopatra		0.01	0.31	Gonepteryx farinosa	EULEP1708-15	0.82
Hesperiidae	Spialia rosae		0.09	0.33	Spialia orbifer	EULEP1000-15	0.82
Nymphalidae	Boloria napaea		0.27	0.92	Boloria aquilonaris	GWORL401-09	0.82
Pieridae	Gonepteryx farinosa		0.44	1.07	Gonepteryx cleopatra	WMB2182-13	0.82
Hesperiidae	Spialia orbifer		0.86	1.82	Spialia rosae	WMB4454-14	0.82
Nymphalidae	Hipparchia leighebi		0.18	0.49	Hipparchia sbordonii	WMB6352-18	0.83
Nymphalidae	Erebia melas		0.25	0.77	Erebia pronoe	EULEP5419-17	0.83
Nymphalidae	Erebia pronoe		1.42	3.67	Erebia melas	EZRMN351-08	0.83
Lycaenidae	Agriades zullichi		0.12	0.31	Agriades glandon	EULEP3396-16	0.92
Lycaenidae	Kretania trappi		0.15	0.31	Kretania sephirus	EULEP5120-17	0.92
Nymphalidae	Erebia hispania		0.19	0.61	Erebia tyndarus	FBLMW289-10	0.92
Nymphalidae	Melanargia larissa		0.74	1.71	Melanargia galathea	WMB557-11	0.92
Lycaenidae	Polyommatus aroaniensis		N/A	0	Polyommatus timfristos	GBMIN81951-17	1.07
Nymphalidae	Erebia rhodopensis		0.04	0.16	Erebia mnestra	EULEP3889-16	1.07
Hesperiidae	Pyrgus centaureae		0.04	0.16	Pyrgus cacaliae	FBLMX125-11	1.07
Nymphalidae	Oeneis jutta		0.16	0.46	Oeneis melissa	EULEP455-14	1.07
Nymphalidae	Erebia mnestra		0.16	0.48	Erebia rhodopensis	EULEP924-15	1.07
Nymphalidae	Lasiommata paramegaera		0.05	0.48	Lasiommata megera	WMB6247-18	1.07
Nymphalidae	Oeneis melissa		0.24	0.61	Oeneis jutta	EULEP462-14	1.07
Pieridae	Colias phicomone		0.28	0.78	Colias palaeno	LEATJ1192-16	1.07
Lycaenidae	Polyommatus admetus		0.56	1.68	Polyommatus nephohiptamenos	EULEP297-14	1.07
Nymphalidae	Lasiommata megera		0.75	2.38	Lasiommata paramegaera	WMB2712-13	1.07
Lycaenidae	Polyommatus humedasae		0.26	0.46	Polyommatus orphicus	GBMIN71180-17	1.1
Lycaenidae	Aricia artaxerxes		0.17	0.61	Aricia agestis	GBGL18195-15	1.11
Nymphalidae	Erebia montana		0.51	1.22	Erebia styx	LEATH723-14	1.11
Lycaenidae	Aricia agestis		0.4	1.68	Aricia artaxerxes	BIBSA946-15	1.11
Nymphalidae	Fabriciana elisa		0.42	0.79	Fabriciana niobe	EZSPN904-09	1.13
Nymphalidae	Fabriciana niobe		0.55	1.83	Fabriciana elisa	WMB4649-14	1.13
Lycaenidae	Pseudophilotes barbagiae		0	0	Pseudophilotes abencerragus	WMB5508-14	1.14
Lycaenidae	Pseudophilotes abencerragus		0.35	0.81	Pseudophilotes barbagiae	WMB1159-13	1.14
Lycaenidae	Lysandra corydonius		0	0	Lysandra bellargus	EULEP1227-15	1.22
Nymphalidae	Pseudochazara geyeri		0	0	Pseudochazara amymone	EULEP2186-15	1.22
Lycaenidae	Aricia montensis		0.21	0.77	Aricia artaxerxes	LEASS1059-17	1.22
Papilionidae	Zerynthia caucasica		0.22	0.63	Zerynthia cerisy	EULEP5308-17	1.23
Papilionidae	Zerynthia cerisy		0.59	1.38	Zerynthia caucasica	EULEP2037-15	1.23
Nymphalidae	Boloria pales		0.77	2.37	Boloria alaskensis	EULEP439-14	1.25
Nymphalidae	Maniola nurag		0.35	0.61	Maniola jurtina	WMB577-11	1.38
Nymphalidae	Erebia aethiopellus		0.28	0.76	Erebia rhodopensis	EULEP924-15	1.38
Lycaenidae	Phengaris arion		0.12	0.76	Phengaris teleius	GBLAD462-14	1.38
Lycaenidae	Phengaris teleius		0.14	0.76	Phengaris arion	EULEP2361-15	1.38
Nymphalidae	Pseudochazara amalthea		0.45	0.92	Pseudochazara anthelea	EULEP3097-15	1.38
Nymphalidae	Pseudochazara anthelea		0.61	0.92	Pseudochazara amalthea	EULEP1386-15	1.38
Lycaenidae	Polyommatus nivescens		0.03	0.16	Polyommatus dorylas	LEATG569-14	1.39
Lycaenidae	Callophrys avis		0	0	Callophrys chalybeitincta	EULEP2203-15	1.53
Nymphalidae	Erebia disa		0.09	0.31	Erebia embla	LEFID493-10	1.53
Nymphalidae	Erebia embla		0.1	0.31	Erebia disa	LEFIJ554-10	1.53
Hesperiidae	Pyrgus sidae		0.26	0.62	Pyrgus andromedae	EULEP5839-18	1.53
Nymphalidae	Boloria titania		0.2	0.8	Boloria chariclea	LEFIG494-10	1.53
Pieridae	Leptidea juvernica		0.16	0.78	Leptidea reali	EZSPC468-09	1.63
Pieridae	Gonepteryx rhamni		0.5	1.65	Gonepteryx farinosa	EULEP1708-15	1.63
Nymphalidae	Erebia orientalis		0	0	Erebia epiphron	EZSPM223-09	1.68
Nymphalidae	Maniola megala		0	0	Maniola jurtina	GBLN5089-14	1.68
Lycaenidae	Zizeeria karsandra		0	0	Zizeeria knysna	EZSPN288-09	1.68
Lycaenidae	Zizeeria knysna		0.06	0.31	Zizeeria karsandra	EULEP5902-18	1.68
Nymphalidae	Erebia epiphron		0.6	2.14	Erebia orientalis	EULEP1093-15	1.68
Hesperiidae	Pyrgus armoricanus		0.94	3.07	Pyrgus alveus	EZSPC118-09	1.68
Lycaenidae	Aricia nicias		1.54	3.4	Aricia agestis	GBGL18231-15	1.68
Papilionidae	Parnassius phoebus		0.32	0.92	Parnassius apollo	WMB840-13	1.71
Papilionidae	Parnassius apollo		1.16	3.61	Parnassius phoebus	EULEP4385-16	1.71
Lycaenidae	Kretania hesperica		0.43	0.94	Kretania trappi	EULEP4113-16	1.75
Pieridae	Colias alfacariensis		0.29	0.82	Colias hyale	LOWA782-06	1.77
Pieridae	Colias hyale		0.17	0.82	Colias alfacariensis	GWORA2881-15	1.77
Hesperiidae	Pyrgus carthami		0.47	1.23	Pyrgus sidae	EZSPM399-09	1.79
Papilionidae	Zerynthia cassandra		0.29	0.96	Zerynthia polyxena	EULEP603-15	1.83
Papilionidae	Zerynthia polyxena		0.72	1.68	Zerynthia cassandra	GBMIN12609-13	1.83
Lycaenidae	Aricia cramera		0.1	1.99	Aricia agestis	GBGL18189-15	1.83
Hesperiidae	Erynnis marloyi		0.09	0.15	Erynnis tages	EULEP1621-15	1.96
Nymphalidae	Melitaea britomartis		0.33	0.82	Melitaea athalia	EULEP4251-16	1.96
Hesperiidae	Erynnis tages		0.09	1.07	Erynnis marloyi	EULEP1374-15	1.96
Lycaenidae	Kretania eurypilus		0.79	1.53	Kretania sephirus	EULEP5119-17	1.96
Pieridae	Colias chrysotheme		0	0	Colias hecla	EULEP372-14	1.99
Nymphalidae	Erebia fasciata		0	0	Erebia discoidalis	EULEP420-14	1.99
Nymphalidae	Erebia discoidalis		0.07	0.15	Erebia fasciata	EULEP2796-15	1.99
Lycaenidae	Tomares ballus		0.13	0.31	Tomares nogelii	EULEP3156-15	1.99
Lycaenidae	Tomares callimachus		0.1	0.31	Tomares nogelii	EULEP3156-15	1.99
Pieridae	Anthocharis gruneri		0.33	0.61	Anthocharis cardamines	WMB2446-13	1.99
Lycaenidae	Tomares nogelii		0.33	0.76	Tomares callimachus	EULEP2520-15	1.99
Pieridae	Anthocharis cardamines		0.36	1.38	Anthocharis gruneri	EULEP1695-15	1.99
Nymphalidae	Euphydryas aurinia		0.32	1.38	Euphydryas desfontainii	EULEP2849-15	1.99
Nymphalidae	Euphydryas desfontainii		0.35	1.53	Euphydryas aurinia	EZSPN058-09	1.99
Lycaenidae	Phengaris alcon		0.1	0.34	Phengaris arion	WMB4872-14	2.08
Nymphalidae	Coenonympha hero		0.04	0.16	Coenonympha arcania	EULEP4729-16	2.11
Nymphalidae	Brenthis hecate		0.56	2.75	Brenthis ino	WMB5114-14	2.11
Lycaenidae	Agriades dardanus		0.13	0.33	Agriades pyrenaicus	EZSPN237-09	2.12
Lycaenidae	Agriades pyrenaicus		0.27	0.61	Agriades dardanus	EULEP2031-15	2.12
Hesperiidae	Carcharodus baeticus		0.06	0.16	Carcharodus stauderi	EULEP2688-15	2.13
Hesperiidae	Carcharodus stauderi		0.08	0.16	Carcharodus baeticus	EZSPN141-09	2.13
Hesperiidae	Pyrgus onopordi		0.01	0.31	Pyrgus carlinae	WMB2672-13	2.14
Nymphalidae	Erebia lefebvrei		0.49	1.22	Erebia neoridas	EULEP5476-17	2.14
Lycaenidae	Polyommatus violetae		0.74	1.38	Polyommatus aroaniensis	GBMIN81773-17	2.14
Lycaenidae	Plebejus argus		0.5	2.45	Plebejus bellieri	WMB1566-13	2.14
Nymphalidae	Hipparchia senthes		0.66	0.98	Hipparchia volgensis	EULEP4844-16	2.2
Nymphalidae	Fabriciana adippe		0.95	2.91	Fabriciana niobe	EZROM599-08	2.2
Papilionidae	Zerynthia cretica		0.22	0.31	Zerynthia cerisy	EULEP5432-17	2.29
Lycaenidae	Glaucopsyche melanops		0.12	0.61	Glaucopsyche alexis	LYCAE259-15	2.29
Lycaenidae	Glaucopsyche alexis		0.61	2.07	Glaucopsyche melanops	WMB3466-14	2.29
Hesperiidae	Pyrgus cinarae		1.32	3.06	Pyrgus carlinae	WMB3516-14	2.29
Lycaenidae	Cupido osiris		1.15	2.22	Cupido minimus	EZSPC1446-10	2.32
Lycaenidae	Lycaena bleusei		0.07	0.15	Lycaena tityrus	WMB1632-13	2.38
Lycaenidae	Lycaena tityrus		0.18	0.92	Lycaena bleusei	WMB4382-14	2.38
Nymphalidae	Erebia gorgone		0.24	0.46	Erebia aethiopellus	WMB2694-13	2.45
Nymphalidae	Lasiommata petropolitana		0.12	0.48	Lasiommata megera	WMB6247-18	2.45
Hesperiidae	Pyrgus serratulae		0.61	1.99	Pyrgus cacaliae	ABOLB020-15	2.45
Nymphalidae	Melitaea varia		0.85	2.3	Melitaea athalia	LEATJ1297-16	2.45
Pieridae	Anthocharis damone		1.48	2.71	Anthocharis cardamines	OXB1459-16	2.59
Lycaenidae	Glaucopsyche paphos		0	0	Glaucopsyche alexis	LYCAE259-15	2.6
Pieridae	Euchloe simplonia		0.22	0.46	Euchloe ausonia	EULEP1798-15	2.6
Lycaenidae	Satyrium esculi		0.05	0.48	Satyrium ilicis	WMB2795-13	2.6
Pieridae	Euchloe ausonia		0.38	1.14	Euchloe simplonia	GWOSU1009-11	2.6
Lycaenidae	Satyrium ilicis		0.18	3.36	Satyrium esculi	EZSPM1032-12	2.6
Hesperiidae	Spialia sertorius		0.24	1.07	Spialia rosae	EULEP3159-15	2.61
Lycaenidae	Lycaena virgaureae		0.26	0.97	Lycaena tityrus	EULEP4169-16	2.69
Lycaenidae	Lycaena alciphron		1.11	2.45	Lycaena tityrus	EULEP4169-16	2.71
Nymphalidae	Hipparchia autonoe		N/A	0	Hipparchia fagi	OXB851-15	2.75
Lycaenidae	Neolycaena rhymnus		0	0	Satyrium pruni	EULEP4857-16	2.75
Lycaenidae	Satyrium ledereri		0	0	Satyrium w-album	EULEP077-14	2.75
Lycaenidae	Satyrium pruni		0.02	0.15	Neolycaena rhymnus	EULEP4892-16	2.75
Lycaenidae	Cupido argiades		0.02	0.31	Cupido alcetas	EULEP2529-15	2.75
Nymphalidae	Boloria improba		0.21	0.46	Boloria frigga	EULEP5176-17	2.75
Lycaenidae	Pseudophilotes bavius		0.29	0.61	Pseudophilotes panoptes	WMB4547-14	2.75
Lycaenidae	Satyrium w-album		0.09	0.61	Satyrium ledereri	EULEP5113-17	2.75
Lycaenidae	Satyrium acaciae		0.28	1.01	Satyrium ledereri	EULEP5113-17	2.75
Nymphalidae	Boloria frigga		1.72	3.36	Boloria improba	LEFIG490-10	2.75
Nymphalidae	Chazara persephone		0.09	0.16	Chazara briseis	EULEP1553-15	2.78
Hesperiidae	Gegenes pumilio		0.08	0.46	Gegenes nostrodamus	EULEP1645-15	2.78
Hesperiidae	Gegenes nostrodamus		0.04	0.61	Gegenes pumilio	EULEP1774-15	2.78
Lycaenidae	Polyommatus thersites		0.75	1.68	Polyommatus dorylas	LEATG569-14	2.78
Nymphalidae	Chazara briseis		0.36	2.14	Chazara persephone	EULEP2059-15	2.78
Hesperiidae	Carcharodus tripolinus		0.13	0.61	Carcharodus alceae	EULEP2378-15	2.82
Hesperiidae	Carcharodus alceae		0.59	2.53	Carcharodus tripolinus	EZSPM671-12	2.82
Lycaenidae	Aricia anteros		1.16	2.6	Aricia cramera	EZSPM899-12	2.86
Nymphalidae	Melanargia pherusa		0.32	0.48	Melanargia occitanica	EZSPM257-09	2.91
Nymphalidae	Boloria graeca		0.57	1.22	Boloria pales	EZSPM840-12	2.91
Nymphalidae	Melanargia occitanica		0.57	1.53	Melanargia pherusa	EULEP4224-16	2.91
Nymphalidae	Melitaea parthenoides		0.5	1.99	Melitaea asteria	PHLSA404-11	2.91
Lycaenidae	Satyrium spini		1.88	4.15	Satyrium w-album	EULEP077-14	2.91
Nymphalidae	Erebia eriphyle		0.12	0.5	Erebia lefebvrei	EZSPM022-09	2.94
Papilionidae	Papilio hospiton		0.37	0.61	Papilio machaon	EULEP4365-16	3.02
Lycaenidae	Lycaena thersamon		0.59	1.22	Lycaena tityrus	BIBSA405-15	3.02
Papilionidae	Papilio machaon		0.8	3.07	Papilio hospiton	WMB3050-14	3.02
Lycaenidae	Polyommatus damon		1.47	2.75	Polyommatus dorylas	LEATG569-14	3.03
Lycaenidae	Lycaena thetis		0	0	Lycaena thersamon	EULEP2195-15	3.06
Lycaenidae	Agriades orbitulus		0.14	0.63	Agriades glandon	WMB1633-13	3.06
Lycaenidae	Iolana iolas		0.26	0.77	Iolana debilitata	EULEP008-14	3.06
Lycaenidae	Iolana debilitata		0.55	1.22	Iolana iolas	EULEP5291-17	3.06
Pieridae	Pieris ergane		0.61	1.38	Pieris bryoniae	ODOPE742-11	3.06
Nymphalidae	Boloria selene		0.39	2.29	Boloria thore	GWORA2495-09	3.06
Nymphalidae	Boloria thore		0.63	2.67	Boloria selene	EULEP4735-16	3.06
Hesperiidae	Carcharodus lavatherae		0.79	1.83	Carcharodus floccifera	EZRMN310-08	3.09
Lycaenidae	Phengaris nausithous		0.85	1.84	Phengaris teleius	EULEP2951-15	3.1
Nymphalidae	Hipparchia mersina		0.15	0.31	Hipparchia volgensis	EULEP4844-16	3.14
Nymphalidae	Melitaea aetherie		0.8	1.68	Melitaea phoebe	EULEP4295-16	3.16
Nymphalidae	Melitaea deione		1.53	3.52	Melitaea britomartis	GBLAD165-14	3.17
Lycaenidae	Tarucus theophrastus		0	0	Tarucus balkanicus	EULEP4661-16	3.21
Lycaenidae	Polyommatus iphigenia		0.14	0.31	Polyommatus violetae	EZSPN200-09	3.21
Nymphalidae	Melanargia arge		0.19	0.48	Melanargia occitanica	EZSPC1342-10	3.21
Lycaenidae	Tarucus balkanicus		0.68	2.72	Tarucus theophrastus	EZSPM170-09	3.21
Lycaenidae	Agriades optilete		0.26	1.83	Agriades glandon	EULEP3396-16	3.22
Lycaenidae	Aricia morronensis		1.22	2.14	Aricia cramera	EZSPM667-12	3.25
Lycaenidae	Polyommatus amandus		0.89	2.14	Polyommatus dorylas	LEATG569-14	3.26
Pieridae	Pieris rapae		0.4	1.83	Pieris mannii	EULEP1611-15	3.27
Pieridae	Pieris mannii		0.58	2.29	Pieris rapae	EULEP2007-15	3.27
Lycaenidae	Glabroculus cyane		0.31	0.46	Aricia cramera	EZSPM1036-12	3.29
Pieridae	Euchloe insularis		0.3	0.76	Euchloe crameri	EZSPN521-09	3.36
Pieridae	Euchloe crameri		0.29	1.22	Euchloe insularis	WMB5496-14	3.36
Lycaenidae	Lycaena ottomana		0.1	0.33	Lycaena tityrus	LEATG427-14	3.43
Nymphalidae	Nymphalis xanthomelas		0.06	0.31	Nymphalis antiopa	LEATG019-14	3.51
Nymphalidae	Nymphalis antiopa		0.06	0.32	Nymphalis xanthomelas	LEFIJ1026-11	3.51
Lycaenidae	Polyommatus escheri		1.72	3.82	Polyommatus thersites	EULEP1360-15	3.52
Nymphalidae	Erebia ottomana		0.14	0.61	Erebia rondoui	EZSPN617-09	3.53
Pieridae	Leptidea morsei		0.11	0.31	Leptidea sinapis	EULEP5816-18	3.59
Nymphalidae	Polygonia c-album		0.03	0.46	Polygonia egea	EULEP1353-15	3.59
Nymphalidae	Polygonia egea		0.17	0.49	Polygonia c-album	BCLEP096-17	3.59
Hesperiidae	Thymelicus acteon		0.28	1.84	Thymelicus sylvestris	EULEP1002-15	3.59
Hesperiidae	Thymelicus sylvestris		1.65	3.9	Thymelicus acteon	EZSPM950-12	3.59
Hesperiidae	Thymelicus hyrax		0.15	0.46	Thymelicus lineola	EULEP4694-16	3.62
Hesperiidae	Thymelicus lineola		1.71	4.89	Thymelicus hyrax	EULEP677-15	3.62
Nymphalidae	Erebia scipio		0.22	0.46	Erebia lefebvrei	EZSPM187-09	3.67
Nymphalidae	Erebia gorge		0.39	1.38	Erebia aethiopellus	PHLAA366-09	3.67
Nymphalidae	Erebia pluto		0.44	1.68	Erebia aethiopellus	WMB2694-13	3.67
Lycaenidae	Polyommatus daphnis		1.52	3.06	Polyommatus thersites	EULEP1360-15	3.67
Lycaenidae	Lycaena phlaeas		0.19	1.07	Lycaena tityrus	ODOPE749-11	3.74
Nymphalidae	Erebia cyclopius		N/A	0	Erebia embla	LON649-09	3.82
Nymphalidae	Erebia pharte		0.21	1.22	Erebia orientalis	EULEP1093-15	3.82
Lycaenidae	Scolitantides orion		0.57	1.53	Pseudophilotes bavius	EZROM516-08	3.82
Nymphalidae	Chazara prieuri		0.15	0.31	Chazara persephone	EULEP2059-15	3.89
Lycaenidae	Polyommatus damone		0.27	0.76	Polyommatus nivescens	EZSPM429-09	3.92
Lycaenidae	Lycaena helle		0.19	0.61	Lycaena alciphron	EZSPN731-09	3.98
Lycaenidae	Cyaniris semiargus		0.41	1.68	Agriades zullichi	EZSPM473-09	3.98
Nymphalidae	Melitaea didyma		2.76	7.87	Melitaea phoebe	EULEP5843-18	3.99
Hesperiidae	Muschampia proto		2.15	4.69	Carcharodus lavatherae	EZSPC220-09	4.01
Lycaenidae	Lycaena dispar		0.05	0.31	Lycaena virgaureae	WMB3669-14	4.08
Lycaenidae	Praephilotes anthracias		0	0	Pseudophilotes bavius	EULEP2065-15	4.13
Nymphalidae	Vanessa virginiensis		0	0	Vanessa cardui	WMB3377-14	4.13
Lycaenidae	Plebejidea loewii		0.07	0.15	Aricia cramera	WMB6409-18	4.13
Nymphalidae	Vanessa cardui		0.16	0.76	Vanessa virginiensis	EZSPN1089-11	4.13
Papilionidae	Parnassius mnemosyne		1.8	3.67	Parnassius apollo	EZSPM428-09	4.13
Nymphalidae	Erebia flavofasciata		0	0	Erebia eriphyle	EULEP2795-15	4.21
Nymphalidae	Erebia manto		0.82	2.45	Erebia eriphyle	EULEP2795-15	4.25
Lycaenidae	Polyommatus damocles		0	0	Polyommatus amandus	FBLMW310-10	4.27
Lycaenidae	Kretania psylorita		0.08	0.16	Agriades orbitulus	EULEP3417-16	4.28
Lycaenidae	Neolysandra coelestina		0.87	2.6	Agriades orbitulus	EULEP1867-15	4.28
Nymphalidae	Euphydryas cynthia		1.23	2.6	Euphydryas maturna	EZROM185-08	4.4
Hesperiidae	Spialia therapne		0.1	0.31	Spialia rosae	EULEP3159-15	4.41
Hesperiidae	Muschampia tessellum		0.13	0.61	Muschampia proto	EULEP3002-15	4.43
Lycaenidae	Turanana taygetica		0.36	0.61	Phengaris arion	WMB4872-14	4.43
Lycaenidae	Eumedonia eumedon		1.13	3.67	Agriades glandon	EULEP3396-16	4.43
Nymphalidae	Erebia dabanensis		0	0	Erebia aethiopellus	PHLAA366-09	4.53
Nymphalidae	Coenonympha corinna		2.41	5.35	Coenonympha hero	GWORT466-10	4.54
Nymphalidae	Boloria freija		0.14	0.61	Boloria frigga	EULEP5176-17	4.59
Lycaenidae	Polyommatus celina		0.91	2.14	Polyommatus dorylas	LEATG569-14	4.63
Nymphalidae	Speyeria aglaja		0.47	1.83	Brenthis hecate	EZROM288-08	4.67
Nymphalidae	Melitaea trivia		1.08	2.29	Melitaea ornata	WMB1957-13	4.67
Nymphalidae	Erebia claudina		0.05	0.16	Erebia eriphyle	LEASS517-17	4.74
Nymphalidae	Erebia aethiops		0.18	0.77	Erebia eriphyle	EULEP2795-15	4.74
Pieridae	Anthocharis euphenoides		0.27	1.09	Anthocharis gruneri	EULEP1695-15	4.74
Nymphalidae	Melitaea diamina		0.4	2.6	Melitaea varia	WMB2696-13	4.74
Nymphalidae	Issoria eugenia		0.08	0.16	Brenthis ino	EZROM064-08	4.85
Lycaenidae	Lycaena dimorpha		N/A	0	Lycaena alciphron	WMB4896-14	4.89
Nymphalidae	Melitaea arduinna		0.08	0.31	Melitaea ornata	EULEP499-15	4.89
Nymphalidae	Vanessa atalanta		0.11	0.82	Vanessa virginiensis	EZSPN1089-11	4.89
Nymphalidae	Erebia oeme		0.42	1.38	Erebia lefebvrei	EZSPM187-09	4.89
Nymphalidae	Erebia christi		0	0	Erebia epiphron	EULEP5648-17	4.9
Nymphalidae	Erebia triarius		0.22	0.79	Erebia medusa	EULEP3870-16	5.05
Nymphalidae	Issoria lathonia		0.03	0.32	Brenthis ino	LEATF460-14	5.08
Nymphalidae	Melanargia russiae		1.03	2.29	Melanargia galathea	BIBSA1091-15	5.09
Nymphalidae	Boloria dia		0.08	0.81	Boloria frigga	EULEP5176-17	5.12
Lycaenidae	Tongeia fischeri		N/A	0	Cupido osiris	EULEP1664-15	5.2
Nymphalidae	Erebia rossii		0.1	0.17	Erebia embla	LEFID493-10	5.2
Nymphalidae	Oeneis bore		0.19	0.31	Oeneis melissa	EULEP455-14	5.2
Nymphalidae	Lasiommata maera		0.98	2.5	Lasiommata petropolitana	LEASS749-17	5.2
Nymphalidae	Aglais io		0.07	0.33	Polygonia c-album	FBLMU451-09	5.23
Nymphalidae	Hyponephele lycaon		0.71	4.4	Hyponephele lupina	EULEP1462-15	5.25
Nymphalidae	Hyponephele lupina		2.29	4.89	Hyponephele lycaon	EULEP1557-15	5.25
Papilionidae	Zerynthia rumina		0.63	1.38	Zerynthia cassandra	WMB153-11	5.26
Nymphalidae	Kirinia climene		0.14	0.32	Kirinia roxelana	EZRMN001-08	5.28
Nymphalidae	Kirinia roxelana		0.19	0.76	Kirinia climene	EULEP1276-15	5.28
Nymphalidae	Nymphalis polychloros		0.13	1.73	Nymphalis xanthomelas	LEFIJ1026-11	5.32
Nymphalidae	Coenonympha thyrsis		0.18	0.31	Coenonympha pamphilus	WMB2650-13	5.35
Nymphalidae	Hipparchia fatua		0.16	0.5	Hipparchia statilinus	WMB3999-14	5.35
Nymphalidae	Hipparchia statilinus		0.85	2.16	Hipparchia fatua	EULEP1605-15	5.35
Nymphalidae	Coenonympha pamphilus		0.35	2.45	Coenonympha thyrsis	EULEP2301-15	5.35
Nymphalidae	Coenonympha dorus		0.99	2.6	Coenonympha corinna	WMB3019-14	5.35
Nymphalidae	Boloria euphrosyne		2.48	5.35	Boloria titania	ABOLD040-16	5.35
Nymphalidae	Argynnis paphia		0.02	0.31	Fabriciana elisa	EULEP2628-15	5.5
Pieridae	Euchloe bazae		0.12	0.46	Euchloe penia	EULEP880-15	5.5
Pieridae	Euchloe penia		0.3	0.61	Euchloe bazae	EZSPN162-09	5.5
Nymphalidae	Boloria eunomia		0.65	1.23	Brenthis daphne	WMB3835-14	5.5
Lycaenidae	Lampides boeticus		0.15	2.06	Pseudophilotes bavius	EULEP4564-16	5.5
Nymphalidae	Hipparchia fidia		0.37	1.38	Hipparchia fatua	EULEP2546-15	5.7
Nymphalidae	Arethusana arethusa		1.28	3.82	Pseudochazara anthelea	EULEP679-15	5.71
Nymphalidae	Erebia albergana		0.17	0.93	Erebia rhodopensis	EULEP924-15	5.78
Lycaenidae	Freyeria trochylus		0.06	0.16	Aricia cramera	WMB6398-18	5.79
Nymphalidae	Boloria polaris		0	0	Boloria frigga	EULEP5176-17	5.81
Nymphalidae	Hipparchia neomiris		1.12	2.29	Hipparchia fagi	EULEP4069-16	5.81
Nymphalidae	Brintesia circe		0.37	1.3	Arethusana arethusa	LENOA1370-11	5.87
Nymphalidae	Danaus plexippus		0	0	Danaus chrysippus	WMB521-11	5.96
Lycaenidae	Luthrodes galba		0.1	0.15	Aricia cramera	WMB6409-18	5.96
Nymphalidae	Oeneis tarpeia		0.04	0.15	Oeneis melissa	EULEP455-14	5.96
Nymphalidae	Danaus chrysippus		0.19	0.79	Danaus plexippus	EZSPM277-09	5.96
Lycaenidae	Azanus jesous		N/A	0	Pseudophilotes vicrama	EULEP4828-16	6.12
Nymphalidae	Argynnis laodice		0.02	0.15	Argynnis pandora	BCLEP113-17	6.12
Nymphalidae	Limenitis camilla		0.14	0.63	Limenitis reducta	WMB2110-13	6.12
Hesperiidae	Ochlodes sylvanus		0.05	0.76	Hesperia comma	EULEP982-15	6.12
Nymphalidae	Limenitis reducta		0.25	1.38	Limenitis camilla	LEATG386-14	6.12
Hesperiidae	Hesperia comma		0.37	1.43	Ochlodes sylvanus	WMB3686-14	6.12
Nymphalidae	Argynnis pandora		0.76	1.83	Argynnis laodice	EULEP2629-15	6.12
Pieridae	Zegris eupheme		2.03	4.59	Euchloe crameri	EZSPN435-09	6.12
Nymphalidae	Erebia epistygne		0.46	0.92	Erebia epiphron	EULEP5637-17	6.27
Pieridae	Euchloe tagis		1.24	2.75	Anthocharis cardamines	EZSPN630-09	6.27
Nymphalidae	Nymphalis vaualbum		0.23	0.46	Nymphalis xanthomelas	LEFIJ314-10	6.33
Lycaenidae	Leptotes pirithous		0.17	0.61	Tomares callimachus	EULEP2252-15	6.37
Nymphalidae	Limenitis populi		0.13	0.31	Limenitis reducta	WMB2091-13	6.42
Nymphalidae	Minois dryas		0.03	0.61	Oeneis melissa	EULEP4356-16	6.42
Lycaenidae	Laeosopis roboris		0.3	0.76	Satyrium pruni	EULEP4857-16	6.42
Hesperiidae	Muschampia cribrellum		0.09	0.46	Carcharodus baeticus	WMB3242-14	6.5
Nymphalidae	Apatura iris		0.15	0.63	Apatura ilia	FBLMU464-09	6.51
Nymphalidae	Coenonympha oedippus		0.43	1.07	Coenonympha pamphilus	EZSPC713-10	6.57
Nymphalidae	Coenonympha glycerion		0.42	1.53	Coenonympha corinna	WMB2274-13	6.57
Nymphalidae	Aphantopus hyperantus		0.67	2.67	Maniola halicarnassus	WMB3863-14	6.57
Lycaenidae	Celastrina argiolus		0.09	0.46	Plebejus argus	LYCAE378-15	6.63
Lycaenidae	Favonius quercus		0.53	2.29	Cupido minimus	EZSPC1446-10	6.63
Nymphalidae	Melitaea cinxia		1.7	4.76	Melitaea ornata	EULEP2971-15	6.67
Pieridae	Leptidea duponcheli		0.04	0.33	Leptidea reali	EZSPN400-09	6.86
Nymphalidae	Melanargia ines		0.26	0.61	Melanargia galathea	GBLAD224-14	6.88
Lycaenidae	Thecla betulae		0.12	0.61	Callophrys rubi	BIBSA1585-16	6.88
Pieridae	Euchloe belemia		0.35	1.68	Euchloe insularis	WMB5496-14	7.03
Nymphalidae	Pyronia bathseba		0.31	0.92	Aphantopus hyperantus	OXB1310-15	7.06
Pieridae	Pontia edusa		0.24	1.25	Pontia daplidice	WMB4707-14	7.19
Pieridae	Pontia daplidice		0.29	1.38	Pontia edusa	WMB181-11	7.19
Nymphalidae	Neptis rivularis		0.14	0.47	Neptis sappho	EULEP3010-15	7.23
Nymphalidae	Neptis sappho		0.32	1.22	Neptis rivularis	EZRMN136-08	7.23
Nymphalidae	Ypthima asterope		0.19	0.32	Maniola jurtina	WMB6034-18	7.34
Hesperiidae	Borbo borbonica		0.05	0.15	Gegenes nostrodamus	WMB5955-17	7.49
Hesperiidae	Spialia phlomidis		0.2	0.46	Spialia orbifer	EULEP1000-15	7.52
Pieridae	Pontia chloridice		0.18	0.46	Pontia callidice	LEATG067-14	7.53
Pieridae	Pontia callidice		0.22	0.62	Pontia chloridice	EULEP1220-15	7.53
Nymphalidae	Pararge aegeria		0.43	2.14	Kirinia roxelana	EZRMN001-08	7.76
Pieridae	Pieris krueperi		0.27	1.22	Pieris bryoniae	BIBSA419-15	7.94
Nymphalidae	Proterebia phegea		0.8	1.53	Hyponephele lupina	WMB2746-13	7.94
Hesperiidae	Pelopidas thrax		0	0	Ochlodes sylvanus	LON951-12	7.95
Nymphalidae	Lopinga achine		0.14	0.65	Lasiommata maera	WMB6176-18	8.09
Lycaenidae	Cigaritis acamas		0	0	Cupido osiris	EULEP1664-15	8.1
Riodinidae	Hamearis lucina		0.05	0.33	Satyrium spini	EZSPC319-09	8.12
Nymphalidae	Araschnia levana		0.01	0.33	Vanessa virginiensis	EZSPN1089-11	8.14
Papilionidae	Archon apollinus		0.16	0.31	Speyeria aglaja	EULEP2257-15	8.26
Nymphalidae	Pyronia tithonus		0.2	0.66	Pseudochazara amalthea	EULEP1386-15	8.41
Nymphalidae	Charaxes jasius		0.13	0.92	Parnassius apollo	EULEP969-15	8.41
Pieridae	Pieris brassicae		0.39	1.53	Pieris krueperi	EULEP3041-15	8.56
Nymphalidae	Pyronia cecilia		1.5	3.67	Maniola halicarnassus	WMB3863-14	8.56
Nymphalidae	Coenonympha phryne		0.1	0.15	Coenonympha corinna	WMB329-11	8.72
Nymphalidae	Libythea celtis		0.11	0.46	Euphydryas intermedia	BIBSA1190-15	8.91
Lycaenidae	Cacyreus marshalli		0	0	Pseudophilotes bavius	EULEP2065-15	8.95
Pieridae	Colotis evagore		0	0	Euchloe tagis	BIBSA884-15	9.17
Pieridae	Aporia crataegi		0.32	1.56	Euchloe ausonia	EULEP1717-15	9.3
Papilionidae	Papilio alexanor		0.35	0.77	Papilio machaon	EULEP1612-15	9.8
Hesperiidae	Heteropterus morpheus		0.09	0.61	Thymelicus sylvestris	EULEP1002-15	9.97
