# Supplementary material for: High resolution DNA barcode library for European butterflies reveals continental patterns of mitochondrial genetic diversity
Source: Commun Biol. 2021 Mar 9;4:315. doi: 10.1038/s42003-021-01834-7 (PMC7943782; doi:10.1038/s42003-021-01834-7)
Supplement: Supplementary file 19 — Supplementary Data 16 [file 42003_2021_1834_MOESM19_ESM.xlsx]

## Sheet: Supplementary Data 16
Family	Species	Mean Intra-Sp	Max. Intra-Sp	Nearest Species	Nearest Neighbour (NN)	Distance to NN (%)	PROTAX average probability for correct species	Specimens analysed
Nymphalidae	Lasiommata maera	0.98	2.5	Lasiommata petropolitana	LEASS749-17	5.2	1	141
Hesperiidae	Carcharodus alceae	0.59	2.53	Carcharodus tripolinus	EZSPM671-12	2.82	1	154
Lycaenidae	Cupido minimus	0.42	2.56	Cupido lorquinii	EZSPN793-09	0	0.946	153
Nymphalidae	Melitaea diamina	0.4	2.6	Melitaea varia	WMB2696-13	4.74	1	70
Lycaenidae	Neolysandra coelestina	0.87	2.6	Agriades orbitulus	EULEP1867-15	4.28	1	9
Nymphalidae	Coenonympha dorus	0.99	2.6	Coenonympha corinna	WMB3019-14	5.35	1	32
Lycaenidae	Aricia anteros	1.16	2.6	Aricia cramera	EZSPM899-12	2.86	1	13
Nymphalidae	Coenonympha arcania	1.18	2.6	Coenonympha gardetta	BIBSA194-15	0	0.773	102
Nymphalidae	Euphydryas cynthia	1.23	2.6	Euphydryas maturna	EZROM185-08	4.4	1	25
Nymphalidae	Boloria thore	0.63	2.67	Boloria selene	EULEP4735-16	3.06	1	42
Nymphalidae	Aphantopus hyperantus	0.67	2.67	Maniola halicarnassus	WMB3863-14	6.57	1	93
Pieridae	Anthocharis damone	1.48	2.71	Anthocharis cardamines	OXB1459-16	2.59	1	20
Lycaenidae	Tarucus balkanicus	0.68	2.72	Tarucus theophrastus	EZSPM170-09	3.21	1	15
Lycaenidae	Plebejus argyrognomon	0.24	2.75	Plebejus idas	BIBSA1225-15	0	0.524	58
Nymphalidae	Brenthis hecate	0.56	2.75	Brenthis ino	WMB5114-14	2.11	1	32
Nymphalidae	Melitaea celadussa	1.15	2.75	Melitaea athalia	PHLAC444-10	0	0.996	146
Lycaenidae	Lysandra bellargus	1.2	2.75	Lysandra coridon	EZSPC518-09	0.31	0.98	111
Pieridae	Euchloe tagis	1.24	2.75	Anthocharis cardamines	EZSPN630-09	6.27	1	30
Lycaenidae	Polyommatus damon	1.47	2.75	Polyommatus dorylas	LEATG569-14	3.03	1	38
Nymphalidae	Euphydryas maturna	0.29	2.91	Euphydryas intermedia	LEATG221-14	0	0.716	42
Nymphalidae	Fabriciana adippe	0.95	2.91	Fabriciana niobe	EZROM599-08	2.2	1	100
Nymphalidae	Hipparchia hermione	1.22	2.91	Hipparchia syriaca	EULEP681-15	0.46	0.984	74
Nymphalidae	Melitaea ornata	1.36	2.96	Melitaea phoebe	EULEP5844-18	0	0.679	32
Hesperiidae	Pyrgus cinarae	1.32	3.06	Pyrgus carlinae	WMB3516-14	2.29	1	45
Lycaenidae	Polyommatus daphnis	1.52	3.06	Polyommatus thersites	EULEP1360-15	3.67	1	65
Papilionidae	Papilio machaon	0.8	3.07	Papilio hospiton	WMB3050-14	3.02	1	168
Hesperiidae	Pyrgus armoricanus	0.94	3.07	Pyrgus alveus	EZSPC118-09	1.68	1	138
Lycaenidae	Satyrium ilicis	0.18	3.36	Satyrium esculi	EZSPM1032-12	2.6	1	69
Nymphalidae	Boloria frigga	1.72	3.36	Boloria improba	LEFIG490-10	2.75	1	15
Lycaenidae	Aricia nicias	1.54	3.4	Aricia agestis	GBGL18231-15	1.68	1	34
Nymphalidae	Melitaea deione	1.53	3.52	Melitaea britomartis	GBLAD165-14	3.17	1	28
Papilionidae	Parnassius apollo	1.16	3.61	Parnassius phoebus	EULEP4385-16	1.71	1	70
Lycaenidae	Polyommatus icarus	1.01	3.67	Polyommatus eros	EULEP950-15	0.62	0.999	384
Lycaenidae	Eumedonia eumedon	1.13	3.67	Agriades glandon	EULEP3396-16	4.43	1	98
Nymphalidae	Erebia pronoe	1.42	3.67	Erebia melas	EZRMN351-08	0.83	1	82
Nymphalidae	Pyronia cecilia	1.5	3.67	Maniola halicarnassus	WMB3863-14	8.56	1	135
Papilionidae	Parnassius mnemosyne	1.8	3.67	Parnassius apollo	EZSPM428-09	4.13	1	85
Nymphalidae	Arethusana arethusa	1.28	3.82	Pseudochazara anthelea	EULEP679-15	5.71	1	68
Lycaenidae	Polyommatus escheri	1.72	3.82	Polyommatus thersites	EULEP1360-15	3.52	1	54
Hesperiidae	Thymelicus sylvestris	1.65	3.9	Thymelicus acteon	EZSPM950-12	3.59	1	199
Nymphalidae	Maniola jurtina	0.71	3.98	Maniola chia	WMB3885-14	0	0.85	638
Nymphalidae	Maniola cypricola	1.23	4.13	Maniola telmessia	EULEP662-15	0	0.551	9
Lycaenidae	Satyrium spini	1.88	4.15	Satyrium w-album	EULEP077-14	2.91	1	80
Nymphalidae	Hyponephele lycaon	0.71	4.4	Hyponephele lupina	EULEP1462-15	5.25	1	72
Nymphalidae	Hipparchia aristaeus	1.65	4.44	Hipparchia semele	BIBSA111-15	0	0.763	20
Pieridae	Zegris eupheme	2.03	4.59	Euchloe crameri	EZSPN435-09	6.12	1	18
Hesperiidae	Muschampia proto	2.15	4.69	Carcharodus lavatherae	EZSPC220-09	4.01	1	48
Nymphalidae	Melitaea cinxia	1.7	4.76	Melitaea ornata	EULEP2971-15	6.67	1	105
Hesperiidae	Thymelicus lineola	1.71	4.89	Thymelicus hyrax	EULEP677-15	3.62	1	155
Nymphalidae	Hyponephele lupina	2.29	4.89	Hyponephele lycaon	EULEP1557-15	5.25	1	38
Nymphalidae	Coenonympha corinna	2.41	5.35	Coenonympha hero	GWORT466-10	4.54	1	47
Nymphalidae	Boloria euphrosyne	2.48	5.35	Boloria titania	ABOLD040-16	5.35	1	112
Nymphalidae	Melitaea athalia	1.78	5.66	Melitaea celadussa	PHLAH287-12	0	0.942	102
Nymphalidae	Oeneis norna	1.61	5.67	Oeneis glacialis	GWOSA786-10	0	0.464	12
Pieridae	Colias palaeno	2.94	7.8	Colias tyche	EULEP373-14	0.15	0.711	34
Nymphalidae	Melitaea didyma	2.76	7.87	Melitaea phoebe	EULEP5843-18	3.99	1	205
